# Supplementary material for: Crystal structure of N-(2-benzoyl-5-ethynylphen­yl)quinoline-2-carboxamide
Source: Acta Crystallogr E Crystallogr Commun. 2017 Mar 28;73(Pt 4):602–5. doi: 10.1107/S2056989017004601 (PMC5382631; doi:10.1107/S2056989017004601)
Supplement: Supplementary file 1 [file e-73-00602-sup1.cif]

##############################################################################
#                                                                            #
# This CIF contains the data in a paper accepted for publication in          #
# Acta Crystallographica Section E. It conforms to the requirements of       #
# Notes for Authors for Acta Crystallographica Section E, and has been       #
# peer reviewed under the auspices of the IUCr Commission on Journals.       #
#                                                                            #
# Full details of the Crystallographic Information File format               #
# are given in the paper "The Crystallographic Information File (CIF):       #
# a New Standard Archive File for Crystallography" by S. R. Hall, F. H.      #
# Allen and I. D. Brown [Acta Cryst. (1991), A47, 655-685].                  #
#                                                                            #
# The current version of the core CIF dictionary is obtainable from          #
# ftp://ftp.iucr.org/pub/cif_core.dic.                                       #
#                                                                            #
# Software is freely available for graphical display of the structure(s)     #
# in this CIF. For information consult the CIF software page                 #
# http://www.iucr.org/resources/cif/software.                                #
#                                                                            #
# This file may be used for bona fide research purposes within the           #
# scientific community so long as proper attribution is given to the journal # 
# article from which it was obtained.                                        #
#                                                                            #
##############################################################################
data_I
_audit_creation_method
;
Olex2 1.2-alpha
(compiled 2015.10.28 svn.r3245 for OlexSys, GUI svn.r5128)
;
_journal_date_recd_electronic     2017-02-28
_journal_date_accepted     2017-03-23
_journal_name_full     'Acta Crystallographica, Section E'
_journal_year     2017
_journal_volume     73
_journal_issue      4
_journal_page_first     602
_journal_page_last     605
_journal_paper_category     GO
_journal_paper_doi     10.1107/S2056989017004601
_journal_coeditor_code     LH5838
_publ_contact_author_name     'Cristian Ochoa-Puentes'
_publ_contact_author_address
;
Universidad Nacional de Colombia, Sede Bogot\'a, Facultad de Ciencias,
Departamento de Qu\'imica, A.A. 5997, Bogot\'a, Colombia
;
_publ_contact_author_email     cochoapu@unal.edu.co
_publ_contact_author_fax     ?
_publ_contact_author_phone     ?
_publ_section_title
;
Crystal structure of
<i>N</i>-(2-benzoyl-5-ethynylphenyl)quinoline-2-carboxamide
;
_publ_section_title_footnote     .
loop_
    _publ_author_name
    _publ_author_footnote
    _publ_author_address
    'Pe\~na-Sol\'orzano, Diana' .
;
Grupo de Investigaci\'on en Macromol\'eculas, Departamento de Qu\'imica,
Universidad Nacional de Colombia-Sede Bogot\'a, A.A. 5997 Bogot\'a, Colombia
;
    'K\"onig, Burkhard' .
;
Institute of Organic Chemistry, University of Regensburg, 93040 Regensburg,
Germany
;
    'Sierra, Cesar A.' .
;
Grupo de Investigaci\'on en Macromol\'eculas, Departamento de Qu\'imica,
Universidad Nacional de Colombia-Sede Bogot\'a, A.A. 5997 Bogot\'a, Colombia
;
    'Ochoa-Puentes, Cristian' .
;
Grupo de Investigaci\'on en Macromol\'eculas, Departamento de Qu\'imica,
Universidad Nacional de Colombia-Sede Bogot\'a, A.A. 5997 Bogot\'a, Colombia
;
_publ_section_synopsis
;
In the title compound, the quinoline ring system forms a dihedral angle of
20.9(1)\% with ethynyl-substituted benzene ring. The unsubstituted phenyl ring
forms a dihedral angles of 52.7(1)\% with the quinoline ring system and
54.1(1)\% with the ethynyl-substituted benzene ring. An intramolecular
bifurcated N---H...(O,N) hydrogen bond forms <i>S</i>(5) and <i>S</i>(6)
rings. In the crystal, weak C---H...O hydrogen bonds link the molecules into
a three-dimensional network.
;
_chemical_name_systematic
;
<i>N</i>-(2-Benzoyl-5-ethynylphenyl)quinoline-2-carboxamide
;
_chemical_name_common     ?
_chemical_formula_moiety     'C25 H16 N2 O2'
_chemical_formula_sum     'C25 H16 N2 O2'
_chemical_formula_iupac     'C25 H16 N2 O2'
_chemical_formula_weight     376.40
_chemical_melting_point     ?
_shelx_space_group_comment
;
The symmetry employed for this shelxl refinement is uniquely defined
by the following loop, which should always be used as a source of
symmetry information in preference to the above space-group names.
They are only intended as comments.
;
_space_group_crystal_system     monoclinic
_space_group_name_H-M_alt     'P 21/c'
_space_group_name_Hall     '-P 2ybc'
loop_
    _space_group_symop_operation_xyz
    'x, y, z'
    '-x, y+1/2, -z+1/2'
    '-x, -y, -z'
    'x, -y-1/2, z-1/2'
_cell_length_a     20.2686(3)
_cell_length_b     7.58016(11)
_cell_length_c     12.6109(2)
_cell_angle_alpha     90
_cell_angle_beta     107.6002(17)
_cell_angle_gamma     90
_cell_volume     1846.84(5)
_cell_formula_units_Z     4
_cell_measurement_reflns_used     8847
_cell_measurement_theta_min     4.5650
_cell_measurement_theta_max     70.4650
_cell_measurement_temperature     123.01(10)
_exptl_crystal_description     block
_exptl_crystal_colour     colourless
_exptl_crystal_size_max     0.197
_exptl_crystal_size_mid     0.118
_exptl_crystal_size_min     0.081
_exptl_crystal_density_diffrn     1.354
_exptl_crystal_density_meas     ?
_exptl_crystal_density_method     ?
_exptl_crystal_F_000     784
loop_
    _exptl_crystal_face_index_h
    _exptl_crystal_face_index_k
    _exptl_crystal_face_index_l
    _exptl_crystal_face_perp_dist
    1 4 -5 0.0411
    -3 0 8 0.0572
    2 -5 -1 0.0482
    -13 1 1 0.0485
    -4 -4 -3 0.0793
    11 3 -2 0.0104
    12 -1 1 0.0116
    -10 0 7 0.0606
    -3 -5 0 0.0588
_exptl_absorpt_coefficient_mu     0.696
_exptl_absorpt_correction_type     analytical
_exptl_absorpt_process_details
;
(CrysAlis PRO; Rigaku Oxford Diffraction, 2015)
;
_shelx_estimated_absorpt_T_min     ?
_shelx_estimated_absorpt_T_max     ?
_exptl_absorpt_correction_T_min     0.923
_exptl_absorpt_correction_T_max     0.964
_diffrn_ambient_temperature     123.01(10)
_diffrn_radiation_type     CuK\a
_diffrn_radiation_wavelength     1.54184
_diffrn_radiation_monochromator     mirror
_diffrn_measurement_device_type
            'Rigaku Oxfor Diffraction SuperNova, Single source at offset, Atlas'
_diffrn_measurement_device     'four-circle diffractometer'
_diffrn_measurement_method     '\w scans'
_diffrn_detector_area_resol_mean     5.1773
_diffrn_reflns_number     14681
_diffrn_reflns_av_R_equivalents     0.0203
_diffrn_reflns_theta_min     4.577
_diffrn_reflns_theta_max     70.565
_diffrn_reflns_theta_full     66.500
_diffrn_measured_fraction_theta_max     0.987
_diffrn_measured_fraction_theta_full     0.998
_diffrn_reflns_limit_h_min     -24
_diffrn_reflns_limit_h_max     24
_diffrn_reflns_limit_k_min     -9
_diffrn_reflns_limit_k_max     8
_diffrn_reflns_limit_l_min     -15
_diffrn_reflns_limit_l_max     15
_refine_special_details     ?
_reflns_number_total     3484
_reflns_number_gt     3170
_reflns_threshold_expression     'I > 2\s(I)'
_refine_ls_structure_factor_coef     Fsqd
_refine_ls_R_factor_all     0.0375
_refine_ls_R_factor_gt     0.0341
_refine_ls_wR_factor_gt     0.0890
_refine_ls_wR_factor_ref     0.0919
_refine_ls_goodness_of_fit_ref     1.049
_refine_ls_restrained_S_all     1.049
_refine_ls_number_reflns     3484
_refine_ls_number_parameters     262
_refine_ls_number_restraints     0
_refine_ls_hydrogen_treatment     constr
_refine_ls_weighting_scheme     calc
_refine_ls_weighting_details
              'w=1/[\s^2^(Fo^2^)+(0.0466P)^2^+0.6041P] where P=(Fo^2^+2Fc^2^)/3'
_atom_sites_solution_hydrogens     geom
_atom_sites_solution_primary     ?
_atom_sites_solution_secondary     ?
_refine_ls_shift/su_max     0.001
_refine_ls_shift/su_mean     0.000
_refine_diff_density_max     0.208
_refine_diff_density_min     -0.246
_refine_ls_extinction_method     none
_refine_ls_extinction_coef     .
loop_
    _atom_type_symbol
    _atom_type_description
    _atom_type_scat_dispersion_real
    _atom_type_scat_dispersion_imag
    _atom_type_scat_source
    'C' 'C' 0.0181 0.0091
                         'International Tables Vol C Tables 4.2.6.8 and 6.1.1.4'
    'H' 'H' 0.0000 0.0000
                         'International Tables Vol C Tables 4.2.6.8 and 6.1.1.4'
    'N' 'N' 0.0311 0.0180
                         'International Tables Vol C Tables 4.2.6.8 and 6.1.1.4'
    'O' 'O' 0.0492 0.0322
                         'International Tables Vol C Tables 4.2.6.8 and 6.1.1.4'
_computing_data_collection
;
CrysAlis PRO (Rigaku Oxford Diffraction, 2015)
;
_computing_cell_refinement
;
CrysAlis PRO (Rigaku Oxford Diffraction, 2015)
;
_computing_data_reduction
;
CrysAlis PRO (Rigaku Oxford Diffraction, 2015)
;
_computing_structure_solution
;
SHELXT2014 (Sheldrick, 2015a)
;
_computing_structure_refinement
;
SHELXL (Sheldrick, 2015b)
;
_computing_molecular_graphics
;
OLEX2 (Dolomanov <i>et al.</i>,  2009)
;
_computing_publication_material
;
OLEX2 (Dolomanov <i>et al.</i>,  2009)
;
loop_
    _atom_site_type_symbol
    _atom_site_label
    _atom_site_fract_x
    _atom_site_fract_y
    _atom_site_fract_z
    _atom_site_U_iso_or_equiv
    _atom_site_adp_type
    _atom_site_calc_flag
    _atom_site_occupancy
    _atom_site_disorder_assembly
    _atom_site_disorder_group
    O O1 0.80756(4) 0.44245(12) 0.17559(6) 0.0251(2) Uani d 1 . .
    O O2 0.71578(4) 0.59252(12) 0.48953(6) 0.0252(2) Uani d 1 . .
    N N2 0.77463(5) 0.50473(13) 0.33109(7) 0.0187(2) Uani d 1 . .
    H H2 0.7400 0.4943 0.3565 0.022 Uiso calc 1 . .
    N N1 0.64362(5) 0.43688(13) 0.21772(8) 0.0204(2) Uani d 1 . .
    C C11 0.83488(5) 0.57608(14) 0.40482(9) 0.0176(2) Uani d 1 . .
    C C12 0.83608(5) 0.61666(15) 0.51504(9) 0.0185(2) Uani d 1 . .
    C C10 0.76382(6) 0.45000(15) 0.22485(9) 0.0192(2) Uani d 1 . .
    C C15 0.95056(5) 0.69688(15) 0.44286(9) 0.0196(2) Uani d 1 . .
    C C16 0.89330(5) 0.61127(15) 0.37169(9) 0.0188(2) Uani d 1 . .
    H H16 0.8940 0.5772 0.3012 0.023 Uiso calc 1 . .
    C C20 0.78417(6) 0.55345(15) 0.67512(9) 0.0195(2) Uani d 1 . .
    C C9 0.69003(6) 0.39498(15) 0.16801(9) 0.0197(2) Uani d 1 . .
    C C19 0.77474(6) 0.58849(15) 0.55491(9) 0.0195(2) Uani d 1 . .
    C C6 0.57653(6) 0.38875(15) 0.16679(9) 0.0214(2) Uani d 1 . .
    C C13 0.89513(6) 0.69693(16) 0.58579(9) 0.0214(2) Uani d 1 . .
    H H13 0.8965 0.7225 0.6585 0.026 Uiso calc 1 . .
    C C14 0.95156(6) 0.73953(16) 0.55107(9) 0.0224(2) Uani d 1 . .
    H H14 0.9897 0.7959 0.5991 0.027 Uiso calc 1 . .
    C C25 0.73004(6) 0.59635(16) 0.71778(10) 0.0234(3) Uani d 1 . .
    H H25 0.6904 0.6510 0.6726 0.028 Uiso calc 1 . .
    C C5 0.55645(6) 0.29271(16) 0.06529(9) 0.0244(3) Uani d 1 . .
    C C21 0.84242(6) 0.46767(16) 0.74319(9) 0.0231(3) Uani d 1 . .
    H H21 0.8786 0.4383 0.7154 0.028 Uiso calc 1 . .
    C C1 0.52563(6) 0.43856(17) 0.21699(10) 0.0259(3) Uani d 1 . .
    H H1 0.5383 0.5024 0.2830 0.031 Uiso calc 1 . .
    C C8 0.67500(6) 0.30330(16) 0.06614(10) 0.0244(3) Uani d 1 . .
    H H8 0.7096 0.2795 0.0338 0.029 Uiso calc 1 . .
    C C23 0.79376(6) 0.47211(18) 0.89465(10) 0.0281(3) Uani d 1 . .
    H H23 0.7972 0.4462 0.9682 0.034 Uiso calc 1 . .
    C C22 0.84671(6) 0.42576(17) 0.85222(10) 0.0268(3) Uani d 1 . .
    H H22 0.8853 0.3664 0.8968 0.032 Uiso calc 1 . .
    C C4 0.48571(6) 0.24644(17) 0.01817(11) 0.0302(3) Uani d 1 . .
    H H4 0.4719 0.1823 -0.0477 0.036 Uiso calc 1 . .
    C C24 0.73547(6) 0.55729(18) 0.82745(10) 0.0276(3) Uani d 1 . .
    H H24 0.6999 0.5883 0.8562 0.033 Uiso calc 1 . .
    C C7 0.60855(6) 0.25045(17) 0.01627(10) 0.0274(3) Uani d 1 . .
    H H7 0.5976 0.1868 -0.0498 0.033 Uiso calc 1 . .
    C C2 0.45806(6) 0.39319(19) 0.16885(11) 0.0319(3) Uani d 1 . .
    H H2A 0.4250 0.4271 0.2023 0.038 Uiso calc 1 . .
    C C3 0.43768(6) 0.29527(19) 0.06876(11) 0.0337(3) Uani d 1 . .
    H H3 0.3915 0.2641 0.0373 0.040 Uiso calc 1 . .
    C C17 1.00703(6) 0.75029(16) 0.40188(9) 0.0220(2) Uani d 1 . .
    C C18 1.05212(6) 0.80433(17) 0.37023(10) 0.0274(3) Uani d 1 . .
    H H18 1.0878 0.8471 0.3452 0.033 Uiso calc 1 . .
loop_
    _atom_site_aniso_label
    _atom_site_aniso_U_11
    _atom_site_aniso_U_22
    _atom_site_aniso_U_33
    _atom_site_aniso_U_12
    _atom_site_aniso_U_13
    _atom_site_aniso_U_23
    O1 0.0219(4) 0.0344(5) 0.0207(4) -0.0005(3) 0.0087(3) -0.0044(3)
    O2 0.0171(4) 0.0381(5) 0.0206(4) 0.0014(3) 0.0060(3) 0.0014(3)
    N2 0.0165(4) 0.0236(5) 0.0170(4) -0.0014(4) 0.0064(3) -0.0008(4)
    N1 0.0194(5) 0.0217(5) 0.0190(5) -0.0017(4) 0.0041(4) 0.0008(4)
    C11 0.0170(5) 0.0171(5) 0.0179(5) 0.0015(4) 0.0041(4) 0.0014(4)
    C12 0.0178(5) 0.0205(6) 0.0179(5) 0.0017(4) 0.0063(4) 0.0016(4)
    C10 0.0202(5) 0.0186(5) 0.0186(5) 0.0011(4) 0.0055(4) 0.0005(4)
    C15 0.0172(5) 0.0210(6) 0.0217(5) 0.0014(4) 0.0075(4) 0.0018(4)
    C16 0.0194(5) 0.0210(6) 0.0165(5) 0.0011(4) 0.0063(4) 0.0010(4)
    C20 0.0199(5) 0.0208(6) 0.0191(5) -0.0039(4) 0.0077(4) -0.0033(4)
    C9 0.0208(5) 0.0187(5) 0.0186(5) 0.0006(4) 0.0043(4) 0.0015(4)
    C19 0.0189(5) 0.0199(6) 0.0202(5) 0.0004(4) 0.0067(4) -0.0018(4)
    C6 0.0201(5) 0.0208(6) 0.0211(5) -0.0016(4) 0.0029(4) 0.0042(4)
    C13 0.0214(5) 0.0263(6) 0.0167(5) -0.0004(4) 0.0061(4) -0.0024(4)
    C14 0.0184(5) 0.0260(6) 0.0215(5) -0.0028(4) 0.0042(4) -0.0028(5)
    C25 0.0199(5) 0.0284(6) 0.0226(6) -0.0028(5) 0.0077(4) -0.0042(5)
    C5 0.0252(6) 0.0218(6) 0.0219(6) -0.0031(5) 0.0008(5) 0.0028(5)
    C21 0.0228(5) 0.0257(6) 0.0220(6) -0.0003(5) 0.0087(4) -0.0013(5)
    C1 0.0232(6) 0.0305(7) 0.0229(6) -0.0013(5) 0.0053(5) 0.0036(5)
    C8 0.0269(6) 0.0245(6) 0.0215(6) 0.0009(5) 0.0071(5) -0.0022(5)
    C23 0.0329(6) 0.0345(7) 0.0179(5) -0.0118(5) 0.0093(5) -0.0020(5)
    C22 0.0281(6) 0.0292(6) 0.0211(6) -0.0022(5) 0.0042(5) 0.0020(5)
    C4 0.0283(6) 0.0300(7) 0.0255(6) -0.0077(5) -0.0020(5) 0.0010(5)
    C24 0.0250(6) 0.0376(7) 0.0247(6) -0.0076(5) 0.0144(5) -0.0079(5)
    C7 0.0321(6) 0.0253(6) 0.0210(6) -0.0031(5) 0.0025(5) -0.0049(5)
    C2 0.0206(6) 0.0410(8) 0.0335(7) -0.0012(5) 0.0073(5) 0.0082(6)
    C3 0.0212(6) 0.0391(8) 0.0341(7) -0.0080(5) -0.0017(5) 0.0083(6)
    C17 0.0203(5) 0.0231(6) 0.0206(5) -0.0006(4) 0.0034(4) -0.0037(4)
    C18 0.0260(6) 0.0315(7) 0.0282(6) -0.0048(5) 0.0134(5) -0.0042(5)
_geom_special_details
;
 All esds (except the esd in the dihedral angle between two l.s. planes)
 are estimated using the full covariance matrix.  The cell esds are taken
 into account individually in the estimation of esds in distances, angles
 and torsion angles; correlations between esds in cell parameters are only
 used when they are defined by crystal symmetry.  An approximate (isotropic)
 treatment of cell esds is used for estimating esds involving l.s. planes.
;
loop_
    _geom_bond_atom_site_label_1
    _geom_bond_atom_site_label_2
    _geom_bond_site_symmetry_2
    _geom_bond_distance
    _geom_bond_publ_flag
    O1 C10 . 1.2282(14) ?
    O2 C19 . 1.2301(14) ?
    N2 H2 . 0.8600 ?
    N2 C11 . 1.4006(14) ?
    N2 C10 . 1.3555(14) ?
    N1 C9 . 1.3174(15) ?
    N1 C6 . 1.3661(14) ?
    C11 C12 . 1.4167(15) ?
    C11 C16 . 1.3952(15) ?
    C12 C19 . 1.4907(15) ?
    C12 C13 . 1.3975(16) ?
    C10 C9 . 1.5087(15) ?
    C15 C16 . 1.3942(15) ?
    C15 C14 . 1.3965(16) ?
    C15 C17 . 1.4487(15) ?
    C16 H16 . 0.9300 ?
    C20 C19 . 1.4932(15) ?
    C20 C25 . 1.3984(15) ?
    C20 C21 . 1.3932(16) ?
    C9 C8 . 1.4104(16) ?
    C6 C5 . 1.4209(17) ?
    C6 C1 . 1.4152(17) ?
    C13 H13 . 0.9300 ?
    C13 C14 . 1.3810(16) ?
    C14 H14 . 0.9300 ?
    C25 H25 . 0.9300 ?
    C25 C24 . 1.3858(17) ?
    C5 C4 . 1.4200(16) ?
    C5 C7 . 1.4124(17) ?
    C21 H21 . 0.9300 ?
    C21 C22 . 1.3881(16) ?
    C1 H1 . 0.9300 ?
    C1 C2 . 1.3637(17) ?
    C8 H8 . 0.9300 ?
    C8 C7 . 1.3630(17) ?
    C23 H23 . 0.9300 ?
    C23 C22 . 1.3816(18) ?
    C23 C24 . 1.3876(18) ?
    C22 H22 . 0.9300 ?
    C4 H4 . 0.9300 ?
    C4 C3 . 1.367(2) ?
    C24 H24 . 0.9300 ?
    C7 H7 . 0.9300 ?
    C2 H2A . 0.9300 ?
    C2 C3 . 1.414(2) ?
    C3 H3 . 0.9300 ?
    C17 C18 . 1.1759(17) ?
    C18 H18 . 0.9300 ?
loop_
    _geom_angle_atom_site_label_1
    _geom_angle_atom_site_label_2
    _geom_angle_atom_site_label_3
    _geom_angle_site_symmetry_1
    _geom_angle_site_symmetry_3
    _geom_angle
    _geom_angle_publ_flag
    C11 N2 H2 . . 115.8 ?
    C10 N2 H2 . . 115.8 ?
    C10 N2 C11 . . 128.49(9) ?
    C9 N1 C6 . . 117.66(10) ?
    N2 C11 C12 . . 119.21(9) ?
    C16 C11 N2 . . 121.57(10) ?
    C16 C11 C12 . . 119.21(10) ?
    C11 C12 C19 . . 122.09(10) ?
    C13 C12 C11 . . 118.56(10) ?
    C13 C12 C19 . . 119.19(10) ?
    O1 C10 N2 . . 126.05(10) ?
    O1 C10 C9 . . 120.68(10) ?
    N2 C10 C9 . . 113.27(9) ?
    C16 C15 C14 . . 120.01(10) ?
    C16 C15 C17 . . 119.61(10) ?
    C14 C15 C17 . . 120.28(10) ?
    C11 C16 H16 . . 119.6 ?
    C15 C16 C11 . . 120.85(10) ?
    C15 C16 H16 . . 119.6 ?
    C25 C20 C19 . . 118.34(10) ?
    C21 C20 C19 . . 122.21(10) ?
    C21 C20 C25 . . 119.26(10) ?
    N1 C9 C10 . . 117.07(10) ?
    N1 C9 C8 . . 124.31(10) ?
    C8 C9 C10 . . 118.62(10) ?
    O2 C19 C12 . . 120.71(10) ?
    O2 C19 C20 . . 119.02(10) ?
    C12 C19 C20 . . 120.27(9) ?
    N1 C6 C5 . . 122.26(11) ?
    N1 C6 C1 . . 118.36(10) ?
    C1 C6 C5 . . 119.38(10) ?
    C12 C13 H13 . . 119.0 ?
    C14 C13 C12 . . 122.08(10) ?
    C14 C13 H13 . . 119.0 ?
    C15 C14 H14 . . 120.4 ?
    C13 C14 C15 . . 119.14(10) ?
    C13 C14 H14 . . 120.4 ?
    C20 C25 H25 . . 120.0 ?
    C24 C25 C20 . . 119.96(11) ?
    C24 C25 H25 . . 120.0 ?
    C4 C5 C6 . . 118.79(11) ?
    C7 C5 C6 . . 117.52(10) ?
    C7 C5 C4 . . 123.69(11) ?
    C20 C21 H21 . . 119.8 ?
    C22 C21 C20 . . 120.31(11) ?
    C22 C21 H21 . . 119.8 ?
    C6 C1 H1 . . 119.9 ?
    C2 C1 C6 . . 120.23(12) ?
    C2 C1 H1 . . 119.9 ?
    C9 C8 H8 . . 120.8 ?
    C7 C8 C9 . . 118.44(11) ?
    C7 C8 H8 . . 120.8 ?
    C22 C23 H23 . . 120.0 ?
    C22 C23 C24 . . 119.96(11) ?
    C24 C23 H23 . . 120.0 ?
    C21 C22 H22 . . 119.9 ?
    C23 C22 C21 . . 120.14(11) ?
    C23 C22 H22 . . 119.9 ?
    C5 C4 H4 . . 119.7 ?
    C3 C4 C5 . . 120.62(12) ?
    C3 C4 H4 . . 119.7 ?
    C25 C24 C23 . . 120.33(11) ?
    C25 C24 H24 . . 119.8 ?
    C23 C24 H24 . . 119.8 ?
    C5 C7 H7 . . 120.1 ?
    C8 C7 C5 . . 119.78(11) ?
    C8 C7 H7 . . 120.1 ?
    C1 C2 H2A . . 119.6 ?
    C1 C2 C3 . . 120.85(12) ?
    C3 C2 H2A . . 119.6 ?
    C4 C3 C2 . . 120.12(11) ?
    C4 C3 H3 . . 119.9 ?
    C2 C3 H3 . . 119.9 ?
    C18 C17 C15 . . 175.81(13) ?
    C17 C18 H18 . . 180.0 ?
loop_
    _geom_torsion_atom_site_label_1
    _geom_torsion_atom_site_label_2
    _geom_torsion_atom_site_label_3
    _geom_torsion_atom_site_label_4
    _geom_torsion_site_symmetry_1
    _geom_torsion_site_symmetry_2
    _geom_torsion_site_symmetry_3
    _geom_torsion_site_symmetry_4
    _geom_torsion
    _geom_torsion_publ_flag
    O1 C10 C9 N1 . . . . -167.73(11) ?
    O1 C10 C9 C8 . . . . 12.16(17) ?
    N2 C11 C12 C19 . . . . -0.98(16) ?
    N2 C11 C12 C13 . . . . -176.45(10) ?
    N2 C11 C16 C15 . . . . 174.15(10) ?
    N2 C10 C9 N1 . . . . 12.51(15) ?
    N2 C10 C9 C8 . . . . -167.60(10) ?
    N1 C9 C8 C7 . . . . -1.52(18) ?
    N1 C6 C5 C4 . . . . 179.47(11) ?
    N1 C6 C5 C7 . . . . -1.25(17) ?
    N1 C6 C1 C2 . . . . 179.99(11) ?
    C11 N2 C10 O1 . . . . 5.23(19) ?
    C11 N2 C10 C9 . . . . -175.02(10) ?
    C11 C12 C19 O2 . . . . -27.08(17) ?
    C11 C12 C19 C20 . . . . 152.43(11) ?
    C11 C12 C13 C14 . . . . 0.85(17) ?
    C12 C11 C16 C15 . . . . -4.60(16) ?
    C12 C13 C14 C15 . . . . -1.80(18) ?
    C10 N2 C11 C12 . . . . -176.82(11) ?
    C10 N2 C11 C16 . . . . 4.43(18) ?
    C10 C9 C8 C7 . . . . 178.59(11) ?
    C16 C11 C12 C19 . . . . 177.81(10) ?
    C16 C11 C12 C13 . . . . 2.34(16) ?
    C16 C15 C14 C13 . . . . -0.46(17) ?
    C20 C25 C24 C23 . . . . -1.46(19) ?
    C20 C21 C22 C23 . . . . -1.30(19) ?
    C9 N1 C6 C5 . . . . 1.67(16) ?
    C9 N1 C6 C1 . . . . -177.67(10) ?
    C9 C8 C7 C5 . . . . 1.89(18) ?
    C19 C12 C13 C14 . . . . -174.75(11) ?
    C19 C20 C25 C24 . . . . 176.64(11) ?
    C19 C20 C21 C22 . . . . -175.07(11) ?
    C6 N1 C9 C10 . . . . 179.62(9) ?
    C6 N1 C9 C8 . . . . -0.27(17) ?
    C6 C5 C4 C3 . . . . 0.81(18) ?
    C6 C5 C7 C8 . . . . -0.59(18) ?
    C6 C1 C2 C3 . . . . 0.3(2) ?
    C13 C12 C19 O2 . . . . 148.36(11) ?
    C13 C12 C19 C20 . . . . -32.13(16) ?
    C14 C15 C16 C11 . . . . 3.68(17) ?
    C25 C20 C19 O2 . . . . -25.56(16) ?
    C25 C20 C19 C12 . . . . 154.92(11) ?
    C25 C20 C21 C22 . . . . -0.18(17) ?
    C5 C6 C1 C2 . . . . 0.63(18) ?
    C5 C4 C3 C2 . . . . 0.2(2) ?
    C21 C20 C19 O2 . . . . 149.37(11) ?
    C21 C20 C19 C12 . . . . -30.15(16) ?
    C21 C20 C25 C24 . . . . 1.56(17) ?
    C1 C6 C5 C4 . . . . -1.20(17) ?
    C1 C6 C5 C7 . . . . 178.08(11) ?
    C1 C2 C3 C4 . . . . -0.7(2) ?
    C22 C23 C24 C25 . . . . -0.03(19) ?
    C4 C5 C7 C8 . . . . 178.64(12) ?
    C24 C23 C22 C21 . . . . 1.41(19) ?
    C7 C5 C4 C3 . . . . -178.42(12) ?
    C17 C15 C16 C11 . . . . -172.73(10) ?
    C17 C15 C14 C13 . . . . 175.94(11) ?
loop_
    _geom_hbond_atom_site_label_D
    _geom_hbond_atom_site_label_H
    _geom_hbond_atom_site_label_A
    _geom_hbond_site_symmetry_A
    _geom_hbond_distance_DH
    _geom_hbond_distance_HA
    _geom_hbond_distance_DA
    _geom_hbond_angle_DHA
    N2 H2 O2 1_555 0.86 2.03 2.701(12) 135
    N2 H2 N1 1_555 0.86 2.24 2.658(13) 110
    C3 H3 O2 2_645 0.93 2.47 3.346(16) 158
    C18 H18 O1 2_755 0.93 2.33 3.242(15) 167
    C23 H23 O1 1_556 0.93 2.56 3.476(14) 168
_shelx_hkl_file
;
  -2   0   0 1268.63    6.27
  -2   0   0 1261.85    6.86
   2   0   0 1269.64    6.69
   3   0   0 2069.78   10.63
  -3   0   0 2092.71   11.13
   4   0   0 1374.37   10.20
  -4   0   0 1344.86   10.65
   5   0   0  168.81    4.16
  -5   0   0  191.59    4.68
   6   0   0   11.16    0.89
  -6   0   0   10.63    1.39
   6   0   0   10.88    1.23
   7   0   0   32.34    1.61
   7   0   0   35.33    2.41
  -7   0   0   31.80    2.42
  -8   0   0  405.67    9.18
   8   0   0  429.15    5.70
   8   0   0  411.73    8.63
  -9   0   0   22.41    2.54
   9   0   0   28.61    2.58
  10   0   0   57.15    3.80
 -10   0   0   58.54    4.22
 -11   0   0    1.39    1.06
  11   0   0    0.84    0.89
 -12   0   0  121.52    6.56
  12   0   0  112.68    5.88
 -13   0   0    5.59    1.42
  13   0   0    6.28    0.66
  13   0   0    7.16    1.58
 -13   0   0    6.37    0.85
  14   0   0    9.33    1.87
 -14   0   0   11.43    1.12
  14   0   0    9.69    1.02
 -14   0   0   10.48    2.20
  14   0   0    9.66    0.78
  15   0   0  123.07    3.50
  15   0   0  124.64    6.85
 -15   0   0  125.45    7.32
 -15   0   0  122.34    3.55
  15   0   0  120.03    2.97
 -16   0   0  143.53    4.07
  16   0   0  144.83    3.40
  16   0   0  153.52    7.40
  16   0   0  148.31    3.94
 -16   0   0  141.24    7.72
  17   0   0   14.19    1.27
 -17   0   0   15.18    1.55
  17   0   0   15.61    1.16
 -18   0   0  616.45    8.77
  18   0   0  621.87    8.31
  18   0   0  626.34    7.10
  19   0   0  497.72    7.32
 -19   0   0  509.44    7.93
 -20   0   0   27.46    1.84
 -20   0   0   27.48    1.65
  20   0   0   28.33    1.39
  20   0   0   29.44    1.70
 -21   0   0   13.48    1.11
  21   0   0   16.40    1.17
 -21   0   0   14.76    1.33
 -22   0   0    9.51    0.83
  22   0   0   11.45    0.85
 -22   0   0   10.55    1.03
 -23   0   0    3.47    0.43
 -23   0   0    6.76    0.71
   0   1   0    0.00    0.20
   0  -1   0    0.32    0.43
   0   1   0    0.01    0.15
  -1  -1   0   78.91    2.13
  -1   1   0   78.55    1.67
   1   1   0   77.53    1.70
   1  -1   0   77.78    2.37
  -2  -1   0 1734.38    9.59
  -2   1   0 1696.00    9.61
   2   1   0 1688.82    9.84
  -2  -1   0 1733.92    6.60
   2  -1   0 1671.33   11.64
   2   1   0 1744.24    9.58
   3   1   0    4.90    0.76
   3   1   0    4.68    0.74
  -3  -1   0    4.84    0.61
  -3  -1   0    4.66    0.58
   3  -1   0    4.20    0.60
   3  -1   0    4.13    0.81
  -4  -1   0   54.88    1.94
   4   1   0   54.05    2.26
   4  -1   0   57.33    2.10
  -4   1   0   57.87    2.51
   4   1   0   52.21    2.27
   4  -1   0   54.90    2.41
   5  -1   0  857.45    9.12
   5   1   0  847.92    9.85
   5  -1   0  840.91    9.98
   5   1   0  849.80   10.00
  -5  -1   0  847.84    8.73
  -5   1   0  874.73   10.64
   6  -1   0  407.43    6.98
  -6  -1   0  400.30    6.82
   6   1   0  407.13    7.68
   6   1   0  406.21    7.55
  -6   1   0  406.94    8.12
   6  -1   0  403.32    7.32
  -7  -1   0   47.75    2.75
  -7   1   0   48.99    3.23
   7  -1   0   50.06    2.73
   7  -1   0   50.90    2.77
   7   1   0   51.31    3.03
   7   1   0   51.42    3.01
  -8  -1   0    0.62    1.01
  -8   1   0    2.21    1.79
   8  -1   0    3.92    0.94
   8  -1   0    3.35    0.90
   8   1   0    2.75    0.96
   9  -1   0  120.52    4.44
   9   1   0  117.84    5.34
  -9  -1   0  119.00    4.96
  -9   1   0  123.09    5.98
   9  -1   0  124.49    4.95
 -10  -1   0  199.02    6.77
  10  -1   0  207.12    5.61
  10   1   0  202.34    7.43
 -10   1   0  193.95    7.95
  10  -1   0  203.90    6.77
  11   1   0   31.33    3.17
 -11   1   0   28.86    3.46
  11  -1   0   31.17    2.85
 -11  -1   0   31.63    2.99
 -12   1   0   57.61    4.88
 -12  -1   0   54.28    4.12
  12  -1   0   57.69    3.98
  12   1   0   55.07    4.40
 -13   1   0   14.02    1.13
  13  -1   0   12.97    1.00
  13   1   0   14.55    2.44
 -13   1   0   13.27    2.58
  13  -1   0   13.78    2.18
  13   1   0   15.01    1.13
  13  -1   0   14.41    1.14
 -13  -1   0   13.56    1.10
 -13  -1   0   19.20    2.61
  14   1   0   13.00    1.14
 -14  -1   0   12.66    2.21
  14  -1   0   12.56    1.12
 -14   1   0   12.46    1.18
  14  -1   0   14.55    1.13
  14  -1   0   12.50    2.13
 -14  -1   0   14.43    1.24
 -14   1   0   14.12    2.57
  14   1   0   11.81    2.16
  14  -1   0   10.93    0.76
  15   1   0    1.46    0.44
  15  -1   0    1.76    0.56
  15   1   0    1.70    0.69
  15  -1   0    1.98    0.34
 -15   1   0    1.39    1.04
  15  -1   0    0.85    0.87
 -15  -1   0    2.86    1.48
 -15  -1   0    2.23    0.75
  15  -1   0    1.89    0.55
 -15   1   0    2.53    0.80
  16  -1   0  223.68    8.26
 -16   1   0  214.47    4.86
  16   1   0  224.41    9.38
  16  -1   0  220.77    4.63
 -16  -1   0  214.64    4.92
  16   1   0  211.08    4.75
  16  -1   0  219.77    4.85
 -16   1   0  223.72   10.17
  16  -1   0  216.98    3.65
  17  -1   0  288.49    5.67
  17  -1   0  297.51    5.41
 -17   1   0  289.25    5.88
  17   1   0  291.16    5.68
  17   1   0  293.73    5.18
  17  -1   0  300.32    4.38
 -17  -1   0  290.72    5.88
  18   1   0   47.91    2.33
  18  -1   0   52.50    2.27
  18   1   0   45.62    2.08
 -18   1   0   42.00    2.02
 -18   1   0   50.40    2.55
 -18  -1   0   48.44    2.49
  18  -1   0   47.51    2.36
 -19   1   0   22.08    1.41
  19   1   0   25.01    1.63
  19   1   0   22.19    1.41
 -19  -1   0   23.19    1.79
 -19   1   0   24.76    1.85
  19  -1   0   24.63    1.64
 -20  -1   0    0.91    0.71
  20   1   0    0.33    0.43
  20  -1   0    1.47    0.61
 -20   1   0    0.98    0.42
 -20   1   0    0.74    0.64
  20   1   0    1.53    0.45
 -20  -1   0    1.63    0.62
 -21  -1   0    0.69    0.47
  21  -1   0    0.10    0.38
  21   1   0    0.87    0.40
 -21   1   0   -0.44    0.29
  21   1   0    0.14    0.35
 -21   1   0   -0.25    0.57
 -21  -1   0    1.51    0.70
 -22   1   0    6.54    0.80
 -22  -1   0    5.98    0.80
 -22  -1   0    6.50    0.71
  22   1   0    7.75    0.68
 -22   1   0    4.76    0.49
  22  -1   0    6.29    0.66
 -23   1   0    0.09    0.33
  23  -1   0    0.04    0.23
 -23  -1   0    0.16    0.34
 -23  -1   0    0.53    0.25
   0   2   0  507.82    4.08
   0   2   0  498.57    5.91
  -1   2   0    1.04    0.37
  -1  -2   0    0.79    0.73
   1  -2   0    0.18    0.89
   1   2   0    0.97    0.44
   1   2   0    1.16    0.17
  -2  -2   0 9999.00   34.53
   2   2   0 9961.25   30.98
   3   2   0 2714.53   17.58
  -3   2   0 2686.26   16.23
   3  -2   0 2720.02   21.59
   4   2   0  223.16    5.14
   4   2   0  216.87    5.39
  -4   2   0  213.28    5.25
  -4  -2   0  228.88    4.96
  -4  -2   0  214.20    3.10
   4  -2   0  210.35    6.27
   5   2   0  405.01    7.50
  -5  -2   0  418.49    6.51
  -5   2   0  407.57    7.98
  -5  -2   0  383.90    5.13
   5  -2   0  408.86    8.97
   5   2   0  398.08    7.94
  -6  -2   0   35.86    1.85
   6   2   0   35.02    2.39
   6   2   0   35.05    2.59
   6  -2   0   33.24    2.81
  -6   2   0   35.97    2.66
  -7  -2   0  167.87    4.42
   7   2   0  167.96    5.98
   7  -2   0  172.09    6.24
  -7   2   0  176.29    6.38
   7  -2   0  170.28    5.04
   7   2   0  170.34    5.58
   8   2   0   72.30    4.22
   8   2   0   66.95    3.78
   8  -2   0   68.46    3.44
  -8  -2   0   65.71    3.05
   8  -2   0   60.98    3.80
  -8   2   0   70.43    4.50
   9   2   0   25.49    2.53
  -9   2   0   23.63    2.82
   9  -2   0   27.32    2.31
  -9  -2   0   26.07    2.13
   9  -2   0   27.56    2.70
   9   2   0   26.41    2.78
 -10   2   0    8.97    2.19
  10  -2   0    7.80    1.40
 -10  -2   0    6.95    1.20
  10  -2   0   10.15    1.66
  10   2   0    9.15    1.83
 -11  -2   0   52.00    3.29
  11  -2   0   47.44    3.39
 -11   2   0   50.56    4.68
  11   2   0   50.14    4.16
  11  -2   0   52.43    3.56
 -12   2   0    0.85    1.41
  12  -2   0    1.68    0.75
  12  -2   0    1.00    0.52
 -12  -2   0    0.92    0.34
 -12   2   0    1.36    0.46
  12   2   0    0.71    0.35
 -12  -2   0    0.83    0.43
  12  -2   0    1.54    0.54
  12   2   0    0.98    0.85
  13  -2   0   54.24    2.18
 -13  -2   0   50.67    1.78
  13   2   0   50.80    4.46
 -13  -2   0   52.69    2.04
 -13   2   0   51.25    2.00
  13  -2   0   49.15    2.17
 -13   2   0   47.64    4.82
  13   2   0   52.48    2.17
  13  -2   0   49.34    3.73
  14  -2   0  151.39    3.80
  14   2   0  159.85    8.13
 -14   2   0  138.92    8.30
 -14   2   0  148.38    3.67
  14  -2   0  146.92    3.86
 -14  -2   0  148.28    3.71
  14   2   0  147.53    3.85
  15   2   0    7.44    1.72
 -15   2   0    7.63    0.96
  15  -2   0    7.71    1.01
  15   2   0    8.18    1.03
  15  -2   0    7.66    1.04
 -15  -2   0    8.06    0.99
 -15   2   0    5.89    1.86
  16  -2   0  375.17    6.47
 -16   2   0  380.23    6.38
  16  -2   0  375.81    6.47
  16   2   0  375.28    6.45
 -16  -2   0  376.85    6.28
  17  -2   0    5.58    0.89
 -17  -2   0    5.35    0.97
  17  -2   0    7.08    1.06
 -17   2   0    6.29    0.96
  17   2   0    6.39    0.92
 -18  -2   0  116.14    2.85
  18   2   0  111.81    3.49
  18  -2   0  114.58    3.53
 -18  -2   0  111.24    3.50
 -18   2   0  108.51    3.52
  18  -2   0  113.70    3.59
  19   2   0    2.07    0.60
  19   2   0    1.65    0.53
 -19   2   0    1.85    0.77
 -19  -2   0    1.87    0.68
  19  -2   0    2.70    0.76
  20  -2   0  107.88    3.12
 -20   2   0  104.67    3.13
  20   2   0  110.12    3.04
 -20  -2   0  108.36    3.15
  20   2   0  112.03    3.06
 -21  -2   0  105.06    2.80
  21   2   0  107.65    2.62
 -21  -2   0  105.27    2.82
  21   2   0  104.87    2.63
  21  -2   0  106.23    2.77
 -21   2   0  102.86    2.79
 -22  -2   0    2.69    0.47
  22   2   0    4.15    0.50
  22   2   0    4.60    0.44
  22  -2   0    4.30    0.53
 -22   2   0    3.92    0.53
 -22  -2   0    3.36    0.55
 -23  -2   0   26.72    1.05
   0   3   0    0.08    0.20
   0  -3   0   -0.73    0.90
   0   3   0   -0.06    0.53
  -1   3   0  147.85    4.18
   1   3   0  145.45    4.22
  -1  -3   0  149.62    5.74
   1  -3   0  150.82    6.00
  -1   3   0  149.26    3.14
   2   3   0   34.83    2.15
  -2   3   0   36.78    2.19
   2   3   0   34.04    2.27
  -2  -3   0   38.06    2.83
  -2   3   0   34.92    1.83
   2  -3   0   36.17    3.20
   3   3   0  595.52    9.83
   3  -3   0  587.78   12.57
  -3  -3   0  611.78   10.76
   3   3   0  593.96    9.12
  -3   3   0  606.90    8.57
   4  -3   0   55.66    4.09
  -4   3   0   57.57    3.03
   4   3   0   54.79    2.93
   4   3   0   51.41    3.13
  -4  -3   0   52.52    3.11
   5   3   0  160.49    5.75
   5   3   0  165.84    5.26
  -5  -3   0  169.70    5.45
   5  -3   0  155.77    6.78
  -5   3   0  158.47    5.35
   6   3   0  217.32    6.36
   6  -3   0  204.93    7.91
  -6  -3   0  212.62    5.81
   6   3   0  208.95    6.99
  -6   3   0  210.08    6.74
   7   3   0  421.02   10.41
   7   3   0  426.41    9.48
  -7   3   0  419.18   10.24
   7  -3   0  420.23   11.64
   8  -3   0  246.29    9.06
   8   3   0  248.18    8.49
  -8   3   0  243.89    8.38
   8   3   0  255.55    7.70
  -9   3   0    0.69    1.21
   9   3   0    1.69    1.12
   9  -3   0    0.64    0.76
   9   3   0    1.19    0.66
 -10   3   0   31.48    3.46
 -10  -3   0   36.06    1.35
  10  -3   0   34.02    1.61
  10  -3   0   36.16    3.55
  10   3   0   34.99    3.55
  10  -3   0   34.62    1.58
  11  -3   0    7.76    1.79
 -11   3   0    6.71    2.04
 -11  -3   0    7.17    0.69
  11  -3   0    6.65    0.85
  11  -3   0    7.47    0.81
  11   3   0    7.58    1.88
  11   3   0    7.32    0.83
  12  -3   0   51.89    2.18
  12   3   0   49.83    2.18
 -12  -3   0   45.82    1.60
 -12   3   0   49.50    4.84
 -12  -3   0   49.56    1.83
  12  -3   0   50.68    2.15
  12   3   0   49.38    4.46
  13  -3   0    0.30    0.48
 -13  -3   0    0.57    0.44
 -13   3   0   -0.23    1.46
  13   3   0    0.49    0.58
  13   3   0    0.41    1.35
  13  -3   0   -0.21    0.50
 -13   3   0   -0.32    0.41
 -13  -3   0   -0.39    0.49
  14   3   0  120.28    7.20
 -14   3   0  117.87    7.62
 -14   3   0  117.76    3.02
  14  -3   0  110.43    3.53
  14   3   0  116.44    3.57
 -14  -3   0  118.02    3.03
  14  -3   0  116.56    3.55
 -14  -3   0  112.78    3.07
 -15  -3   0    2.41    0.58
  15  -3   0    3.74    0.90
 -15   3   0    2.99    0.67
  15  -3   0    2.72    0.69
  15   3   0    2.06    0.60
  16  -3   0  216.90    5.17
  16  -3   0  213.60    4.98
 -16   3   0  217.72    4.53
  16   3   0  213.00    4.94
 -16  -3   0  217.51    4.52
  17  -3   0  486.47    7.52
 -17   3   0  494.19    6.73
 -17  -3   0  491.47    6.43
 -17  -3   0  492.31    6.78
  17  -3   0  497.45    7.76
  17   3   0  485.07    7.34
  18   3   0   67.34    2.62
 -18   3   0   65.04    2.41
 -18  -3   0   69.04    2.31
  18  -3   0   65.07    2.70
 -18  -3   0   65.88    2.46
 -19   3   0  302.37    4.81
  19   3   0  304.46    5.30
 -19  -3   0  306.41    4.85
  19  -3   0  288.96    5.25
 -19  -3   0  303.27    4.41
  19  -3   0  300.02    5.35
  19   3   0  306.18    5.18
  20   3   0   66.24    2.11
 -20  -3   0   64.26    2.23
 -20   3   0   67.18    2.00
  20  -3   0   63.51    2.28
  20   3   0   65.72    2.29
 -20  -3   0   63.17    1.76
 -20   3   0   65.65    2.55
 -21   3   0   29.24    1.10
 -21  -3   0   28.86    1.38
  21   3   0   33.48    1.42
  21   3   0   30.68    1.13
  21  -3   0   29.35    1.36
  22  -3   0   22.26    1.00
  22   3   0   23.20    0.99
 -22  -3   0   20.31    0.96
   0  -4   0   69.07    4.84
   0   4   0   70.74    3.58
   1  -4   0   32.13    3.48
  -1  -4   0   28.94    3.12
   1   4   0   29.31    2.33
   1   4   0   31.13    2.41
  -1   4   0   33.55    2.51
   2   4   0  245.10    6.66
  -2  -4   0  242.78    8.46
   2   4   0  238.19    6.86
   2  -4   0  238.46    9.29
  -2   4   0  239.72    6.49
   3   4   0    0.56    0.56
  -3   4   0    1.10    0.69
  -3  -4   0    1.78    0.97
   3   4   0    1.29    0.80
  -4   4   0  192.69    5.44
   4   4   0  181.44    6.55
  -4  -4   0  183.46    6.92
   4  -4   0  175.46    8.27
  -4   4   0  196.28    6.27
   4   4   0  194.66    6.17
   5  -4   0  468.11   13.62
   5   4   0  504.52    9.99
  -5  -4   0  499.34   11.19
   5   4   0  484.57   11.10
  -5   4   0  480.74    9.77
   6  -4   0    4.33    1.68
  -6   4   0    1.78    1.07
   6   4   0    1.79    0.66
   6   4   0    1.81    1.00
  -7   4   0  456.35   11.15
   7   4   0  457.49   11.77
   7  -4   0  440.05   13.63
  -8   4   0   63.79    4.47
   8   4   0   68.10    4.76
   8  -4   0   66.68    2.11
  -8  -4   0   71.66    1.94
   8  -4   0   63.69    5.22
   8  -4   0   66.84    2.01
   9   4   0   14.22    2.40
   9  -4   0   12.55    0.98
  -9   4   0   14.24    2.27
   9  -4   0   13.31    2.56
   9  -4   0   15.46    1.14
  -9  -4   0   14.96    0.80
  -9  -4   0   14.92    0.98
 -10   4   0   -0.20    1.08
  10  -4   0    0.52    0.53
  10  -4   0    0.42    1.11
  10  -4   0   -0.37    0.44
  10   4   0   -0.73    0.98
 -10  -4   0    0.12    0.34
 -11   4   0  106.27    6.44
 -11  -4   0  112.90    2.82
  11  -4   0  102.22    6.37
  11  -4   0  114.36    3.29
  11   4   0  102.80    3.34
  11   4   0  110.75    6.69
  11  -4   0  111.73    3.38
  11  -4   0  103.57    2.97
  12   4   0    6.20    1.50
  12  -4   0    8.62    1.00
  12  -4   0    8.18    0.95
  12   4   0    7.21    1.00
 -12  -4   0    6.99    0.79
  12  -4   0    8.72    1.13
 -12   4   0    4.51    1.63
  13  -4   0   12.38    1.16
  13  -4   0   12.34    1.32
  13   4   0   10.90    1.21
 -13   4   0    8.81    1.86
  13  -4   0   13.00    1.31
 -13  -4   0   12.23    1.11
  14  -4   0    6.12    1.01
  14  -4   0    5.44    0.89
 -14  -4   0    7.01    0.89
  14   4   0    6.30    0.90
  15  -4   0   32.72    1.94
  15   4   0   32.26    1.96
 -15  -4   0   33.24    1.86
 -16  -4   0   33.31    1.83
  16  -4   0   32.56    1.92
  16   4   0   30.45    1.84
  17  -4   0    6.11    0.90
 -17  -4   0    4.79    0.78
  17   4   0    6.48    0.92
 -18  -4   0   22.17    1.34
  18  -4   0   23.68    1.52
  18   4   0   21.76    1.38
  19  -4   0    6.78    0.79
  19   4   0    6.11    0.78
 -19   4   0    4.29    0.94
 -19  -4   0    5.84    0.69
 -19  -4   0    6.58    0.68
  19   4   0    6.82    0.69
  20  -4   0   37.92    1.51
  20   4   0   38.81    1.54
 -20   4   0   39.21    1.89
 -20  -4   0   36.82    1.29
  21  -4   0   38.59    1.28
  21   4   0   38.61    1.31
   0  -5   0    0.01    0.32
   0  -5   0    0.84    0.96
   0   5   0    0.33    0.48
  -1  -5   0  102.73    2.39
   1  -5   0   87.14    6.23
   1   5   0   96.64    4.65
   1  -5   0  103.17    2.33
  -1  -5   0   89.73    6.03
   2  -5   0    1.56    1.32
  -2   5   0    3.04    1.05
  -2  -5   0    3.26    0.51
   2  -5   0    2.92    0.45
   2   5   0    3.83    1.13
  -2  -5   0    3.14    1.20
   3  -5   0   27.25    3.65
  -3  -5   0   28.94    3.37
   3  -5   0   31.35    1.25
   3   5   0   27.34    2.60
  -3   5   0   34.35    2.88
  -3  -5   0   31.55    1.39
  -4  -5   0  161.17    7.36
  -4   5   0  165.65    6.40
   4  -5   0  173.39    2.86
  -4  -5   0  169.74    3.17
   4  -5   0  152.43    8.52
   4   5   0  159.04    6.68
  -4  -5   0  162.06    2.59
   4  -5   0  164.13    2.62
  -5  -5   0  231.66    3.36
  -5  -5   0  241.18    3.41
   5  -5   0  251.75    3.33
   5  -5   0  227.26   10.54
   5   5   0  229.18    8.30
   5  -5   0  233.47    3.43
  -5   5   0  245.15    7.93
  -5  -5   0  234.50    3.82
  -6  -5   0   29.30    1.33
  -6  -5   0   28.20    1.29
   6  -5   0   22.51    3.50
   6  -5   0   26.88    1.29
   6   5   0   26.69    3.01
  -6  -5   0   30.01    1.42
  -6   5   0   27.93    2.81
  -7  -5   0   15.26    1.02
   7  -5   0   12.25    2.76
   7  -5   0   15.22    1.05
  -7  -5   0   13.42    0.97
  -7  -5   0   15.20    1.05
   7   5   0   13.09    2.16
  -8  -5   0   10.63    0.89
  -8  -5   0    9.60    0.91
   8  -5   0    8.55    0.86
  -8  -5   0    8.27    0.82
  -8   5   0    8.04    1.55
   8  -5   0   13.11    2.78
   8   5   0   12.53    2.09
  -9   5   0   11.91    1.88
   9  -5   0    7.25    1.98
  -9  -5   0   11.02    0.94
  -9  -5   0   10.58    0.88
  -9  -5   0   10.79    0.99
   9   5   0   10.81    2.03
   9  -5   0   10.66    1.00
  10  -5   0   19.09    1.30
  10  -5   0   14.31    2.67
 -10  -5   0   18.20    1.33
 -10  -5   0   19.10    1.11
 -10  -5   0   18.91    1.25
  10   5   0   21.65    2.80
 -11  -5   0    5.98    0.83
 -11  -5   0    5.64    0.81
  11  -5   0    5.39    0.74
 -11  -5   0    5.80    0.65
  11   5   0    5.37    0.93
  12  -5   0    8.27    1.00
  12   5   0    7.98    1.06
 -12  -5   0    7.09    0.89
 -12  -5   0    8.17    1.04
 -13  -5   0   15.62    1.35
 -13  -5   0   15.67    1.27
  13  -5   0   14.60    1.26
  13   5   0   16.65    1.49
  14  -5   0   31.11    1.78
  14   5   0   32.97    1.97
 -14  -5   0   32.66    1.87
 -14  -5   0   31.60    1.72
 -15  -5   0    0.76    0.60
  15  -5   0    0.81    0.54
  15   5   0    0.51    0.53
  16   5   0   10.73    1.05
 -16  -5   0   10.18    1.01
  16  -5   0    9.28    0.98
 -17   5   0   11.59    1.47
  17   5   0   12.26    0.96
 -17  -5   0   12.78    1.06
  17  -5   0   12.81    1.03
  18   5   0   46.39    1.50
  18  -5   0   45.96    1.71
 -18   5   0   49.71    2.35
  18   5   0   46.92    1.76
 -18  -5   0   45.92    1.69
  19   5   0   39.43    1.42
 -19  -5   0   39.67    1.37
 -19   5   0   41.48    1.87
  19  -5   0   39.16    1.40
   0  -6   0 1125.02    9.25
   0  -6   0 1065.34   22.75
   1  -6   0   19.83    3.24
  -1  -6   0   21.17    3.27
   1  -6   0   22.46    1.32
  -1  -6   0   22.41    1.36
  -2  -6   0   11.43    1.03
   2  -6   0   12.60    1.01
   2  -6   0   11.44    2.70
  -2  -6   0   14.25    2.62
  -3  -6   0    4.26    0.72
   3  -6   0    3.48    1.92
  -3  -6   0    5.51    1.51
   3  -6   0    3.70    0.60
  -4  -6   0   23.81    1.16
   4  -6   0   22.13    1.26
  -4  -6   0   22.39    1.39
   4  -6   0   19.71    3.29
  -5  -6   0    0.69    0.40
  -5  -6   0   -0.25    0.29
  -5  -6   0    0.04    0.42
   5  -6   0    0.20    0.26
   5  -6   0    0.40    0.40
  -6  -6   0   38.64    1.64
  -6  -6   0   40.28    1.67
   6  -6   0   45.23    5.06
   6  -6   0   42.33    1.59
  -6  -6   0   40.29    1.85
   6  -6   0   40.89    1.65
  -7  -6   0   64.59    2.21
  -7  -6   0   63.07    2.12
   7  -6   0   64.16    2.17
  -7  -6   0   62.87    2.26
  -8  -6   0   22.17    1.30
  -8  -6   0   23.11    1.39
   8  -6   0   22.55    1.37
  -8  -6   0   22.95    1.38
   9  -6   0   82.34    2.57
  -9  -6   0   84.71    2.55
  -9  -6   0   84.83    2.57
  -9  -6   0   88.04    2.71
  10   6   0    3.56    0.82
 -10  -6   0    4.24    0.70
 -10  -6   0    4.55    0.76
  10  -6   0    4.93    0.72
 -10  -6   0    4.53    0.63
  11   6   0   57.17    2.66
 -11  -6   0   58.11    2.18
  11  -6   0   60.44    2.23
 -11  -6   0   55.78    1.95
 -11  -6   0   56.43    2.29
  12  -6   0    1.01    0.43
 -12  -6   0    2.20    0.62
 -12  -6   0    0.88    0.44
  12   6   0    1.79    0.71
  13   6   0    3.09    0.70
 -13  -6   0    1.16    0.50
 -13  -6   0    1.57    0.60
  13  -6   0    2.41    0.52
 -14   6   0    4.30    0.96
 -14  -6   0    4.97    0.79
  14  -6   0    5.77    0.70
  14   6   0    5.06    0.81
  15  -6   0   -0.28    0.31
  15   6   0   -0.35    0.37
 -15  -6   0    0.12    0.39
 -15   6   0    0.22    0.69
 -16   6   0   10.42    1.19
 -16  -6   0   11.28    0.90
  16   6   0    9.81    0.71
  16  -6   0   10.93    0.79
  17  -6   0   12.65    0.73
 -17  -6   0   11.40    0.81
 -17   6   0   12.58    1.07
  17   6   0   11.70    0.71
 -18  -6   0    6.77    0.52
   0  -7   0    0.52    0.54
   1  -7   0  128.35    3.34
  -1  -7   0  128.41    3.43
   2  -7   0   85.48    2.67
  -2  -7   0   85.29    2.82
  -3  -7   0   20.87    1.47
   3  -7   0   21.36    1.33
  -4  -7   0   10.94    1.12
   4  -7   0   11.86    0.99
   5  -7   0    0.19    0.34
  -5  -7   0    2.39    0.74
  -6  -7   0    6.18    0.66
   6  -7   0    5.57    0.62
  -6  -7   0    5.07    0.83
  -7  -7   0   64.35    2.34
  -7  -7   0   70.45    2.11
  -8  -7   0   17.39    1.09
  -8  -7   0   18.32    1.25
  -8  -7   0   17.64    1.07
  -9  -7   0   56.57    1.89
  -9  -7   0   55.07    1.92
  -9  -7   0   52.56    1.92
   9   7   0   52.94    2.50
 -10  -7   0   83.96    2.28
 -10  -7   0   85.61    2.30
  10   7   0   81.40    2.90
 -10  -7   0   82.21    2.33
 -11  -7   0    1.89    0.45
  11   7   0    2.12    0.62
 -11   7   0    1.74    0.56
 -11  -7   0    1.03    0.36
 -11  -7   0    1.72    0.45
 -12  -7   0   -0.23    0.30
 -12   7   0    1.05    0.49
  12   7   0    0.92    0.45
 -13   7   0    0.78    0.47
  13   7   0    0.61    0.36
 -13  -7   0    0.09    0.29
 -14  -7   0    4.96    0.56
 -14   7   0    3.63    0.58
 -15  -7   0    0.44    0.24
   0  -8   0   51.55    1.99
   1  -8   0    2.18    0.49
  -1  -8   0    1.71    0.56
   2  -8   0   38.90    1.64
  -2  -8   0   41.44    1.86
  -3  -8   0    5.46    0.82
   3  -8   0    6.51    0.69
  -4  -8   0    0.00    0.47
   4  -8   0    1.19    0.41
  -5  -8   0    0.80    0.45
  -6  -8   0    1.14    0.42
  -7  -8   0   28.38    1.33
  -8  -8   0   20.72    1.07
   8   8   0   20.14    1.25
   9   8   0    0.69    0.38
  -9  -8   0    0.00    0.28
  10   8   0   73.15    1.77
 -10  -8   0   69.37    1.47
   0  -9   0   -0.41    0.25
   1  -9   0   20.80    0.86
  -1  -9   0   23.21    1.00
  -2  -9   0   13.38    0.76
  -3  -9   0    5.25    0.53
  -4  -9   0   10.65    0.66
  -5  -9   0    1.40    0.30
 -24   0   1   -0.05    0.34
 -23   0   1    0.33    0.22
  23   0  -1   -0.41    0.34
 -23   0   1   -0.63    0.47
 -22   0   1   -0.59    0.55
 -22   0   1   -0.13    0.35
  22   0  -1   -0.33    0.42
 -21   0   1    0.20    0.43
  21   0  -1   -0.13    0.44
 -21   0   1    0.05    0.70
  20   0  -1    0.26    0.49
 -20   0   1   -0.36    0.72
  20   0  -1    1.25    0.40
  19   0  -1    0.09    0.33
  19   0  -1    0.25    0.55
 -19   0   1   -0.32    0.79
  18   0  -1   -0.38    0.64
 -18   0   1   -0.59    0.86
  18   0  -1   -0.05    0.35
  17   0  -1   -0.62    0.60
 -17   0   1    0.52    0.83
  17   0  -1    0.25    0.45
  17   0  -1    0.43    0.40
 -16   0   1   -0.24    1.32
  16   0  -1   -0.57    0.59
  16   0  -1    0.55    0.82
  16   0  -1   -0.30    0.42
 -16   0   1   -0.44    0.68
  15   0  -1   -0.51    0.72
 -15   0   1   -1.14    1.39
  15   0  -1   -0.57    0.42
  15   0  -1    0.03    0.47
 -15   0   1   -0.08    0.65
  14   0  -1    1.10    0.80
 -14   0   1    0.06    1.17
  14   0  -1    0.81    0.53
 -14   0   1   -0.21    0.64
  14   0  -1   -0.19    0.40
 -13   0   1    0.83    1.11
  13   0  -1   -0.55    0.80
  13   0  -1    0.16    0.37
 -13   0   1    0.14    0.49
 -12   0   1   -0.11    1.07
  12   0  -1    0.59    0.79
  11   0  -1    0.20    0.87
 -11   0   1    1.44    1.46
  10   0  -1   -0.43    0.85
 -10   0   1   -0.63    1.16
   9   0  -1    1.84    0.86
  -9   0   1    4.93    1.67
  -8   0   1    0.52    0.87
   8   0  -1   -0.40    0.62
   8   0  -1   -0.03    0.19
  -8   0   1    0.84    0.63
  -7   0   1    0.61    0.69
   7   0  -1   -0.08    0.58
  -7   0   1    0.16    0.55
   7   0  -1    0.46    0.22
   6   0  -1    0.13    0.20
  -6   0   1    0.20    0.71
   6   0  -1   -0.85    0.62
   6   0  -1    0.46    0.79
  -6   0   1    0.48    0.62
  -5   0   1   -0.03    0.50
   5   0  -1    0.08    0.17
   5   0  -1    0.01    0.53
   5   0  -1   -0.13    0.20
  -5   0   1   -0.35    0.64
   5   0  -1   -0.03    0.47
   4   0  -1   -0.13    0.23
  -4   0   1   -0.13    0.39
   4   0  -1    0.04    0.38
  -4   0   1   -0.03    0.43
   4   0  -1   -0.06    0.53
   4   0  -1   -0.26    0.22
   3   0  -1    0.23    0.27
   3   0  -1    0.18    0.21
  -3   0   1    0.07    0.28
   3   0  -1    0.12    0.40
   3   0  -1    0.01    0.25
   2   0  -1    0.02    0.17
  -2   0   1    0.18    0.21
   2   0  -1    0.56    0.29
   2   0  -1    0.27    0.21
  -1   0   1   -0.04    0.13
   1   0  -1    0.07    0.13
   0   0   1    1.21    0.19
   1   0   1    0.30    0.25
  -1   0  -1   -0.23    0.30
  -2   0  -1   -0.09    0.45
   2   0   1   -0.15    0.36
   3   0   1    0.20    0.50
  -3   0  -1   -0.03    0.65
  -3   0  -1    0.19    0.27
  -4   0  -1    0.17    0.23
  -4   0  -1   -0.25    0.84
   4   0   1    0.70    0.59
  -5   0  -1    0.06    0.12
   5   0   1    0.33    0.65
  -5   0  -1    0.64    0.92
  -6   0  -1    0.62    0.94
   6   0   1   -0.52    0.70
   7   0   1   -0.02    0.65
  -7   0  -1   -0.18    1.18
   8   0   1   -0.18    0.76
  -8   0  -1    7.71    2.09
  -9   0  -1   -0.21    1.23
   9   0   1    0.83    0.89
   9   0   1   -0.56    0.58
  10   0   1   -0.07    0.93
 -10   0  -1   -0.45    1.42
  11   0   1    0.52    0.85
 -11   0  -1   -0.09    1.07
 -12   0  -1   -0.23    1.19
  12   0   1    0.29    0.87
 -12   0  -1   -0.36    0.57
  13   0   1    0.14    0.27
 -13   0  -1    0.02    1.38
  13   0   1   -0.29    1.09
 -13   0  -1   -0.28    0.50
  13   0   1   -0.43    0.49
  14   0   1   -0.02    0.38
 -14   0  -1    0.09    1.12
  14   0   1   -0.64    0.92
 -14   0  -1    0.25    0.50
  14   0   1    0.06    0.33
 -15   0  -1    0.11    0.60
  15   0   1   -0.06    0.37
 -15   0  -1    0.15    1.29
  15   0   1    0.33    0.50
  15   0   1   -0.02    0.85
 -16   0  -1    0.41    0.68
  16   0   1   -0.17    0.35
  16   0   1   -0.19    0.50
  17   0   1   -0.11    0.40
  17   0   1    0.17    0.43
 -17   0  -1    0.37    0.75
  18   0   1    0.15    0.44
 -18   0  -1   -0.29    0.49
  18   0   1   -0.45    0.38
 -18   0  -1    0.35    0.81
 -19   0  -1    0.08    0.69
 -19   0  -1   -0.06    0.46
  19   0   1    1.37    0.59
  19   0   1   -0.65    0.38
 -20   0  -1   -0.15    0.47
 -20   0  -1    0.48    0.71
  20   0   1    0.66    0.45
  20   0   1    0.13    0.34
 -21   0  -1    0.80    0.38
 -21   0  -1    0.31    0.53
  21   0   1   -0.14    0.31
 -22   0  -1    0.98    0.43
 -22   0  -1   -0.10    0.26
  22   0   1    0.65    0.26
 -23   0  -1    0.18    0.30
 -23  -1   1   20.81    1.19
 -23  -1   1   20.56    1.08
  23  -1  -1   24.21    1.17
  23   1  -1   22.13    1.07
 -23   1   1   22.60    1.24
  22   1  -1   37.57    1.69
 -22  -1   1   38.44    1.83
 -22  -1   1   30.78    1.57
 -22   1   1   32.06    1.21
 -22   1   1   35.52    1.78
  22  -1  -1   35.03    1.63
 -21  -1   1   13.00    1.24
 -21   1   1   14.21    1.34
  21   1  -1   12.54    1.15
  21  -1  -1   14.05    1.23
 -21   1   1   10.24    0.89
  21   1  -1   14.13    1.00
  20   1  -1  179.47    4.44
 -20   1   1  171.43    3.75
  20  -1  -1  181.02    4.46
  20   1  -1  188.25    3.76
 -20   1   1  182.64    4.61
 -20  -1   1  184.87    4.54
  20  -1  -1  190.81    4.03
  19   1  -1    5.52    0.73
 -19  -1   1    4.36    0.93
  19   1  -1    6.00    1.03
  19  -1  -1    6.82    1.03
 -19   1   1    7.98    1.31
  19  -1  -1    6.37    0.90
 -18   1   1  663.49    9.02
  18  -1  -1  664.31    8.22
 -18  -1   1  669.16    8.87
  18   1  -1  644.99    8.95
  18  -1  -1  658.92    8.94
 -17   1   1  418.74    7.04
 -17  -1   1  422.78    6.93
  17  -1  -1  422.79    6.61
  17   1  -1  420.89    7.12
  17  -1  -1  416.66    7.01
 -16  -1   1 1141.10   10.93
  16  -1  -1 1131.26   17.74
 -16   1   1 1118.06   11.12
  16  -1  -1 1132.42   11.12
  16   1  -1 1174.81   21.33
  16   1  -1 1107.82   11.16
 -16   1   1 1187.69   23.51
  16  -1  -1 1131.33   10.68
  15  -1  -1  314.97    5.50
 -15   1   1  302.84   11.89
 -15  -1   1  319.67    5.48
  15  -1  -1  320.04    5.65
  15   1  -1  315.46    5.72
  15  -1  -1  304.84    9.58
  15   1  -1  330.00   11.27
 -15  -1   1  307.16    9.79
 -15   1   1  310.65    5.49
  14   1  -1    6.83    0.85
 -14   1   1    5.54    0.86
 -14   1   1    7.65    2.05
  14  -1  -1    6.58    1.39
 -14  -1   1    6.29    1.69
  14   1  -1    9.49    2.09
  14  -1  -1    6.48    0.83
  14  -1  -1    8.07    0.93
 -14  -1   1    5.40    0.81
 -13   1   1  132.61    3.12
 -13   1   1  125.54    7.14
  13   1  -1  133.28    6.74
 -13  -1   1  135.34    3.10
 -13  -1   1  130.71    6.38
  13  -1  -1  129.19    3.08
  13   1  -1  130.57    3.23
  13  -1  -1  130.73    3.21
  13  -1  -1  131.62    5.95
 -12   1   1    1.44    1.20
 -12  -1   1    2.14    1.23
  12  -1  -1   -0.02    0.60
  12   1  -1    1.40    0.89
  11  -1  -1   12.57    1.69
  11   1  -1   13.48    2.02
 -11   1   1   15.64    2.50
 -11  -1   1   13.44    2.03
  10   1  -1   98.79    4.98
 -10  -1   1  103.47    4.76
 -10   1   1  107.78    5.68
  10  -1  -1   99.71    4.42
   9  -1  -1  243.90    5.73
   9   1  -1  243.52    7.70
  -9   1   1  250.29    7.97
   9  -1  -1  240.36    6.31
  -9  -1   1  241.94    6.64
   9   1  -1  248.29    7.40
   8  -1  -1  118.74    3.97
   8   1  -1  123.05    5.07
  -8  -1   1  126.61    4.44
   8  -1  -1  124.26    4.21
  -8   1   1  129.76    5.31
   8   1  -1  130.97    5.05
  -7  -1   1   85.58    3.28
   7  -1  -1   84.04    3.22
  -7  -1   1   84.96    3.61
  -7   1   1   83.49    3.93
   7   1  -1   81.34    3.68
  -7   1   1   84.25    3.01
   7   1  -1   79.79    3.84
   7  -1  -1   81.84    3.10
   6   1  -1  121.77    4.34
  -6  -1   1  120.21    3.92
   6  -1  -1  120.86    3.41
   6  -1  -1  125.62    3.79
  -6   1   1  124.09    3.20
  -6  -1   1  116.88    3.42
  -6   1   1  126.93    4.39
   6   1  -1  117.09    4.05
  -5  -1   1   83.20    2.49
  -5   1   1   81.35    2.24
  -5   1   1   79.21    3.16
   5   1  -1   82.27    3.26
  -5  -1   1   79.33    2.88
   5   1  -1   80.41    3.08
   5  -1  -1   81.69    2.46
   5  -1  -1   78.55    2.90
   4  -1  -1   75.59    2.01
  -4  -1   1   72.69    1.35
   4  -1  -1   72.96    2.75
  -4   1   1   74.89    1.92
   4   1  -1   72.39    2.64
  -4  -1   1   74.91    1.98
  -4  -1   1   72.11    2.47
  -4   1   1   75.69    2.75
   4   1  -1   76.53    2.84
  -3  -1   1   79.54    1.62
   3  -1  -1   80.29    1.65
  -3  -1   1   80.97    1.79
   3  -1  -1   74.75    2.62
   3   1  -1   78.14    2.47
  -3  -1   1   76.39    2.19
   3   1  -1   77.96    2.64
  -3   1   1   75.22    2.42
  -3   1   1   81.67    1.67
  -2  -1   1 1415.02    7.91
   2   1  -1 1364.66    9.45
  -2   1   1 1390.46    5.93
  -2  -1   1 1382.54    4.93
   2  -1  -1 1348.01   10.59
  -2  -1   1 1404.11    8.46
  -1   1   1 1202.21    5.57
   1   1  -1 1154.58    7.91
   1  -1  -1 1106.11    9.32
  -1  -1   1 1139.41    8.33
  -1  -1   1 1173.55    6.13
   0  -1   1   50.63    1.11
   0  -1   1   49.98    1.92
   0   1   1   50.68    1.16
   0   1   1   50.38    0.82
   0   1  -1   50.11    1.27
   0  -1  -1   50.28    2.06
   0   1  -1   54.42    1.64
  -1  -1  -1  219.13    4.28
   1   1   1  219.16    2.22
   1   1   1  218.25    3.02
  -2  -1  -1    0.43    0.50
  -2  -1  -1    0.95    0.40
   2   1   1    0.73    0.29
   2   1   1    1.05    0.39
  -2   1  -1    0.89    0.59
  -3  -1  -1  299.06    4.70
   3   1   1  296.28    4.97
   3  -1   1  301.95    5.09
  -3   1  -1  289.20    5.42
   3   1   1  304.43    4.27
   4  -1   1    4.16    0.88
   4   1   1    3.74    0.84
   4  -1   1    3.55    1.01
  -4  -1  -1    2.51    0.69
  -4   1  -1    4.65    1.29
  -5   1  -1   79.42    3.56
   5  -1   1   76.93    3.39
   5   1   1   80.02    3.27
  -5  -1  -1   78.73    3.09
   5  -1   1   79.72    3.15
  -6   1  -1  565.39   10.32
   6   1   1  553.64    9.47
   6  -1   1  574.17    9.23
   6  -1   1  550.85    9.33
  -6  -1  -1  572.82    9.08
   7  -1   1   23.13    2.08
   7   1   1   21.62    2.15
   7  -1   1   22.42    2.06
  -7   1  -1   21.93    2.46
  -7  -1  -1   21.19    2.00
   8  -1   1 1312.27   16.19
  -8   1  -1 1259.01   18.26
  -8  -1  -1 1239.79   15.68
   8  -1   1 1312.68   15.54
   8   1   1 1261.12   16.77
   9  -1   1   14.27    1.88
  -9  -1  -1   16.85    2.06
   9  -1   1   17.41    1.87
  -9   1  -1   16.57    2.69
   9   1   1   16.27    2.16
 -10   1  -1   22.57    2.94
  10   1   1   19.66    2.49
  10  -1   1   22.65    2.53
  10  -1   1   22.87    2.18
 -10  -1  -1   24.07    2.59
 -11   1  -1   48.36    4.33
  11  -1   1   46.91    3.67
 -11  -1  -1   45.32    3.67
  11   1   1   45.53    3.91
 -12   1  -1   -0.26    0.54
  12   1   1    0.25    0.70
 -12  -1  -1   -0.33    1.22
 -12  -1  -1   -0.11    0.48
  12  -1   1    0.89    0.94
  12  -1   1   -0.44    0.38
 -13  -1  -1   -0.13    1.13
 -13  -1  -1    0.56    0.62
  13   1   1    0.29    0.97
  13  -1   1   -0.23    0.24
 -13   1  -1    1.04    1.33
  13  -1   1    0.38    0.39
  13  -1   1    0.53    0.46
  13  -1   1   -0.09    0.84
 -13   1  -1   -0.23    0.49
  13   1   1   -0.24    0.38
  14   1   1    3.48    0.60
  14  -1   1    4.55    0.63
 -14   1  -1    4.06    0.81
  14  -1   1    4.52    1.31
  14   1   1    2.10    1.13
 -14   1  -1    4.56    1.79
 -14  -1  -1    3.28    0.81
  14  -1   1    3.93    0.72
  14  -1   1    4.54    0.73
 -14  -1  -1    5.17    1.57
  15  -1   1   47.30    2.15
  15   1   1   50.57    4.64
 -15   1  -1   44.78    4.81
 -15  -1  -1   43.05    3.95
 -15   1  -1   45.12    2.25
 -15  -1  -1   43.33    2.24
  15  -1   1   45.16    2.03
  15   1   1   47.05    2.12
  15  -1   1   48.00    4.15
  15  -1   1   43.53    1.77
 -16   1  -1   28.66    1.68
  16  -1   1   29.35    1.53
  16   1   1   26.82    1.63
  16   1   1   30.04    1.77
 -16  -1  -1   27.30    1.89
 -16   1  -1   29.54    1.88
  16  -1   1   30.63    1.70
  16  -1   1   28.11    1.69
  17   1   1    4.55    0.79
 -17  -1  -1    5.43    1.05
 -17   1  -1    5.29    0.81
  17  -1   1    4.32    0.80
 -17   1  -1    5.19    0.95
  17   1   1    6.09    0.96
  17  -1   1    5.03    0.67
  18   1   1   28.29    1.70
 -18  -1  -1   28.37    1.99
 -18   1  -1   25.55    1.83
  18  -1   1   28.41    1.44
 -18   1  -1   26.27    1.64
  18   1   1   31.18    1.79
  18  -1   1   27.87    1.70
 -19   1  -1    1.86    0.77
 -19  -1  -1    1.86    0.75
 -19   1  -1    2.22    0.53
  19  -1   1    1.83    0.59
 -19  -1  -1    1.77    0.68
  19   1   1    2.52    0.67
  19   1   1    1.39    0.50
 -20   1  -1    1.62    0.45
  20   1   1    1.08    0.36
  20  -1   1    2.44    0.54
 -20  -1  -1    1.24    0.50
 -20   1  -1    1.03    0.62
 -20  -1  -1    0.81    0.64
  20   1   1    1.93    0.51
 -21  -1  -1    0.66    0.53
 -21  -1  -1   -0.01    0.40
 -21   1  -1    0.27    0.44
  21  -1   1    0.95    0.37
 -21   1  -1    1.07    0.41
  21   1   1    1.59    0.44
  22  -1   1   14.03    0.79
 -22  -1  -1   11.57    0.87
 -22   1  -1   14.43    1.01
 -22  -1  -1   15.19    1.09
  23  -2  -1   23.72    1.09
 -23   2   1   21.92    1.01
 -22  -2   1  135.19    2.90
 -22  -2   1  125.50    2.89
  22   2  -1  132.20    2.88
  22   2  -1  132.01    2.64
 -22   2   1  128.26    2.97
  22  -2  -1  133.34    3.00
  21  -2  -1    1.44    0.49
 -21   2   1    0.62    0.49
  21   2  -1    1.47    0.44
 -21  -2   1    1.55    0.56
  21   2  -1    1.43    0.54
  20  -2  -1    1.17    0.52
 -20   2   1    0.37    0.68
 -20  -2   1   -0.33    0.54
  20   2  -1    1.55    0.59
 -20  -2   1    1.69    0.37
  20   2  -1    0.54    0.39
 -19   2   1   66.15    2.75
  19  -2  -1   67.20    2.81
  19  -2  -1   66.85    2.72
  19   2  -1   68.89    2.86
 -19  -2   1   70.26    2.71
  18  -2  -1  140.41    4.18
  18   2  -1  137.66    4.16
 -18   2   1  139.41    4.05
 -18  -2   1  133.81    3.76
  18  -2  -1  140.75    4.10
  17  -2  -1  111.15    3.70
  17  -2  -1  113.11    3.71
 -17  -2   1  112.33    3.42
 -17   2   1  114.06    3.63
  17   2  -1  113.37    3.79
 -16   2   1   77.25    2.94
  16   2  -1   77.55    3.08
 -16  -2   1   73.99    2.75
  16  -2  -1   78.24    3.04
  16  -2  -1   79.68    3.06
 -15  -2   1   72.06    2.63
  15   2  -1   75.27    5.62
 -15   2   1   79.27    2.82
  15   2  -1   71.88    2.86
 -15   2   1   71.63    6.25
  15  -2  -1   75.24    2.87
  15  -2  -1   72.77    2.80
  14  -2  -1   12.76    1.12
 -14   2   1   12.24    2.67
 -14  -2   1   12.36    1.04
 -14  -2   1   12.23    0.92
  14   2  -1   16.69    2.66
 -14   2   1   12.14    1.14
  14  -2  -1   11.51    1.62
  14  -2  -1   11.35    1.16
  14   2  -1   13.77    1.23
  13  -2  -1   41.82    2.01
  13  -2  -1   38.94    1.86
  13  -2  -1   42.27    3.19
 -13   2   1   42.32    1.81
  13   2  -1   40.54    1.94
 -13  -2   1   43.43    1.75
  13   2  -1   38.07    3.88
 -13   2   1   36.97    4.19
 -13  -2   1   41.22    1.68
 -13  -2   1   41.36    1.50
  12  -2  -1   51.56    2.03
 -12  -2   1   55.85    1.81
  12   2  -1   51.21    2.04
  12  -2  -1   55.00    2.04
  12  -2  -1   51.87    3.46
  12   2  -1   54.18    4.47
 -12   2   1   46.51    4.46
  11   2  -1   49.86    4.07
  11  -2  -1   44.57    3.06
 -11   2   1   46.93    4.19
  10  -2  -1   12.84    1.75
  10   2  -1   12.70    2.06
  10  -2  -1    9.01    1.37
 -10  -2   1   10.35    1.31
  10   2  -1    9.64    1.78
 -10   2   1    9.23    1.89
   9   2  -1    3.45    1.08
  -9   2   1    2.80    1.59
   9   2  -1    2.69    1.06
  -9  -2   1    3.68    1.02
   9  -2  -1    1.92    0.95
   9  -2  -1    3.31    0.81
   8   2  -1   34.84    2.90
  -8   2   1   36.00    3.07
  -8  -2   1   36.08    2.07
   8  -2  -1   34.69    2.23
   8   2  -1   35.64    2.93
   8  -2  -1   36.45    2.89
   7  -2  -1   33.80    2.02
   7   2  -1   35.50    2.74
  -7  -2   1   33.06    1.75
   7   2  -1   35.05    2.79
  -7   2   1   30.97    2.69
   7  -2  -1   32.06    2.66
   6   2  -1  261.81    6.88
  -6  -2   1  260.63    3.94
   6   2  -1  257.87    6.82
  -6  -2   1  247.51    6.01
   6  -2  -1  255.23    7.20
  -6   2   1  258.35    6.79
  -6  -2   1  250.11    4.01
   5   2  -1    2.97    0.98
  -5  -2   1    3.96    0.94
  -5   2   1    4.16    0.92
  -5  -2   1    3.50    0.42
   5   2  -1    3.38    0.94
   5  -2  -1    2.76    0.93
  -5  -2   1    4.34    0.68
  -4   2   1 1084.34   11.55
  -4  -2   1 1091.18   10.29
  -4   2   1 1141.22    5.38
   4  -2  -1 1110.81   14.10
   4   2  -1 1100.20   12.30
   4   2  -1 1124.43   12.55
  -3   2   1  110.20    3.32
  -3  -2   1  121.60    3.60
  -3  -2   1  111.30    2.92
  -3   2   1  112.38    1.26
   3  -2  -1  112.11    4.42
   3   2  -1  113.43    3.70
   2  -2  -1  238.94    6.25
   2   2  -1  239.63    5.07
  -2  -2   1  245.50    3.69
  -2   2   1  239.68    4.37
  -2  -2   1  250.76    5.45
   1  -2  -1  599.91    9.69
  -1  -2   1  609.88    5.00
  -1  -2   1  622.79    9.02
  -1   2   1  612.19    4.04
   1   2  -1  613.99    7.71
   0   2   1 3326.60   12.72
   0   2  -1 3308.67   11.09
   0   2  -1 3336.88   17.66
   0  -2   1 3365.67    9.24
   0  -2   1 3307.10   22.02
   0  -2  -1 3328.89   22.41
   1  -2   1 9802.92   39.37
  -1  -2  -1 9893.97   37.81
  -1   2  -1 9608.18   25.04
   1   2   1 9593.17   22.73
   1   2   1 9527.67   26.56
   2  -2   1 1346.00   15.14
   2   2   1 1337.20   11.02
  -2   2  -1 1321.24   10.93
  -2  -2  -1 1389.96   13.98
   2   2   1 1392.08    9.54
  -3   2  -1  195.37    4.81
  -3  -2  -1  203.30    5.34
   3   2   1  189.93    3.83
   3  -2   1  192.49    2.20
   3   2   1  194.61    4.67
   3  -2   1  189.47    6.04
  -4   2  -1  516.14    8.76
   4   2   1  528.07    8.42
   4   2   1  526.09    7.10
   4  -2   1  530.04   10.37
   5   2   1   14.84    1.68
  -5  -2  -1   12.86    1.22
   5   2   1   14.08    1.30
   5  -2   1   11.66    1.66
  -5   2  -1   14.33    1.84
   6   2   1   90.21    4.12
   6  -2   1   91.80    4.76
  -6   2  -1   87.16    4.36
   6   2   1   90.15    3.51
  -6  -2  -1   89.92    3.38
  -7  -2  -1  315.04    6.86
  -7   2  -1  321.01    8.95
   7   2   1  305.17    8.16
   7  -2   1  318.48    8.98
  -8   2  -1  297.11    9.36
  -8  -2  -1  305.46    7.25
   8   2   1  293.78    8.60
   8  -2   1  303.41    8.96
  -9   2  -1  308.65   10.06
  -9  -2  -1  330.58    8.07
   9   2   1  302.85    9.29
   9  -2   1  320.20    8.54
   9  -2   1  315.20    9.27
 -10   2  -1    3.36    1.35
  10  -2   1    5.13    1.28
  10   2   1    6.02    1.62
 -10  -2  -1    4.19    1.21
  10  -2   1    3.95    1.18
 -11  -2  -1    4.69    0.55
  11  -2   1    5.27    1.40
  11  -2   1    2.77    1.04
  11  -2   1    4.01    0.65
 -11   2  -1    1.81    1.27
  11   2   1    5.81    1.60
 -11  -2  -1    5.14    1.18
 -12   2  -1   11.31    0.94
 -12  -2  -1   10.79    0.96
  12   2   1    9.27    1.95
 -12   2  -1    7.98    1.98
  12   2   1   10.66    0.85
  12  -2   1   10.95    0.97
  12  -2   1    9.70    0.95
  13  -2   1   13.78    1.23
 -13   2  -1   14.17    1.10
  13   2   1   12.89    1.06
  13   2   1   11.80    2.31
  13  -2   1   13.23    1.14
 -13   2  -1   13.26    0.87
 -13  -2  -1   12.96    1.18
 -13   2  -1   14.19    2.72
 -14   2  -1    2.34    0.61
  14  -2   1    1.91    0.66
 -14   2  -1    1.79    0.41
 -14   2  -1    3.01    1.73
 -14  -2  -1    2.04    0.56
  14   2   1    2.09    1.31
  14  -2   1    2.91    0.64
  14   2   1    3.49    0.68
  15   2   1    0.22    0.92
  15  -2   1    1.31    0.52
  15   2   1    1.33    0.65
 -15   2  -1    0.69    0.61
 -15   2  -1    0.61    0.35
  15  -2   1    2.06    0.65
 -15  -2  -1    1.96    0.72
 -16  -2  -1  234.50    5.17
 -16   2  -1  251.38    4.33
 -16  -2  -1  246.08    4.17
  16  -2   1  238.16    4.98
  16  -2   1  243.52    5.13
  16   2   1  242.25    4.98
 -16   2  -1  241.17    5.00
 -17  -2  -1  158.07    4.25
 -17  -2  -1  168.86    3.35
  17   2   1  167.39    4.21
  17  -2   1  166.09    4.15
 -17   2  -1  172.45    3.55
 -17   2  -1  164.23    4.22
  17   2   1  168.34    4.11
  18   2   1    0.24    0.55
 -18   2  -1   -1.21    0.88
 -18   2  -1    0.73    0.59
 -18  -2  -1    1.11    0.73
  18  -2   1    0.66    0.49
  18   2   1    0.68    0.48
 -19   2  -1   10.99    1.12
  19  -2   1   10.16    1.01
  19   2   1    9.61    0.90
 -19  -2  -1   10.20    1.16
 -19  -2  -1   10.63    1.14
  19   2   1    9.85    1.07
  20   2   1   65.64    2.30
 -20  -2  -1   65.30    2.39
 -20   2  -1   64.74    2.29
 -20  -2  -1   66.70    2.37
  20  -2   1   65.83    2.21
  20  -2   1   61.90    2.23
 -21  -2  -1    6.80    0.75
 -21   2  -1    7.14    0.75
  21   2   1    6.43    0.68
  21  -2   1    7.72    0.74
 -21  -2  -1    7.24    0.78
  22  -2   1   11.91    0.72
 -22  -2  -1   11.18    0.82
 -22  -2  -1   11.93    0.79
  22   2   1   13.52    0.77
  22   3  -1   10.70    0.74
  22   3  -1    9.05    0.64
  22  -3  -1   10.63    0.78
 -22  -3   1    8.75    0.73
 -21   3   1   30.41    1.31
 -21  -3   1   30.57    1.12
  21   3  -1   33.59    1.54
  21   3  -1   33.15    1.49
  21  -3  -1   31.54    1.54
  20   3  -1  121.20    3.16
  20  -3  -1  115.28    3.29
 -20   3   1  112.82    2.90
 -20  -3   1  116.71    2.65
  20   3  -1  112.99    3.16
 -19  -3   1   20.02    1.23
 -19   3   1   19.04    1.35
  19  -3  -1   18.62    1.48
  19   3  -1   19.13    1.47
 -18   3   1  107.10    3.21
  18  -3  -1  109.48    3.67
  18  -3  -1  105.85    3.55
  18   3  -1  105.88    3.54
 -18  -3   1  109.22    3.05
 -17  -3   1    6.49    0.89
  17   3  -1    5.94    0.95
  17  -3  -1    6.14    1.04
  17  -3  -1    7.00    1.12
 -16   3   1    4.59    0.85
  16  -3  -1    3.82    0.84
  16  -3  -1    2.85    0.87
  16   3  -1    3.72    0.87
 -16  -3   1    4.58    0.73
 -15   3   1    0.64    0.63
  15  -3  -1    0.48    0.52
 -15  -3   1    0.21    0.37
  15  -3  -1    0.48    0.77
  15   3  -1   -0.69    0.60
 -15  -3   1    0.37    0.46
 -14  -3   1   51.85    1.97
 -14   3   1   45.42    4.89
 -14  -3   1   52.13    1.90
  14   3  -1   50.68    2.44
  14  -3  -1   51.76    2.37
  14  -3  -1   48.38    2.40
 -14   3   1   52.14    2.09
  14   3  -1   48.44    4.55
 -13   3   1   69.41    5.91
  13   3  -1   67.94    5.37
  13   3  -1   69.09    2.75
  13  -3  -1   74.85    2.76
 -13  -3   1   73.20    2.20
 -13   3   1   74.22    2.30
  13  -3  -1   73.51    2.63
 -12  -3   1   24.06    1.24
  12  -3  -1   23.43    1.53
 -12  -3   1   23.60    1.37
 -12   3   1   21.73    1.17
  12   3  -1   22.51    1.54
  12  -3  -1   23.12    1.45
  12   3  -1   20.13    2.80
 -12   3   1   19.90    3.07
  11   3  -1   -0.19    0.69
  11  -3  -1   -0.33    0.80
 -11  -3   1    0.14    0.32
  11  -3  -1    1.38    0.52
  11   3  -1   -0.02    0.78
  11  -3  -1    1.54    0.54
 -11   3   1   -1.42    1.38
 -11  -3   1    0.67    0.31
  11   3  -1   -0.37    0.56
  10   3  -1   93.36    5.74
  10  -3  -1   86.39    5.32
 -10   3   1   94.84    5.87
  10   3  -1   88.03    5.24
   9   3  -1  451.46   11.19
  -9   3   1  431.29   11.50
   9  -3  -1  426.18   11.73
   9   3  -1  436.82   11.84
   8   3  -1  620.42   13.45
   8   3  -1  619.20   12.57
   8  -3  -1  609.84   13.89
  -8   3   1  620.29   12.95
   7   3  -1    0.24    0.88
   7  -3  -1    0.16    0.97
  -7   3   1    0.67    1.04
   7   3  -1    0.45    0.66
  -6  -3   1    1.49    0.65
  -6   3   1    1.62    1.04
   6  -3  -1    2.32    1.23
   6   3  -1    2.41    1.06
   6   3  -1    3.33    1.19
  -5  -3   1   70.69    3.36
   5   3  -1   64.01    3.74
   5  -3  -1   63.16    4.32
  -5   3   1   62.35    3.31
   5   3  -1   63.56    3.65
   4   3  -1   21.38    2.09
   4  -3  -1   20.85    2.53
  -4  -3   1   22.70    2.01
  -4   3   1   23.52    1.96
   4   3  -1   19.52    2.09
   3   3  -1    0.85    0.73
   3  -3  -1    0.53    1.10
  -3  -3   1    0.33    0.73
  -3   3   1    0.37    0.57
  -2  -3   1    0.00    0.81
  -2   3   1    0.21    0.38
   2  -3  -1   -0.35    0.95
   2   3  -1    0.45    0.58
  -2   3   1    0.05    0.42
   1   3  -1  367.95    7.44
  -1   3   1  367.61    5.86
   1  -3  -1  385.73    9.80
  -1   3   1  358.17    5.39
  -1  -3   1  378.79    9.11
   0   3  -1    4.45    1.04
   0   3   1    4.67    0.74
   0   3   1    6.27    0.86
   0  -3  -1    3.76    1.26
   0   3   1    4.44    0.57
   0  -3   1    4.40    1.40
   0   3  -1    2.82    0.35
  -1   3  -1  445.34    8.16
   1   3   1  445.25    4.52
   1   3   1  437.34    7.25
  -1  -3  -1  457.25   10.24
   1   3   1  448.81    6.47
   1  -3   1  444.66   10.46
  -1   3  -1  448.96    5.48
  -2   3  -1  111.52    3.39
   2   3   1  107.76    3.82
  -2   3  -1  119.80    4.32
   2  -3   1  113.17    5.49
  -2  -3  -1  121.19    5.19
   2   3   1  117.62    3.48
  -3   3  -1  295.67    6.32
   3   3   1  268.68    6.48
   3   3   1  279.39    5.56
   3  -3   1  281.16    8.86
  -3  -3  -1  291.71    7.87
  -4   3  -1  143.53    4.86
  -4  -3  -1  146.52    5.50
   4   3   1  142.82    5.03
   4   3   1  143.64    4.22
   4  -3   1  133.67    6.33
   5  -3   1    9.19    2.06
   5   3   1    6.97    1.22
  -5   3  -1    7.40    1.50
  -5  -3  -1    6.54    1.30
   5   3   1    8.08    1.07
   6   3   1   13.68    1.45
   6  -3   1   10.43    2.00
   6   3   1   10.61    1.62
   7   3   1  163.60    6.45
   7   3   1  176.40    5.45
   7  -3   1  181.41    7.89
  -7   3  -1  172.66    6.72
  -8   3  -1   40.21    3.60
   8   3   1   41.10    3.48
   8  -3   1   37.45    3.73
  -9   3  -1   25.83    3.12
   9  -3   1   32.83    3.54
   9   3   1   33.54    3.33
  10   3   1   24.75    3.03
 -10   3  -1   20.32    2.90
 -10  -3  -1   23.55    1.16
  10  -3   1   25.17    3.09
  10  -3   1   25.58    1.49
  10  -3   1   25.13    1.40
  11   3   1   74.28    2.31
 -11  -3  -1   81.16    2.28
 -11  -3  -1   75.72    2.10
  11  -3   1   79.23    2.71
  11  -3   1   83.56    2.62
  11  -3   1   81.80    5.43
  11   3   1   76.17    5.36
 -11   3  -1   76.19    5.59
 -12  -3  -1   -0.44    0.47
  12   3   1    0.03    0.37
  12  -3   1   -0.11    0.56
 -12  -3  -1    0.44    0.39
  12   3   1   -0.70    1.35
  12  -3   1   -0.37    0.51
 -12   3  -1    1.08    1.29
 -13   3  -1   23.70    3.36
  13  -3   1   22.10    1.57
  13  -3   1   24.33    1.56
 -13  -3  -1   21.51    1.40
  13   3   1   24.55    1.57
  13   3   1   20.98    2.88
 -14  -3  -1   -0.09    0.53
 -14   3  -1    0.18    0.48
  14  -3   1   -0.61    0.76
  14   3   1    0.33    0.50
  14  -3   1   -0.07    0.47
  15  -3   1    1.89    0.66
 -15  -3  -1    1.30    0.64
  15   3   1    1.28    0.51
 -15   3  -1    2.85    0.66
 -15  -3  -1    2.18    0.59
 -16   3  -1   71.18    2.48
  16  -3   1   72.87    2.82
  16   3   1   72.73    2.74
 -16  -3  -1   73.85    2.50
 -16  -3  -1   69.81    2.67
 -17  -3  -1   20.58    1.28
 -17   3  -1   16.78    1.24
  17  -3   1   18.25    1.42
  17  -3   1   19.53    1.53
  17   3   1   18.51    1.31
 -17  -3  -1   18.34    1.39
  18   3   1   64.50    2.23
 -18  -3  -1   64.18    2.09
  18   3   1   63.89    2.56
  18  -3   1   61.27    2.48
 -18   3  -1   64.33    2.96
 -18  -3  -1   62.41    2.37
 -18  -3  -1   60.70    2.43
 -18   3  -1   65.51    2.21
 -19  -3  -1   24.79    1.47
 -19   3  -1   24.14    1.23
 -19  -3  -1   24.04    1.37
  19  -3   1   24.78    1.50
 -19   3  -1   25.41    1.77
  19   3   1   24.84    1.52
 -19  -3  -1   23.11    1.13
 -20  -3  -1    0.05    0.33
  20   3   1    0.37    0.34
  20  -3   1   -0.55    0.41
  21  -3   1   12.31    0.83
  21   3   1   13.30    0.87
 -21  -3  -1   11.26    0.81
  21  -4  -1    2.32    0.41
 -21  -4   1    2.94    0.36
  21   4  -1    3.65    0.41
 -21   4   1    2.55    0.54
 -21  -4   1    2.68    0.38
  21   4  -1    2.38    0.39
 -20  -4   1   27.25    1.25
  20   4  -1   28.82    1.40
  20   4  -1   28.27    1.41
 -20   4   1   27.27    1.67
 -20  -4   1   27.49    1.28
  20  -4  -1   27.97    1.38
  19  -4  -1    2.35    0.54
 -19  -4   1    2.74    0.53
  19   4  -1    2.25    0.57
 -18  -4   1   41.31    1.89
  18  -4  -1   40.07    1.95
  18   4  -1   38.56    2.04
  17  -4  -1   46.55    2.21
 -17  -4   1   46.41    2.10
  17   4  -1   47.84    2.40
  16   4  -1    1.23    0.67
  16  -4  -1    0.77    0.50
  16  -4  -1    0.90    0.73
  15  -4  -1  450.71    7.35
 -15  -4   1  447.27    6.23
  15   4  -1  435.51    7.47
  15  -4  -1  450.72    7.50
  14  -4  -1  100.49    3.49
 -14  -4   1   96.56    2.88
  14  -4  -1   94.70    3.32
  14   4  -1   95.69    3.54
  13  -4  -1   74.50    2.94
 -13   4   1   66.57    5.14
  13   4  -1   72.00    3.00
  13   4  -1   73.38    5.55
 -13  -4   1   73.71    2.44
  13  -4  -1   72.90    2.87
  12   4  -1   20.59    1.66
 -12   4   1   15.61    2.65
  12  -4  -1   16.81    1.37
  12  -4  -1   16.40    1.36
  12   4  -1   18.29    2.83
 -12  -4   1   19.53    1.22
  11   4  -1   75.56    5.59
  11   4  -1   78.34    2.95
 -11  -4   1   79.99    2.34
  11  -4  -1   79.40    5.66
  11  -4  -1   78.51    2.77
 -11   4   1   74.32    5.55
  11  -4  -1   80.61    2.73
  10  -4  -1    2.64    1.35
  10   4  -1    3.89    1.26
  10  -4  -1    3.24    0.63
  10  -4  -1    1.81    0.61
  10   4  -1    1.58    0.54
 -10  -4   1    3.10    0.50
 -10  -4   1    3.32    0.54
 -10   4   1    2.64    1.25
   9  -4  -1    2.34    1.65
   9   4  -1    0.49    0.80
   9  -4  -1    1.22    0.50
  -9  -4   1    0.86    0.37
  -9  -4   1    1.33    0.35
   9   4  -1    1.85    0.88
  -9   4   1    3.81    1.48
   9  -4  -1    4.19    0.83
  -8   4   1   87.66    5.17
  -8  -4   1   94.69    2.22
   8   4  -1   89.05    5.50
   8  -4  -1   87.46    5.99
   8   4  -1   90.30    5.11
   7  -4  -1  288.70   10.87
   7   4  -1  296.23    8.99
  -7   4   1  292.48    8.73
   7   4  -1  304.65    9.82
   6   4  -1    7.11    1.69
   6  -4  -1   10.45    2.32
  -6   4   1    5.47    1.32
   6   4  -1    7.03    1.52
  -5   4   1    0.69    0.59
   5  -4  -1    1.32    1.11
  -5  -4   1    1.68    1.09
   5   4  -1    1.26    0.89
   5   4  -1    1.52    0.68
  -4  -4   1    4.53    1.31
   4  -4  -1    3.67    1.73
  -4   4   1    3.68    0.87
   4   4  -1    2.95    0.88
  -4   4   1    2.68    0.69
   4   4  -1    2.43    0.98
   3  -4  -1  179.43    8.14
   3   4  -1  191.02    6.53
  -3  -4   1  184.20    7.02
  -3   4   1  185.94    5.41
   3   4  -1  176.25    6.47
   2  -4  -1  135.10    7.06
  -2   4   1  134.88    4.43
  -2  -4   1  133.61    6.27
   2   4  -1  137.40    5.48
  -1   4   1   -0.68    0.56
   1  -4  -1   -0.34    0.99
   1   4  -1    0.23    0.76
  -1  -4   1   -0.18    1.03
  -1   4   1    0.56    0.44
   0  -4  -1  217.59    8.52
   0   4  -1  234.63    7.07
   0   4   1  231.03    5.96
   0   4   1  231.96    5.48
   0  -4   1  229.74    8.68
   1  -4   1 1063.58   19.23
   1   4   1 1083.49   13.35
  -1  -4  -1 1076.79   18.61
  -1   4  -1 1097.42   15.10
   2   4   1  335.11    7.79
  -2  -4  -1  326.62   10.01
   2  -4   1  325.60   10.93
  -2   4  -1  346.62    8.62
   3   4   1  629.20   11.22
  -3  -4  -1  592.67   13.17
   3  -4   1  594.88   15.06
  -3   4  -1  629.93   11.77
   4   4   1 2023.34   21.27
   4  -4   1 1981.21   28.02
  -5   4  -1  238.66    6.88
   5   4   1  227.24    7.48
  -5  -4  -1  230.82    7.90
   5  -4   1  212.65    9.29
   6   4   1   56.64    3.92
  -6   4  -1   56.96    3.72
   6  -4   1   54.97    4.96
  -7   4  -1  162.14    6.62
   7   4   1  168.24    7.08
   7  -4   1  166.26    3.18
  -7  -4  -1  178.15    2.87
   7  -4   1  178.44    8.79
   8  -4   1   16.83    1.22
   8  -4   1   14.42    1.05
   8   4   1   13.26    2.12
  -8   4  -1   13.48    2.19
  -8  -4  -1   14.03    0.90
  -8  -4  -1   14.52    0.86
   8  -4   1   13.29    2.41
  -9  -4  -1   78.61    1.93
   9  -4   1   76.73    2.45
  -9   4  -1   74.68    5.04
  -9  -4  -1   82.36    2.26
   9   4   1   77.87    5.26
   9  -4   1   78.32    6.03
   9  -4   1   81.68    2.72
 -10  -4  -1   24.25    1.08
 -10  -4  -1   24.99    1.33
  10  -4   1   26.30    1.62
  10   4   1   23.24    1.49
  10   4   1   21.61    2.99
 -10   4  -1   20.44    2.79
  10  -4   1   24.49    1.47
  10  -4   1   23.49    3.37
  11  -4   1    3.95    1.76
 -11  -4  -1    2.78    0.57
 -11   4  -1    3.84    1.41
  11   4   1    2.68    0.73
  11   4   1    4.49    1.65
  11  -4   1    2.71    0.60
 -11  -4  -1    2.31    0.61
 -12  -4  -1   37.12    1.92
  12   4   1   37.84    1.97
  12   4   1   38.11    3.79
  12  -4   1   36.96    1.97
 -12   4  -1   41.60    3.84
 -12  -4  -1   38.74    1.80
  13  -4   1    3.60    0.74
 -13  -4  -1    3.63    0.72
  13   4   1    5.03    0.86
 -13  -4  -1    3.63    0.69
  14   4   1   29.54    1.77
 -14  -4  -1   30.16    1.77
  14  -4   1   29.22    1.84
  15   4   1   49.11    2.22
  15  -4   1   48.53    2.36
 -15  -4  -1   49.33    2.21
  16   4   1    2.87    0.61
 -16  -4  -1    3.54    0.71
  16  -4   1    3.80    0.84
  17  -4   1   17.03    1.37
 -17   4  -1   17.10    1.78
 -17  -4  -1   15.97    1.12
 -17  -4  -1   16.02    1.18
  18  -4   1  154.79    3.58
 -18  -4  -1  152.89    3.19
 -18  -4  -1  147.93    3.08
  18   4   1  156.37    3.61
 -19   4  -1   22.29    1.56
  19   4   1   24.02    1.32
 -19  -4  -1   22.85    1.12
  19  -4   1   22.42    1.27
 -20   4  -1   27.70    1.44
 -20  -4  -1   24.73    0.85
  20   4   1   25.98    1.17
  20  -4   1   26.62    1.17
  20   5  -1    8.49    0.63
  20  -5  -1    8.83    0.58
 -20   5   1    8.05    0.83
 -20  -5   1    8.55    0.59
 -19  -5   1   42.54    1.51
 -19   5   1   43.59    2.03
  19   5  -1   44.43    1.52
  19  -5  -1   43.09    1.48
  19   5  -1   44.48    1.61
  18  -5  -1   49.28    1.78
 -18  -5   1   45.54    1.78
  18   5  -1   47.66    1.94
  17  -5  -1   23.59    1.36
 -17  -5   1   21.76    1.39
  17   5  -1   23.70    1.53
 -16  -5   1   87.17    2.85
  16  -5  -1   91.67    2.79
  16   5  -1   88.57    3.13
  15   5  -1    3.28    0.81
 -15  -5   1    2.74    0.73
  15  -5  -1    2.15    0.53
 -15  -5   1    3.67    0.73
 -14  -5   1   35.77    1.84
 -14  -5   1   33.52    1.91
  14  -5  -1   35.29    1.81
  14   5  -1   34.45    2.17
  13  -5  -1   64.24    2.42
  13   5  -1   63.87    2.96
 -13  -5   1   68.55    2.53
  12  -5  -1   61.97    2.32
  12   5  -1   61.22    2.88
 -12  -5   1   63.42    2.36
  12  -5  -1   66.47    2.72
 -11  -5   1   90.63    2.74
  11  -5  -1   92.52    2.80
  11  -5  -1   92.98    3.08
  11   5  -1   89.47    3.48
  11  -5  -1   81.14    5.73
  10   5  -1   -0.08    0.92
 -10  -5   1   -0.05    0.39
  10  -5  -1   -0.19    0.41
  10  -5  -1   -0.05    0.45
 -10  -5   1    0.31    0.34
  10  -5  -1   -1.41    1.08
  -9  -5   1   66.73    2.19
   9   5  -1   61.71    4.86
   9  -5  -1   66.78    2.19
  -9  -5   1   65.46    2.01
   9  -5  -1   73.02    2.46
   9  -5  -1   64.54    5.77
  -8  -5   1   36.21    1.52
  -8  -5   1   37.12    1.59
   8  -5  -1   32.94    4.08
   8   5  -1   36.62    3.83
   8  -5  -1   38.25    1.64
   8  -5  -1   35.54    1.51
  -7  -5   1   52.95    1.83
  -7  -5   1   52.20    1.82
   7   5  -1   52.20    4.43
   7  -5  -1   52.40    1.69
   7  -5  -1   49.44    5.04
   6  -5  -1    7.77    2.10
  -6  -5   1    9.56    0.78
   6   5  -1    6.40    1.32
  -6  -5   1    9.86    0.83
  -5  -5   1  161.88    3.13
   5  -5  -1  153.35    8.66
   5   5  -1  155.43    7.14
  -5  -5   1  163.63    2.91
   5  -5  -1  163.85    2.58
   4  -5  -1    1.17    0.32
   4  -5  -1   -1.11    1.09
  -4  -5   1    0.73    0.34
  -4  -5   1    0.99    0.28
  -4  -5   1    1.50    0.98
   4   5  -1    0.18    1.01
   3  -5  -1   47.99    1.51
  -3  -5   1   49.69    1.74
   3   5  -1   46.26    3.76
  -3  -5   1   45.71    1.36
   3   5  -1   50.82    3.58
   3  -5  -1   45.87    4.72
  -3  -5   1   47.28    4.19
   2  -5  -1  118.46    2.40
  -2  -5   1  122.08    2.68
  -2  -5   1  106.64    6.41
   2   5  -1  117.47    5.75
   2   5  -1  119.43    5.59
   2  -5  -1  110.86    7.17
   1  -5  -1   16.45    0.92
  -1  -5   1   18.28    1.03
   1   5  -1   15.13    2.02
   1  -5  -1   14.99    2.37
  -1  -5   1   15.52    2.67
   1   5  -1   16.70    2.20
   0  -5  -1  157.60    2.92
   0  -5  -1  138.35    7.83
   0  -5   1  160.36    2.99
   0   5  -1  155.49    6.48
   0  -5   1  138.65    7.64
   1  -5   1    8.99    2.22
  -1  -5  -1    8.86    0.74
  -1   5  -1    7.73    1.47
  -1  -5  -1    8.73    2.02
   1  -5   1    9.13    0.75
  -2  -5  -1  124.40    2.69
   2  -5   1  122.55    2.57
  -2   5  -1  112.57    5.67
   2  -5   1  111.23    2.23
   2  -5   1  111.87    7.16
  -2  -5  -1  111.45    6.64
   3  -5   1  148.79    2.76
   3  -5   1  141.85    8.26
  -3   5  -1  146.82    6.52
  -3  -5  -1  152.98    3.07
  -3  -5  -1  153.46    7.69
   3  -5   1  155.98    2.81
  -3  -5  -1  157.46    2.52
   4  -5   1    8.54    2.32
  -4  -5  -1   10.43    0.74
  -4  -5  -1   10.99    0.92
   4   5   1   11.00    1.64
  -4  -5  -1    9.75    1.77
  -4   5  -1    8.33    1.66
  -4  -5  -1    9.75    0.62
   4  -5   1    8.98    0.70
   4  -5   1   10.45    0.81
   5  -5   1  216.09   10.28
   5  -5   1  212.75    3.72
  -5   5  -1  211.47    8.14
  -5  -5  -1  214.43    3.16
  -5  -5  -1  217.17    3.55
   5  -5   1  217.69    3.24
   5   5   1  218.26    7.45
  -5  -5  -1  213.50    3.75
   6  -5   1   41.03    4.59
  -6  -5  -1   39.96    1.66
   6  -5   1   38.34    1.71
   6  -5   1   39.33    1.34
   6   5   1   42.55    3.41
  -6  -5  -1   37.97    1.45
  -6   5  -1   41.75    3.68
  -6  -5  -1   38.31    1.63
  -7  -5  -1   64.31    2.24
  -7   5  -1   62.39    4.47
  -7  -5  -1   62.24    2.07
   7  -5   1   60.42    2.22
   7   5   1   59.01    4.13
   7  -5   1   62.68    5.70
  -7  -5  -1   63.29    2.00
   8  -5   1   24.92    3.67
   8   5   1   26.78    2.88
   8  -5   1   26.35    1.53
  -8   5  -1   28.94    3.16
  -8  -5  -1   26.31    1.36
  -8  -5  -1   25.05    1.35
  -8  -5  -1   26.50    1.49
   9  -5   1  114.17    3.20
   9   5   1  112.75    5.91
  -9  -5  -1  112.28    3.12
  -9   5  -1  120.43    6.26
  -9  -5  -1  112.88    2.89
  -9  -5  -1  115.45    2.85
   9  -5   1  117.59    7.66
 -10  -5  -1    9.54    1.06
  10  -5   1    9.92    2.28
 -10  -5  -1    9.39    0.86
  10   5   1    9.59    1.13
  10   5   1    9.12    1.63
  10  -5   1    8.85    1.04
 -10  -5  -1    8.95    0.91
  11  -5   1    5.00    0.82
 -11  -5  -1    3.24    0.66
  11   5   1    3.59    0.78
 -11  -5  -1    3.50    0.53
 -11  -5  -1    3.11    0.62
  12  -5   1   18.59    1.43
 -12  -5  -1   18.03    1.47
 -12  -5  -1   19.68    1.36
  12   5   1   19.39    1.47
  13  -5   1   13.12    1.25
  13   5   1   12.46    1.15
 -13  -5  -1   12.64    1.20
  14  -5   1    7.62    0.98
 -14  -5  -1    7.21    0.98
  14   5   1    8.56    0.95
  15  -5   1   11.58    1.11
 -15   5  -1    9.19    1.53
  15   5   1   11.42    0.98
 -15  -5  -1   11.38    1.11
 -16   5  -1   26.60    2.04
 -16  -5  -1   25.07    1.50
  16  -5   1   24.98    1.51
  17   5   1   97.89    2.57
 -17  -5  -1   96.84    2.58
 -17   5  -1  100.78    3.50
  17  -5   1   98.96    2.66
 -18   5  -1  164.92    3.91
  18  -5   1  156.89    2.96
  18   5   1  157.58    2.92
 -19  -5  -1   -0.15    0.21
 -19   5  -1    0.38    0.47
  19   5   1    0.36    0.23
  19  -5   1    0.38    0.23
  18   6  -1   -0.09    0.21
 -18  -6   1    0.11    0.25
 -17  -6   1    0.31    0.31
 -17   6   1    0.31    0.57
  17   6  -1    0.01    0.29
 -16   6   1   16.35    1.49
  16   6  -1   15.24    1.12
 -16  -6   1   14.71    1.03
  15   6  -1   27.44    1.65
  15  -6  -1   27.14    1.29
 -15  -6   1   27.59    1.49
 -14  -6   1   62.27    2.22
 -14  -6   1   63.22    2.31
  14   6  -1   60.69    2.58
  14  -6  -1   65.55    2.07
 -13  -6   1   92.81    2.79
  13  -6  -1   93.09    2.58
  13   6  -1   91.04    3.35
 -13  -6   1   88.48    2.79
 -12  -6   1   40.42    1.89
  12   6  -1   40.22    2.36
 -12  -6   1   39.42    1.90
  12  -6  -1   40.08    1.73
 -11  -6   1   33.73    1.47
 -11  -6   1   35.80    1.79
  11   6  -1   32.12    2.23
  11  -6  -1   33.03    1.56
 -11  -6   1   33.19    1.71
 -10  -6   1    9.59    0.93
  10  -6  -1    9.76    0.86
 -10  -6   1    9.15    0.87
 -10  -6   1    8.21    0.90
   9  -6  -1   76.12    2.27
  -9  -6   1   71.73    2.31
  -9  -6   1   74.61    2.43
  -9  -6   1   74.12    2.45
  -8  -6   1   10.36    0.97
  -8  -6   1    9.37    0.94
  -8  -6   1    9.21    0.88
  -7  -6   1   13.04    1.01
  -7  -6   1   14.33    1.14
  -7  -6   1   14.91    1.03
  -6  -6   1   14.34    1.13
   6   6  -1   12.72    1.89
   6  -6  -1   13.24    0.90
  -6  -6   1   12.13    0.93
   5   6  -1   23.54    2.64
   5  -6  -1   18.15    3.24
  -5  -6   1   22.68    1.40
  -5  -6   1   21.67    1.22
   5  -6  -1   20.55    1.17
  -4  -6   1   28.61    1.57
  -4  -6   1   27.35    1.29
   4  -6  -1   27.96    1.37
   4  -6  -1   29.55    4.06
  -3  -6   1    7.02    1.66
   3  -6  -1   12.03    2.65
  -3  -6   1   11.11    1.02
  -3  -6   1   11.80    0.81
   3  -6  -1   11.66    0.95
  -2  -6   1    6.64    1.84
  -2  -6   1    4.80    0.72
   2  -6  -1    4.89    0.69
  -2  -6   1    5.73    0.55
   2  -6  -1    7.22    2.08
   1  -6  -1   20.42    1.27
  -1  -6   1   19.62    1.29
   1  -6  -1   20.24    3.40
  -1  -6   1   21.83    3.17
   0  -6  -1   74.81    2.40
   0  -6   1   73.63    2.42
   0  -6   1   64.85    5.59
   0  -6  -1   67.14    5.75
  -1  -6  -1   10.14    0.99
  -1  -6  -1    9.87    2.42
   1  -6   1    9.42    0.74
   1  -6   1   10.05    0.94
   1  -6   1   10.58    2.60
   2  -6   1   24.57    3.61
  -2  -6  -1   26.93    1.52
   2  -6   1   28.38    1.28
   2  -6   1   30.74    1.54
  -2  -6  -1   28.71    3.48
  -3  -6  -1   14.28    2.38
   3  -6   1   10.84    2.44
   3  -6   1   11.73    0.97
  -3  -6  -1    9.96    0.98
   3  -6   1   11.49    0.88
  -4  -6  -1    1.45    0.63
   4  -6   1    0.18    0.35
  -4  -6  -1    0.61    0.32
   4  -6   1   -0.13    0.34
   4  -6   1    1.32    1.25
   5  -6   1   25.27    3.75
   5  -6   1   26.76    1.42
  -5  -6  -1   28.93    1.64
  -5  -6  -1   28.22    1.27
   5  -6   1   28.94    1.44
  -5  -6  -1   29.77    1.49
  -6  -6  -1  175.64    3.84
  -6  -6  -1  180.98    3.39
   6  -6   1  180.19    3.77
  -6  -6  -1  182.75    3.72
  -7  -6  -1  369.70    5.04
   7  -6   1  373.51    5.51
  -7  -6  -1  375.13    5.62
  -7  -6  -1  379.22    5.47
  -8  -6  -1  142.31    3.39
   8  -6   1  140.51    3.49
  -8  -6  -1  143.93    3.21
  -8  -6  -1  145.30    3.54
  -9  -6  -1   42.49    1.80
  -9  -6  -1   42.66    1.84
  -9  -6  -1   41.06    1.94
   9  -6   1   43.18    1.99
   9   6   1   44.29    2.37
 -10  -6  -1    2.87    0.65
 -10  -6  -1    2.70    0.55
  10  -6   1    2.33    0.57
  10   6   1    2.83    0.74
 -10  -6  -1    2.99    0.55
  11  -6   1    0.19    0.47
  11   6   1    0.07    0.47
 -11   6  -1    0.30    0.87
 -11  -6  -1    1.16    0.51
 -11  -6  -1   -0.28    0.36
 -11  -6  -1   -0.10    0.44
 -12  -6  -1    0.25    0.45
  12   6   1    0.19    0.39
  12  -6   1    0.13    0.37
 -12  -6  -1   -1.23    0.43
 -12   6  -1   -0.31    1.09
  13  -6   1    1.44    0.51
  13   6   1    1.65    0.48
 -13  -6  -1    2.47    0.66
 -13   6  -1    2.02    0.85
 -14   6  -1    5.74    1.04
  14  -6   1    5.61    0.69
 -14  -6  -1    5.47    0.70
 -15   6  -1   27.59    1.82
 -15  -6  -1   27.31    1.40
  15   6   1   25.88    1.17
  15  -6   1   27.96    1.32
  16  -6   1    0.60    0.32
 -16  -6  -1    0.42    0.33
 -16   6  -1    0.16    0.54
  16   6   1    0.15    0.27
 -17  -6  -1   34.34    1.24
 -17   6  -1   36.93    1.64
  17  -6   1   38.78    1.19
 -15  -7   1   26.24    1.04
 -14   7   1    4.84    0.68
 -14  -7   1    4.21    0.49
  14   7  -1    5.31    0.62
  13   7  -1    0.12    0.39
 -13  -7   1    0.06    0.28
  12   7  -1    5.21    0.81
 -12   7   1    4.86    0.77
 -12  -7   1    3.94    0.57
 -12  -7   1    3.24    0.52
 -11  -7   1   11.30    0.79
  11   7  -1   13.22    1.29
 -11  -7   1   12.15    0.91
 -11  -7   1   12.81    0.96
 -10  -7   1    0.37    0.29
 -10  -7   1    1.00    0.45
 -10  -7   1    1.63    0.47
  10   7  -1    0.75    0.62
  -9  -7   1   12.70    1.00
  -9  -7   1   10.64    0.89
  -8  -7   1    1.27    0.48
  -8  -7   1    2.10    0.47
  -7  -7   1   27.29    1.51
  -7  -7   1   28.99    1.40
  -6  -7   1    1.18    0.58
  -6  -7   1    1.31    0.41
   6  -7  -1    2.41    0.49
  -5  -7   1   29.50    1.69
  -5  -7   1   30.91    1.39
   5  -7  -1   30.79    1.45
   4  -7  -1    6.55    0.77
  -4  -7   1    5.57    0.86
  -4  -7   1    4.77    0.57
   3  -7  -1   29.23    1.50
  -3  -7   1   26.53    1.63
  -2  -7   1   17.00    1.36
   2  -7  -1   18.48    1.29
  -1  -7   1   44.75    2.07
   1  -7  -1   42.31    1.92
   0  -7  -1    2.90    0.70
   0  -7   1    3.47    0.79
   1  -7   1   46.06    2.05
  -1  -7  -1   43.74    2.02
  -2  -7  -1    4.30    0.82
   2  -7   1    3.34    0.63
   3  -7   1   10.35    0.92
  -3  -7  -1   12.87    1.19
   4  -7   1    1.40    0.56
  -4  -7  -1    0.65    0.55
   5  -7   1    8.35    0.76
   5  -7   1    9.85    0.89
  -5  -7  -1    8.20    0.97
  -6  -7  -1   15.32    1.21
   6  -7   1   17.08    1.09
  -6  -7  -1   18.15    1.10
   6  -7   1   15.10    1.00
  -7  -7  -1  149.28    3.21
   7  -7   1  149.83    3.17
  -7  -7  -1  144.89    2.87
  -7  -7  -1  144.38    3.47
  -8  -7  -1   26.15    1.39
  -8  -7  -1   24.07    1.23
   8   7   1   24.01    1.65
  -8  -7  -1   25.04    1.43
   8  -7   1   28.87    1.39
  -9  -7  -1   32.01    1.52
  -9  -7  -1   31.64    1.51
   9  -7   1   33.03    1.45
   9   7   1   31.89    1.74
  10  -7   1   86.44    2.28
 -10  -7  -1   85.41    2.40
  10   7   1   84.29    2.55
 -10  -7  -1   79.79    2.21
  11  -7   1    2.50    0.42
 -11   7  -1    3.77    0.71
 -11  -7  -1    3.19    0.54
 -11  -7  -1    3.26    0.51
 -12  -7  -1   11.26    0.89
 -12   7  -1    9.53    0.96
 -13  -7  -1    7.64    0.70
 -13   7  -1    7.37    0.76
 -14  -7  -1    4.28    0.50
  11   8  -1    3.83    0.47
 -10  -8   1    1.74    0.33
  10   8  -1    2.18    0.50
   9   8  -1    0.67    0.51
  -9  -8   1   -0.06    0.26
   8   8  -1    1.17    0.67
  -8  -8   1    0.44    0.34
  -7  -8   1   28.15    1.33
  -6  -8   1   14.32    1.02
  -5  -8   1   -0.03    0.42
  -4  -8   1   21.56    1.33
   4  -8  -1   25.32    1.20
  -3  -8   1    8.14    0.90
   3  -8  -1    6.93    0.69
  -2  -8   1    3.03    0.61
   2  -8  -1    4.81    0.69
  -1  -8   1   18.65    1.27
   1  -8  -1   15.51    1.09
   0  -8  -1   38.07    1.72
   0  -8   1   39.31    1.74
   1  -8   1  133.33    3.10
  -1  -8  -1  133.84    3.20
  -2  -8  -1    4.06    0.68
   2  -8   1    4.41    0.67
  -3  -8  -1    0.58    0.52
   3  -8   1    0.48    0.34
  -4  -8  -1    6.98    0.81
   4  -8   1    7.92    0.72
  -5  -8  -1    4.17    0.67
  -6  -8  -1    8.02    0.77
   7   8   1    5.26    0.62
  -7  -8  -1    6.39    0.68
  -8  -8  -1   70.41    1.88
  -9  -8  -1    1.59    0.38
 -10  -8  -1    2.26    0.31
  -5  -9   1    0.51    0.26
  -4  -9   1    0.45    0.26
  -3  -9   1    3.46    0.44
  -2  -9   1    3.51    0.44
  -1  -9   1   41.52    1.31
   1  -9  -1   40.10    1.15
   0  -9   1   12.15    0.72
   0  -9  -1   12.44    0.70
  -1  -9  -1   13.59    0.76
   1  -9   1   12.80    0.68
  -2  -9  -1   16.07    0.82
  -3  -9  -1    1.73    0.34
  -4  -9  -1    0.41    0.31
 -24   0   2    9.89    0.79
  24   0  -2   10.06    0.71
  23   0  -2   17.92    1.15
 -23   0   2   14.84    0.91
 -23   0   2   17.52    1.23
  22   0  -2   61.96    2.41
 -22   0   2   62.60    2.46
 -22   0   2   55.83    1.99
  21   0  -2   81.79    3.03
 -21   0   2   88.51    3.21
  20   0  -2   30.00    1.99
 -20   0   2   32.85    2.11
 -19   0   2   35.39    2.22
  19   0  -2   36.13    1.75
  19   0  -2   35.48    2.17
 -18   0   2  406.60    7.09
  18   0  -2  400.97    7.18
  18   0  -2  413.13    6.12
  18   0  -2  415.52    5.21
  17   0  -2  202.67    4.99
  17   0  -2  196.58    7.61
 -17   0   2  205.87    8.93
  17   0  -2  217.65    4.48
 -17   0   2  206.89    4.94
 -16   0   2   31.80    3.73
  16   0  -2   33.67    1.95
 -16   0   2   33.01    2.05
  16   0  -2   31.54    1.69
  16   0  -2   31.26    3.16
  15   0  -2    2.41    0.65
 -15   0   2    2.06    0.70
  15   0  -2    1.91    0.60
  15   0  -2    1.35    0.65
 -15   0   2    2.29    1.65
  14   0  -2   22.01    1.47
  14   0  -2   19.85    2.55
 -14   0   2   18.54    1.34
  14   0  -2   22.15    1.23
 -13   0   2    3.55    1.39
  13   0  -2    7.75    1.71
 -12   0   2   42.53    3.76
  12   0  -2   38.99    3.18
  11   0  -2  281.94    7.94
 -11   0   2  280.27    8.76
 -10   0   2    3.96    1.16
  10   0  -2    4.10    1.08
 -10   0   2    3.77    1.31
  -9   0   2   15.65    1.94
  -9   0   2   16.42    1.79
   9   0  -2   17.92    1.87
   8   0  -2   60.70    3.62
  -8   0   2   60.53    3.30
   8   0  -2   61.50    3.01
   8   0  -2   58.12    1.64
  -8   0   2   58.57    2.97
   7   0  -2   14.33    1.71
  -7   0   2   13.64    1.39
   7   0  -2   11.72    1.27
  -7   0   2   14.32    1.61
   7   0  -2   11.87    0.90
   6   0  -2  421.41    7.80
   6   0  -2  415.03    5.60
   6   0  -2  418.00    6.31
  -6   0   2  402.83    7.04
  -6   0   2  407.27    6.58
  -5   0   2   93.40    3.14
   5   0  -2   89.72    2.64
   5   0  -2   97.04    2.77
  -5   0   2   94.14    2.90
   5   0  -2   93.27    3.40
   4   0  -2 1131.72    9.35
  -4   0   2 1132.78    9.02
   4   0  -2 1145.86    7.96
   3   0  -2  109.52    2.14
  -3   0   2  102.04    2.51
   3   0  -2  104.22    2.77
   2   0  -2 3946.59   14.63
  -2   0   2 3870.54   14.40
   1   0  -2    9.67    0.67
  -1   0   2    9.39    0.76
   0   0  -2   40.49    1.18
  -1   0  -2  298.67    4.92
   1   0   2  312.16    4.20
  -2   0  -2  346.80    5.33
  -2   0  -2  341.56    5.78
   2   0   2  341.40    5.08
  -3   0  -2  676.13    9.02
  -3   0  -2  688.59    7.50
  -4   0  -2  411.60    5.73
   4   0   2  401.58    6.97
  -4   0  -2  409.60    7.68
  -5   0  -2    0.46    0.35
   5   0   2    2.10    0.91
  -5   0  -2    1.28    0.86
  -6   0  -2  345.75    8.31
   6   0   2  339.21    7.71
   7   0   2  562.78   10.78
  -7   0  -2  580.10   11.67
   8   0   2  392.06    9.59
  -8   0  -2  410.59   10.49
  -9   0  -2  973.68   17.15
   9   0   2  948.02   15.86
 -10   0  -2  510.18   13.00
  10   0   2  509.79   12.30
 -11   0  -2    1.55    1.40
  11   0   2    1.85    1.06
 -12   0  -2   16.22    1.28
 -12   0  -2   17.21    2.92
  12   0   2   15.11    2.45
  12   0   2   15.28    1.01
  12   0   2   17.69    0.98
  13   0   2   -0.27    0.83
  13   0   2    0.51    0.36
 -13   0  -2    0.90    0.56
 -13   0  -2    0.29    0.92
  13   0   2   -0.01    0.32
 -14   0  -2   45.30    4.52
  14   0   2   47.96    4.31
 -14   0  -2   47.74    2.26
  14   0   2   52.99    2.00
  14   0   2   50.82    2.03
  15   0   2   63.92    4.91
 -15   0  -2   69.42    2.63
 -15   0  -2   66.49    2.84
  15   0   2   67.26    2.43
 -15   0  -2   72.71    5.71
  15   0   2   68.53    2.40
  16   0   2   -0.54    0.46
  16   0   2    0.38    0.43
 -16   0  -2    0.92    0.72
 -16   0  -2    0.15    0.53
  17   0   2   56.61    2.30
  17   0   2   65.33    2.37
 -17   0  -2   59.17    2.80
 -17   0  -2   59.39    2.57
  18   0   2  393.56    5.51
  18   0   2  399.77    5.86
 -18   0  -2  378.05    6.33
 -18   0  -2  388.91    6.89
 -19   0  -2   20.75    1.49
 -19   0  -2   22.06    1.68
  19   0   2   25.09    1.41
  20   0   2    4.81    0.60
 -20   0  -2    4.29    0.68
 -20   0  -2    3.92    0.76
 -21   0  -2   17.21    1.04
 -21   0  -2   17.75    1.24
 -22   0  -2    1.69    0.40
 -22   0  -2    1.01    0.29
 -24  -1   2   -0.28    0.25
  24  -1  -2    0.37    0.28
 -24   1   2    0.00    0.29
  24   1  -2    0.29    0.24
  23   1  -2    1.77    0.48
 -23   1   2    1.51    0.45
  23  -1  -2    0.57    0.34
 -23  -1   2    0.89    0.36
 -23  -1   2    0.76    0.39
 -22  -1   2    0.97    0.51
  22  -1  -2   -0.39    0.50
  22   1  -2    0.74    0.41
 -22   1   2    0.99    0.66
 -21   1   2    0.83    0.40
  21  -1  -2   -0.37    0.65
  21   1  -2   -0.01    0.57
  21   1  -2    0.60    0.35
 -21  -1   2    0.56    0.64
 -21   1   2   -0.09    0.65
  21  -1  -2   -0.28    0.42
 -20   1   2   23.27    1.77
  20  -1  -2   22.02    1.51
  20   1  -2   22.38    1.31
  20   1  -2   21.43    1.71
  20  -1  -2   22.42    1.70
 -20  -1   2   24.78    1.78
  19   1  -2    5.16    0.90
 -19   1   2    5.04    1.03
 -19  -1   2    6.36    1.09
  19  -1  -2    7.08    0.96
  19  -1  -2    7.43    1.17
  18  -1  -2   69.86    2.98
  18  -1  -2   71.65    2.85
 -18  -1   2   65.08    2.80
 -18   1   2   68.34    2.97
  18   1  -2   66.90    2.99
  17  -1  -2    4.93    0.97
 -17   1   2    3.86    0.95
 -17  -1   2    5.43    1.07
  17  -1  -2    4.07    0.85
  17   1  -2    3.80    0.83
  16  -1  -2 1225.68   11.40
 -16  -1   2 1210.02   11.00
  16  -1  -2 1182.64   11.46
 -16   1   2 1208.81   23.96
  16   1  -2 1234.31   21.32
 -16   1   2 1181.16   11.27
  16   1  -2 1195.17   11.87
 -15  -1   2   14.98    2.34
 -15   1   2   19.03    3.11
  15   1  -2   19.76    1.55
  15  -1  -2   20.14    1.44
  15  -1  -2   19.44    2.24
 -15   1   2   16.99    1.38
  15  -1  -2   19.56    1.45
  15   1  -2   18.21    2.62
 -15  -1   2   17.99    1.36
  14   1  -2    3.42    0.71
 -14  -1   2    3.09    1.38
  14  -1  -2    3.12    0.64
 -14   1   2    3.41    1.49
 -14  -1   2    2.56    0.61
  14  -1  -2    4.13    1.04
  14  -1  -2    4.35    0.71
 -14  -1   2    3.96    0.53
 -14   1   2    6.22    0.88
  14   1  -2    3.04    1.27
 -13  -1   2   17.46    2.44
 -13  -1   2   16.76    1.10
  13   1  -2   18.11    1.25
  13  -1  -2   18.59    1.25
 -13   1   2   18.19    1.16
  13  -1  -2   16.87    2.04
  13   1  -2   14.72    2.16
  13  -1  -2   17.48    1.18
 -13   1   2   20.14    3.13
 -12  -1   2   53.65    3.83
  12  -1  -2   53.82    3.47
  12   1  -2   52.12    3.98
 -12   1   2   53.03    4.41
  11  -1  -2   56.19    3.37
  11   1  -2   56.70    4.32
  11   1  -2   57.57    3.93
 -11  -1   2   55.30    3.61
 -11   1   2   55.07    4.23
 -10  -1   2    0.35    0.81
 -10   1   2   -0.36    1.35
  10   1  -2    1.16    1.15
 -10  -1   2    0.32    1.00
 -10   1   2   -0.33    0.68
  10  -1  -2    0.41    0.50
  10   1  -2    0.59    0.83
   9   1  -2    2.07    0.91
  -9   1   2    1.83    1.29
  -9  -1   2    1.24    0.86
   9  -1  -2    2.17    0.81
   9   1  -2    1.91    0.89
  -9   1   2    1.65    0.73
  -9  -1   2    0.79    0.78
   9  -1  -2    2.14    0.56
   8   1  -2  553.56   11.22
  -8   1   2  574.41    8.50
  -8   1   2  579.98   11.02
   8  -1  -2  574.00    8.47
   8  -1  -2  552.92    8.09
   8   1  -2  569.63   10.16
  -8  -1   2  576.03    9.05
  -8  -1   2  563.31    9.80
  -7   1   2   31.88    1.86
   7  -1  -2   32.57    1.79
   7   1  -2   33.46    2.35
  -7   1   2   33.07    2.55
  -7  -1   2   33.40    1.99
  -7  -1   2   34.37    2.33
   7  -1  -2   33.08    2.03
   7   1  -2   33.42    2.70
   6  -1  -2    1.38    0.57
   6   1  -2    1.45    0.78
  -6  -1   2    1.44    0.78
   6   1  -2    2.86    1.03
   6  -1  -2    1.91    0.51
  -6   1   2    1.66    0.57
  -6  -1   2    1.72    0.56
  -6   1   2    2.17    0.99
   5  -1  -2   33.72    1.91
   5   1  -2   32.46    1.97
  -5  -1   2   33.28    1.59
  -5   1   2   33.09    2.16
   5   1  -2   32.83    2.22
  -5   1   2   33.72    1.60
   5  -1  -2   31.65    1.97
   5  -1  -2   31.62    1.30
  -5  -1   2   30.38    1.86
  -5  -1   2   32.86    0.89
  -4  -1   2   96.58    2.09
   4  -1  -2   89.29    1.66
   4  -1  -2   89.91    3.11
  -4  -1   2   89.65    2.80
  -4  -1   2   87.79    2.26
   4  -1  -2   88.01    3.19
  -4   1   2   88.72    2.32
   4   1  -2   90.15    3.41
  -3  -1   2   41.55    1.77
   3   1  -2   42.79    2.12
  -3   1   2   39.81    1.51
   3  -1  -2   41.31    2.19
   3  -1  -2   41.44    2.13
   2  -1  -2    0.29    0.58
   2  -1  -2    0.09    0.53
   2   1  -2   -0.38    0.57
  -2   1   2    0.52    0.38
  -2  -1   2    0.60    0.37
  -1   1   2 1344.69    3.99
   1  -1  -2 1352.93   11.97
   1   1  -2 1360.76   10.16
  -1  -1   2 1341.72    8.41
   1  -1  -2 1328.43   12.30
   0  -1  -2 3154.43   19.30
   0   1  -2 3197.37   15.13
   0   1   2 3096.59   10.28
   0  -1   2 3064.09   12.54
  -1  -1  -2    2.59    0.70
  -1   1  -2    2.18    0.69
   1   1   2    1.91    0.45
  -2  -1  -2 2633.48   16.77
  -2   1  -2 2605.63   16.38
   3  -1   2  568.09    8.02
   3   1   2  539.81    7.31
  -3  -1  -2  559.92    7.72
  -3   1  -2  557.18    8.48
  -3  -1  -2  532.55    7.82
  -4  -1  -2  110.57    3.90
  -4   1  -2  109.87    4.21
   4  -1   2  107.32    3.83
   4   1   2  110.08    3.73
   5   1   2  126.21    4.38
  -5  -1  -2  134.81    4.65
   5  -1   2  126.39    4.46
  -5   1  -2  127.52    4.90
  -6   1  -2   37.09    3.06
   6   1   2   37.44    2.66
   6  -1   2   38.03    2.68
  -6  -1  -2   36.93    2.60
   7  -1   2  955.69   13.99
  -7   1  -2  958.60   15.59
  -7  -1  -2  920.28   13.98
   7   1   2  923.47   13.88
  -8  -1  -2  238.44    7.55
   8  -1   2  233.73    7.21
  -8   1  -2  246.07    8.49
   8  -1   2  241.04    7.50
   8   1   2  235.08    7.55
   9  -1   2  135.10    5.96
   9  -1   2  126.47    5.44
  -9  -1  -2  141.22    6.20
   9   1   2  138.35    6.18
  -9   1  -2  130.77    6.67
 -10  -1  -2  125.14    6.07
 -10   1  -2  119.54    6.63
  10  -1   2  119.55    5.88
  10   1   2  125.23    6.25
  10  -1   2  125.56    5.42
 -11  -1  -2    2.74    0.67
 -11  -1  -2    2.66    1.25
 -11   1  -2    1.89    1.35
  11  -1   2    3.83    1.29
  11   1   2    3.49    1.30
 -12   1  -2    5.05    0.69
  12  -1   2    4.94    0.58
 -12  -1  -2    4.14    0.71
  12  -1   2    3.50    0.51
  12  -1   2    5.14    0.66
  12  -1   2    4.50    1.43
 -12   1  -2    3.75    1.59
  12   1   2    1.78    1.02
 -12  -1  -2    3.90    1.42
 -13   1  -2   14.61    2.89
  13   1   2   12.36    2.33
  13  -1   2   11.43    0.94
 -13   1  -2   12.99    1.07
 -13  -1  -2   10.99    2.17
 -13  -1  -2   11.64    1.18
  13  -1   2   14.17    1.07
  13  -1   2   11.81    1.96
  13  -1   2   12.08    0.96
 -13   1  -2   12.15    1.11
  13   1   2   11.49    0.91
  14  -1   2    7.99    1.80
  14  -1   2   10.43    0.96
  14   1   2    9.40    2.02
  14   1   2   10.11    0.88
 -14   1  -2   11.69    2.68
 -14  -1  -2    9.57    1.99
  14  -1   2    9.88    0.94
  14   1   2    9.88    0.98
 -14  -1  -2    8.56    1.06
 -14   1  -2    9.35    1.15
 -14   1  -2   11.03    1.06
  15  -1   2   41.01    1.94
  15   1   2   41.13    2.00
 -15   1  -2   39.86    1.99
 -15   1  -2   42.08    2.18
  15   1   2   41.84    1.85
  15  -1   2   40.55    1.82
 -15   1  -2   40.01    2.15
 -15  -1  -2   43.37    2.32
  16  -1   2   88.06    2.69
  16  -1   2   85.39    2.80
  16   1   2   82.51    2.91
 -16   1  -2   87.34    3.28
  16   1   2   90.09    2.70
 -16   1  -2   88.65    2.91
 -16   1  -2   91.90    3.06
 -16  -1  -2   87.90    3.34
 -17  -1  -2    0.63    0.68
 -17  -1  -2    0.03    0.59
  17  -1   2    0.48    0.37
  17   1   2    0.61    0.41
  17  -1   2    0.78    0.44
  17   1   2   -0.01    0.46
 -17   1  -2    0.78    0.54
 -17   1  -2    0.07    0.63
  18  -1   2    1.57    0.42
 -18  -1  -2    2.75    0.86
 -18   1  -2    1.65    0.77
  18  -1   2    0.65    0.38
  18   1   2    1.75    0.63
 -18   1  -2    1.94    0.63
 -18  -1  -2    1.08    0.66
  19  -1   2    2.96    0.56
 -19  -1  -2    1.95    0.62
 -19   1  -2    2.25    0.66
  19   1   2    2.75    0.63
  19  -1   2    2.77    0.49
 -19   1  -2    2.09    0.54
 -19  -1  -2    3.54    0.91
  20  -1   2    0.56    0.35
 -20  -1  -2   -0.05    0.43
 -20  -1  -2   -0.49    0.55
  20   1   2   -0.18    0.40
 -20   1  -2    0.36    0.35
 -20   1  -2    0.22    0.52
 -21   1  -2   23.56    1.30
 -21   1  -2   19.43    0.99
  21  -1   2   23.60    0.98
 -21  -1  -2   21.82    1.21
 -21  -1  -2   24.46    1.41
  21   1   2   22.60    1.12
 -22  -1  -2   10.47    0.75
 -22  -1  -2   12.98    0.90
 -22   1  -2   12.35    0.75
  23   2  -2    5.38    0.61
 -23   2   2    4.25    0.60
 -23  -2   2    4.15    0.56
  23  -2  -2    5.73    0.66
  22   2  -2    1.83    0.38
 -22  -2   2    1.35    0.45
 -22   2   2    2.57    0.60
  22  -2  -2    2.10    0.56
  22   2  -2    1.38    0.50
  21  -2  -2    0.45    0.52
  21   2  -2    0.77    0.54
 -21  -2   2   -0.94    0.58
  21   2  -2    0.30    0.36
 -21  -2   2    0.36    0.29
 -21   2   2    0.48    0.59
  21  -2  -2   -0.20    0.44
  20   2  -2    6.33    1.02
 -20  -2   2    7.52    0.99
  20  -2  -2    6.20    1.00
  20  -2  -2    6.84    1.00
 -20   2   2    6.75    0.98
  19   2  -2    3.25    0.85
 -19  -2   2    3.48    0.74
  19  -2  -2    2.89    0.68
  19  -2  -2    3.52    0.87
 -19   2   2    2.69    0.89
 -18  -2   2   67.62    2.64
  18   2  -2   68.47    3.09
  18  -2  -2   70.71    3.01
 -18   2   2   67.06    2.96
  18  -2  -2   68.46    2.97
 -17  -2   2   96.57    3.13
 -17   2   2   96.79    3.46
  17   2  -2   92.83    3.54
  17  -2  -2   95.42    3.49
  17  -2  -2   90.59    3.36
 -16   2   2    2.01    1.37
  16  -2  -2    2.67    0.78
  16   2  -2    3.09    1.01
 -16  -2   2    1.65    0.57
 -16   2   2    3.19    1.01
  16   2  -2    2.43    0.77
  16  -2  -2    3.43    0.87
  15   2  -2    0.06    0.53
 -15  -2   2    0.14    0.30
  15  -2  -2    0.66    0.56
 -15   2   2    1.62    1.63
  15  -2  -2   -0.24    0.62
 -15   2   2    0.01    0.64
 -15  -2   2    0.17    0.47
  15   2  -2    2.75    1.53
 -14  -2   2   85.63    2.17
 -14  -2   2   86.56    2.58
 -14   2   2   81.09    6.17
 -14   2   2   88.20    2.84
  14  -2  -2   92.02    2.94
  14   2  -2   84.10    2.98
 -14  -2   2   90.02    2.56
  14  -2  -2   86.79    3.00
  14   2  -2   90.84    5.93
  13  -2  -2    6.16    0.88
  13  -2  -2    4.97    0.70
 -13  -2   2    5.79    0.72
 -13  -2   2    4.48    0.59
 -13   2   2    6.65    0.82
  13   2  -2    5.59    0.84
 -13  -2   2    5.94    0.58
 -13   2   2    3.57    1.62
  13   2  -2    3.53    1.18
  12  -2  -2    0.22    0.42
  12   2  -2   -0.10    0.33
 -12   2   2    0.32    1.32
  12  -2  -2    0.13    0.38
  12   2  -2   -0.07    0.79
 -12  -2   2    0.61    0.30
  12   2  -2   -1.07    0.50
  12   2  -2    0.69    0.89
  11  -2  -2   15.99    1.67
  11   2  -2   16.24    2.40
  11   2  -2   17.97    2.50
 -11   2   2   16.34    2.66
  10  -2  -2  274.86    6.26
  10   2  -2  271.14    8.86
  10   2  -2  269.29    9.17
 -10   2   2  272.10    9.25
  10  -2  -2  266.62    7.65
   9  -2  -2   27.56    1.88
  -9  -2   2   27.08    1.89
  -9   2   2   28.86    3.09
  -9  -2   2   29.27    2.68
   9  -2  -2   25.54    2.42
   9   2  -2   24.99    2.78
   9   2  -2   27.64    2.83
   8   2  -2    1.11    0.98
  -8  -2   2    0.53    0.50
  -8  -2   2    0.13    0.79
  -8   2   2    0.08    0.46
   8  -2  -2    1.45    0.98
   8  -2  -2    0.51    0.38
  -8   2   2    0.30    0.96
   8   2  -2    0.35    0.83
   7   2  -2   99.67    4.61
  -7  -2   2   97.55    4.11
   7   2  -2  104.82    4.90
  -7   2   2  104.01    2.95
  -7  -2   2  102.29    2.86
  -7   2   2   99.31    4.69
   7  -2  -2  102.98    4.68
  -6  -2   2   16.93    1.62
   6   2  -2   20.21    2.03
  -6   2   2   19.70    1.19
  -6   2   2   18.03    1.98
   6   2  -2   19.83    2.09
  -6  -2   2   18.75    1.04
  -6  -2   2   19.70    1.11
   6  -2  -2   19.19    2.07
  -5   2   2    2.09    0.76
   5  -2  -2    1.98    0.94
  -5  -2   2    3.10    0.67
  -5  -2   2    2.18    0.67
  -5   2   2    2.38    0.42
   5   2  -2    2.38    0.95
  -5  -2   2    2.89    0.39
   5   2  -2    2.56    0.98
   4   2  -2   13.56    1.65
   4  -2  -2   13.24    1.74
  -4  -2   2   14.35    1.26
  -4   2   2   14.72    1.50
  -4  -2   2   14.22    0.56
  -4  -2   2   12.58    1.19
  -4   2   2   15.07    0.87
  -3  -2   2  226.79    4.34
  -3  -2   2  235.87    5.30
  -3   2   2  223.01    3.22
   3   2  -2  220.45    5.71
   3  -2  -2  223.81    6.44
   2  -2  -2   10.76    1.65
  -2  -2   2    7.61    1.08
  -2   2   2    9.03    0.49
  -2  -2   2    8.12    0.79
   2   2  -2    7.91    1.19
  -2   2   2    8.54    0.70
  -1   2   2 1404.07    6.12
  -1  -2   2 1400.19   14.47
  -1   2   2 1385.66    7.04
  -1  -2   2 1383.70    8.75
   1   2  -2 1394.15   13.08
   0  -2  -2 7618.86   36.81
   0   2  -2 7616.54   30.23
   0  -2   2 7475.95   18.98
   0  -2   2 7547.47   35.07
   1  -2   2   21.15    2.03
   1   2   2   21.52    0.60
   1   2   2   22.49    1.30
  -1   2  -2   22.17    1.44
   1  -2   2   22.35    1.02
  -1   2  -2   22.46    1.79
  -1  -2  -2   22.01    2.16
  -2  -2  -2  828.48   12.18
  -2   2  -2  816.22    9.54
   2   2   2  809.31    8.61
   2  -2   2  816.33    6.30
   2  -2   2  794.55   12.50
   3  -2   2    5.57    1.51
  -3   2  -2    4.97    0.96
   3   2   2    5.43    0.91
   3  -2   2    5.16    0.60
  -3  -2  -2    5.07    1.31
  -4   2  -2  331.38    7.53
   4   2   2  327.40    6.77
   4  -2   2  316.95    8.57
   5  -2   2  167.83    6.49
   5   2   2  173.62    5.41
  -5   2  -2  180.32    6.07
   6  -2   2    8.79    1.75
  -6   2  -2    7.38    1.48
  -6  -2  -2    8.36    1.31
   6   2   2   10.48    1.53
   7  -2   2  103.61    5.43
  -7  -2  -2  105.17    4.43
   7   2   2  106.04    4.91
  -7   2  -2  111.22    5.60
  -8   2  -2   48.19    4.05
   8   2   2   49.76    3.68
   8  -2   2   49.83    3.91
  -8  -2  -2   54.11    3.50
   9   2   2   21.34    2.58
   9  -2   2   21.97    2.78
  -9   2  -2   23.72    2.98
  -9  -2  -2   22.67    2.41
 -10   2  -2   26.90    3.41
  10   2   2   24.24    2.91
 -10  -2  -2   26.53    2.76
  10  -2   2   26.54    2.94
 -11  -2  -2   41.74    3.46
  11   2   2   41.99    3.87
 -11   2  -2   41.09    4.35
 -11  -2  -2   46.62    1.86
  11  -2   2   43.33    1.65
  11  -2   2   46.72    1.95
 -11   2  -2   41.29    1.54
  11  -2   2   41.76    1.38
  11  -2   2   44.05    3.60
  12  -2   2    2.34    0.53
  12  -2   2    2.72    0.47
 -12  -2  -2    3.03    0.70
 -12  -2  -2    2.27    0.45
 -12   2  -2    2.30    0.44
 -12   2  -2    2.44    0.55
  12  -2   2    1.31    0.53
  12   2   2    2.83    1.22
 -12   2  -2    2.76    1.63
  13  -2   2   18.32    1.29
  13  -2   2   18.75    1.07
 -13   2  -2   18.62    1.35
 -13  -2  -2   19.86    1.41
  13   2   2   19.18    2.90
 -13  -2  -2   20.72    1.18
 -13   2  -2   17.42    1.14
  14  -2   2    0.66    0.32
 -14   2  -2    0.54    0.32
 -14  -2  -2    0.31    0.60
  14   2   2   -0.01    0.70
 -14   2  -2    1.05    0.63
  14  -2   2    1.16    0.52
 -14  -2  -2    1.10    0.39
  15  -2   2    7.02    0.73
 -15  -2  -2    6.67    0.72
 -15   2  -2    6.37    0.79
 -15  -2  -2    7.27    1.15
 -15   2  -2    6.42    0.96
  15  -2   2    7.90    0.96
  15   2   2    6.87    0.93
 -16   2  -2   13.83    1.12
 -16   2  -2   15.97    1.65
 -16   2  -2   12.14    1.21
  16  -2   2   13.86    1.20
  16  -2   2   14.44    0.99
  16   2   2   14.39    1.36
 -16  -2  -2   15.35    1.55
 -16  -2  -2   13.57    0.96
 -17   2  -2   94.17    2.67
 -17   2  -2   90.72    3.04
  17   2   2   90.30    3.09
  17  -2   2   91.91    2.87
 -17  -2  -2   89.15    3.10
 -17   2  -2   85.67    3.34
 -17  -2  -2   87.81    3.22
  18   2   2    5.04    0.86
 -18   2  -2    4.75    0.64
  18  -2   2    5.23    0.72
 -18  -2  -2    5.68    0.89
  18  -2   2    3.99    0.66
 -18   2  -2    4.39    0.80
 -18  -2  -2    3.78    0.85
 -18   2  -2    4.11    0.85
 -19   2  -2   74.03    2.47
  19   2   2   75.36    2.56
  19  -2   2   71.58    2.37
 -19  -2  -2   75.88    2.70
 -19  -2  -2   74.70    2.60
 -20   2  -2  102.10    2.61
 -20  -2  -2  107.21    2.88
  20   2   2  104.17    2.72
 -20  -2  -2  104.23    2.79
  20  -2   2  101.24    2.50
 -21  -2  -2   48.52    1.71
  21  -2   2   49.84    1.45
 -21   2  -2   48.19    1.44
  21   2   2   51.01    1.62
 -23  -3   2    0.07    0.21
  23  -3  -2   -0.01    0.20
  22  -3  -2   23.96    1.20
  22   3  -2   22.80    1.21
  22   3  -2   23.14    1.10
 -22   3   2   22.06    1.03
 -22  -3   2   22.96    0.85
 -21  -3   2    5.11    0.57
  21   3  -2    4.88    0.75
  21  -3  -2    4.75    0.65
 -21   3   2    3.93    0.58
  21   3  -2    6.08    0.70
  21  -3  -2    4.68    0.76
  20  -3  -2    3.82    0.78
  20  -3  -2    5.44    0.87
 -20   3   2    4.52    0.67
  20   3  -2    5.06    0.82
 -20  -3   2    5.45    0.67
  19  -3  -2    1.96    0.72
  19  -3  -2    1.50    0.71
 -19   3   2    2.13    0.68
  19   3  -2    2.08    0.74
 -18   3   2  379.68    6.16
  18   3  -2  363.34    6.94
  18  -3  -2  371.80    6.90
 -18  -3   2  363.58    5.32
  18  -3  -2  367.53    6.66
  17  -3  -2   65.98    2.97
 -17   3   2   66.35    2.66
  17  -3  -2   68.34    2.94
  17   3  -2   65.11    3.01
 -16  -3   2   38.25    1.72
  16  -3  -2   39.89    2.24
  16   3  -2   38.77    2.33
  16  -3  -2   39.13    2.30
 -16   3   2   38.95    2.06
 -15  -3   2  195.43    3.77
  15  -3  -2  195.86    4.70
  15   3  -2  200.39    9.22
 -15   3   2  197.00    4.40
  15  -3  -2  200.59    4.97
  15   3  -2  190.91    5.02
 -15   3   2  212.76   10.18
 -14   3   2  874.10   20.80
  14   3  -2  892.97   10.37
 -14   3   2  869.86    8.69
  14  -3  -2  906.14    9.58
 -14  -3   2  900.27    8.86
  14  -3  -2  908.24   10.10
 -14  -3   2  904.17    7.89
 -13  -3   2  178.66    3.36
 -13   3   2  173.60    3.54
  13   3  -2  173.00    4.35
  13   3  -2  180.45    8.62
 -13  -3   2  173.45    3.78
  13  -3  -2  178.40    4.07
 -13   3   2  170.59    8.91
  13  -3  -2  174.79    4.23
 -12   3   2   23.62    1.21
  12   3  -2   20.09    2.83
  12  -3  -2   23.29    1.54
  12   3  -2   28.55    3.41
 -12  -3   2   23.43    1.21
 -12  -3   2   26.20    1.42
  12   3  -2   24.03    1.63
 -12   3   2   20.73    3.08
  12  -3  -2   23.10    1.44
  11   3  -2  168.54    3.18
  11   3  -2  160.65    7.56
  11  -3  -2  169.55    3.55
  11   3  -2  165.64    7.84
 -11  -3   2  178.51    3.38
 -11   3   2  163.00    7.97
  11  -3  -2  169.05    3.74
  11   3  -2  165.96    3.86
 -11  -3   2  170.14    2.97
  11  -3  -2  168.01    7.26
  10   3  -2   58.68    4.49
  10   3  -2   54.60    4.40
 -10   3   2   56.72    4.45
  10  -3  -2   57.23    4.38
   9  -3  -2   -1.64    0.87
  -9   3   2   -0.95    1.21
   9   3  -2    0.21    0.69
   9   3  -2    0.13    0.88
   8  -3  -2  119.12    6.09
  -8   3   2  111.87    5.53
   8   3  -2  120.60    5.97
   8   3  -2  122.72    5.98
   7  -3  -2    7.46    1.54
   7   3  -2    5.99    1.38
  -7   3   2    7.70    1.54
   7   3  -2    6.76    1.56
  -6   3   2   24.12    2.35
  -6  -3   2   24.85    2.03
   6   3  -2   22.43    2.48
  -6  -3   2   25.65    1.83
   6   3  -2   26.69    2.70
   6  -3  -2   25.05    2.86
  -5   3   2   35.27    2.58
  -5  -3   2   37.07    2.47
   5   3  -2   34.47    2.86
   5  -3  -2   33.30    3.32
   5   3  -2   34.09    2.88
  -5  -3   2   36.27    2.22
  -4  -3   2   -0.53    0.69
   4  -3  -2   -0.78    1.04
  -4   3   2    0.41    0.63
  -4  -3   2    0.05    0.40
   4   3  -2   -0.07    0.93
  -3  -3   2   -0.39    0.71
   3   3  -2   -0.12    0.68
   3  -3  -2   -0.51    1.41
  -3   3   2   -0.32    0.46
  -3  -3   2    0.08    0.36
  -2   3   2   18.42    0.80
  -2   3   2   21.01    1.62
  -2  -3   2   19.47    2.14
  -2  -3   2   19.76    1.24
  -2   3   2   20.02    1.11
   2  -3  -2   22.43    2.71
  -2   3   2   21.86    1.27
   2   3  -2   20.93    2.10
  -1   3   2 1466.51    9.20
  -1  -3   2 1493.53    8.69
  -1   3   2 1477.32   10.21
   1   3  -2 1447.59   16.41
   1  -3  -2 1502.32   20.02
  -1   3   2 1460.72    8.85
  -1  -3   2 1472.83   18.42
   0   3  -2  126.42    2.61
   0   3  -2  126.51    4.80
   0   3   2  126.21    3.41
   0  -3  -2  131.39    5.86
   0   3   2  130.87    2.56
   0  -3   2  132.73    5.75
   0  -3   2  130.53    2.10
  -1   3  -2  617.73    7.38
  -1  -3  -2  657.47   12.94
   1   3   2  623.93    8.28
   1  -3   2  629.82   13.01
  -1   3  -2  636.89   10.71
   2  -3   2  199.93    7.63
   2   3   2  192.64    4.95
  -2   3  -2  199.22    6.16
  -2   3  -2  196.20    4.83
  -2  -3  -2  195.51    7.05
  -3  -3  -2  132.55    5.78
   3   3   2  122.50    4.27
  -3   3  -2  122.05    4.35
   3  -3   2  121.41    6.16
  -4  -3  -2  632.34   12.33
  -4   3  -2  615.36   10.48
  -5   3  -2 1483.42   17.74
   5   3   2 1446.60   17.03
   5  -3   2 1432.02   21.96
   6  -3   2   11.61    2.36
  -6   3  -2   11.80    1.83
   6   3   2   11.73    1.67
   7   3   2   38.97    3.20
  -7   3  -2   38.81    3.32
   7  -3   2   39.97    3.96
   8  -3   2    2.22    1.24
  -8   3  -2    2.89    1.38
   8   3   2    1.65    0.76
   9  -3   2   44.79    1.89
  -9   3  -2   37.10    3.74
   9  -3   2   43.33    4.18
   9  -3   2   43.78    1.67
   9   3   2   42.53    3.66
  -9  -3  -2   46.79    1.59
  10  -3   2    2.20    0.47
 -10   3  -2    4.37    1.72
  10   3   2    1.60    0.77
 -10  -3  -2    2.28    0.50
 -10  -3  -2    3.03    0.52
  10  -3   2    3.17    1.29
 -10  -3  -2    2.47    0.51
 -11  -3  -2   50.41    1.93
  11  -3   2   54.26    2.13
 -11   3  -2   47.51    4.65
  11  -3   2   46.49    4.13
 -11  -3  -2   50.33    1.95
  11   3   2   50.84    4.43
 -12  -3  -2   16.19    1.16
 -12  -3  -2   15.71    1.20
  12  -3   2   14.64    1.20
  12   3   2   15.17    2.49
 -12   3  -2   14.85    2.68
 -13   3  -2   40.16    4.32
  13   3   2   41.09    3.99
  13  -3   2   42.72    2.04
 -13  -3  -2   42.54    1.88
 -13  -3  -2   41.66    2.04
 -14  -3  -2    0.85    0.49
 -14  -3  -2    0.22    0.51
  14  -3   2    0.49    0.43
 -15  -3  -2    3.58    0.59
  15  -3   2    3.11    0.67
  15  -3   2    3.42    0.74
 -15  -3  -2    4.13    0.80
 -16  -3  -2   22.59    1.58
  16   3   2   22.89    1.63
 -16   3  -2   23.77    2.09
  16  -3   2   21.83    1.55
 -16  -3  -2   22.78    1.38
 -16  -3  -2   21.35    1.51
 -17   3  -2   42.24    2.51
 -17  -3  -2   42.71    2.04
  17   3   2   39.94    2.05
 -17  -3  -2   43.03    1.74
 -17  -3  -2   42.09    1.98
  17  -3   2   39.11    2.00
 -18   3  -2    0.11    0.67
 -18  -3  -2    1.51    0.52
  18   3   2    2.03    0.60
 -18  -3  -2    1.68    0.57
  18  -3   2    0.69    0.42
 -18  -3  -2    1.29    0.34
  19  -3   2   11.81    0.96
 -19  -3  -2   10.14    0.86
 -19   3  -2   11.89    1.17
  19   3   2   11.26    0.96
 -19  -3  -2   11.62    0.96
 -20  -3  -2    1.15    0.36
  20   3   2    1.44    0.42
  20  -3   2    1.76    0.42
  21   3   2    0.61    0.28
  22   4  -2   15.41    0.76
 -21   4   2   21.44    1.36
  21  -4  -2   20.77    1.06
  21   4  -2   20.26    1.08
 -21  -4   2   17.87    0.95
  21   4  -2   20.37    1.12
 -21  -4   2   19.20    0.95
 -20  -4   2    9.24    0.81
  20  -4  -2   10.94    0.90
  20   4  -2   10.87    0.99
  19  -4  -2   16.69    1.19
  19   4  -2   18.99    1.48
 -19  -4   2   18.96    1.22
  18   4  -2   36.68    2.14
  18  -4  -2   35.77    1.82
  18  -4  -2   36.54    2.16
  17   4  -2    0.96    0.68
  17  -4  -2    0.98    0.58
  17  -4  -2   -0.43    0.80
  16   4  -2   60.72    2.95
  16  -4  -2   57.95    2.75
  16  -4  -2   58.74    2.70
 -16  -4   2   58.23    2.23
  15   4  -2  203.70    5.36
  15  -4  -2  205.80    5.00
  15  -4  -2  202.53    5.02
 -15  -4   2  210.89    4.21
 -14  -4   2   31.09    1.62
  14  -4  -2   31.16    1.94
  14  -4  -2   31.02    1.99
  14   4  -2   29.26    2.04
  13   4  -2  140.76    7.86
 -13   4   2  129.04    7.29
 -13  -4   2  131.93    3.22
  13   4  -2  129.80    4.13
  13  -4  -2  127.23    3.80
  13  -4  -2  133.94    3.81
 -12   4   2  123.08    7.17
  12  -4  -2  127.07    3.55
  12   4  -2  134.97    7.73
 -12  -4   2  126.77    3.05
 -12  -4   2  126.35    3.34
  12   4  -2  131.81    6.65
  12  -4  -2  121.94    3.56
  12   4  -2  114.35    3.77
  11  -4  -2   23.36    3.07
  11   4  -2   27.29    3.14
 -11  -4   2   24.29    1.33
 -11  -4   2   24.63    1.44
  11  -4  -2   25.15    1.55
  11   4  -2   27.12    3.35
  11  -4  -2   25.63    1.62
 -11   4   2   22.15    3.00
 -10  -4   2  128.91    2.86
  10  -4  -2  127.19    3.38
 -10   4   2  129.79    6.92
 -10  -4   2  136.78    3.09
  10  -4  -2  126.13    3.26
  10   4  -2  128.72    6.76
  10   4  -2  125.34    6.97
  10  -4  -2  123.71    7.23
   9  -4  -2   55.45    2.06
   9   4  -2   54.28    4.32
   9  -4  -2   56.32    1.98
  -9  -4   2   58.72    1.85
   9   4  -2   55.46    4.59
  -9  -4   2   55.91    1.87
  -9   4   2   56.25    4.37
   9  -4  -2   58.87    4.89
   8   4  -2   15.66    2.38
  -8   4   2   15.36    2.28
   8  -4  -2   14.36    2.58
   8   4  -2   16.23    2.56
  -8  -4   2   17.22    0.98
   7  -4  -2    9.13    2.24
   7   4  -2    8.11    1.79
   7   4  -2    9.29    1.80
  -7   4   2    6.96    1.61
   6  -4  -2    2.38    1.51
   6   4  -2    2.85    1.16
  -6   4   2    4.93    1.20
   6   4  -2    2.63    1.04
  -5  -4   2    3.08    0.96
   5   4  -2    1.90    0.79
   5   4  -2    3.40    1.28
  -5   4   2    1.14    0.57
   4   4  -2   44.74    3.52
   4   4  -2   44.87    3.51
  -4   4   2   46.20    2.85
  -4  -4   2   47.49    3.56
   4  -4  -2   48.10    4.49
   3   4  -2   32.59    2.99
  -3   4   2   33.05    2.20
  -3  -4   2   33.55    3.11
   3  -4  -2   29.79    3.51
   2  -4  -2  209.69    8.91
   2   4  -2  210.14    7.37
  -2  -4   2  213.81    8.01
   1   4  -2   56.35    3.79
  -1  -4   2   53.95    4.24
   1  -4  -2   55.67    4.61
   0   4  -2   86.07    4.64
   0  -4  -2   88.45    5.57
   0  -4   2   93.56    5.71
   1   4   2  393.35    7.28
  -1  -4  -2  370.65   11.39
  -1   4  -2  381.91    9.73
   1  -4   2  385.92   11.76
  -2   4  -2 1156.22   17.12
   2   4   2 1161.58   13.61
   2  -4   2 1136.81   20.77
  -2  -4  -2 1173.55   19.73
  -3   4  -2  780.97   14.33
   3   4   2  804.45   12.24
  -3  -4  -2  779.20   15.86
   3  -4   2  772.79   17.51
  -4   4  -2   52.75    3.88
   4   4   2   48.51    3.22
  -4  -4  -2   50.20    4.01
   4  -4   2   52.46    4.75
  -5   4  -2   73.16    4.65
   5   4   2   82.86    4.40
   5  -4   2   77.90    5.84
  -6   4  -2  106.77    5.11
   6   4   2   98.08    5.11
   6  -4   2  102.37    2.55
  -6  -4  -2  108.78    2.29
   6  -4   2  101.31    6.79
  -6  -4  -2  105.13    2.47
  -7  -4  -2    6.04    0.62
   7  -4   2    4.93    0.67
   7  -4   2    6.61    2.12
  -7   4  -2    2.48    0.82
  -7  -4  -2    6.26    0.64
  -7  -4  -2    6.64    0.72
   7   4   2    7.11    1.58
  -8  -4  -2    0.30    0.36
  -8   4  -2    1.01    1.00
   8  -4   2    0.56    0.38
  -8  -4  -2    0.77    0.33
  -8  -4  -2   -0.20    0.31
   8   4   2    0.31    0.61
   9  -4   2   32.10    1.65
  -9  -4  -2   32.18    1.37
  -9   4  -2   35.55    3.49
  -9  -4  -2   33.57    1.51
   9   4   2   28.10    3.07
   9  -4   2   34.23    4.12
  -9  -4  -2   31.20    1.61
 -10  -4  -2    5.15    0.57
  10  -4   2    5.11    0.76
  10   4   2    5.47    1.69
 -10   4  -2    2.86    0.95
 -10  -4  -2    5.21    0.78
 -10  -4  -2    4.84    0.69
 -11  -4  -2    1.72    0.60
 -11  -4  -2    2.57    0.46
 -11   4  -2    2.62    1.47
  11   4   2    1.44    0.65
  11  -4   2    2.78    0.73
  11  -4   2    0.79    0.79
 -11  -4  -2    2.36    0.53
  12  -4   2   13.80    1.29
 -12  -4  -2   12.63    1.19
 -13  -4  -2   10.16    1.09
  13  -4   2    9.95    1.15
  14  -4   2   19.40    1.56
 -14  -4  -2   16.09    1.21
 -14  -4  -2   16.28    1.35
 -15  -4  -2    0.89    0.51
 -15   4  -2    2.41    1.07
 -15  -4  -2    0.72    0.43
  15  -4   2    1.34    0.61
  16   4   2  119.16    3.33
 -16  -4  -2  121.41    2.98
  16  -4   2  115.51    3.38
 -16   4  -2  123.21    4.36
 -16  -4  -2  116.59    3.11
 -17   4  -2   98.92    3.66
  17   4   2   93.03    2.82
  17  -4   2   94.12    2.86
 -17  -4  -2   95.90    2.51
 -17  -4  -2   95.41    2.59
 -18  -4  -2    2.78    0.46
  18  -4   2    2.80    0.52
  18   4   2    2.17    0.48
 -18   4  -2    2.47    0.83
  19   4   2    0.23    0.28
  19  -4   2   -0.08    0.27
 -19   4  -2   -0.21    0.50
  20   4   2   37.44    1.21
  20  -4   2   35.51    1.13
  20   5  -2    8.53    0.69
 -20   5   2   10.47    0.99
  20   5  -2   10.49    0.74
 -20  -5   2    9.81    0.68
 -19  -5   2    0.81    0.39
  19   5  -2    0.54    0.43
  19  -5  -2    0.26    0.27
  18   5  -2    6.54    0.88
  18  -5  -2    6.00    0.67
 -18  -5   2    6.24    0.73
  17   5  -2    1.60    0.61
 -17  -5   2    1.57    0.51
  17  -5  -2    0.28    0.37
  16  -5  -2  255.72    4.44
  16   5  -2  256.90    5.70
 -16  -5   2  251.02    4.56
  15   5  -2    0.35    0.71
  15  -5  -2    2.43    0.89
  15  -5  -2    1.11    0.48
 -15  -5   2    0.60    0.47
  14   5  -2    0.84    0.70
  14  -5  -2    1.46    0.81
  14  -5  -2    1.19    0.49
 -14  -5   2    0.78    0.55
  13  -5  -2    0.20    0.34
  13  -5  -2    0.66    0.66
  13   5  -2    1.15    0.81
 -13  -5   2    1.00    0.57
  12  -5  -2  122.36    3.13
  12   5  -2  119.48    4.12
  12  -5  -2  127.80    3.64
 -12  -5   2  125.05    3.28
 -11  -5   2  198.78    4.05
  11  -5  -2  190.71    3.71
  11  -5  -2  194.83    4.36
  10  -5  -2   32.07    3.94
 -10  -5   2   35.41    1.39
  10  -5  -2   30.41    1.42
 -10  -5   2   34.05    1.68
  10  -5  -2   33.19    1.73
  10   5  -2   33.66    3.88
  -9  -5   2  181.08    3.62
   9   5  -2  181.08    8.61
  -9  -5   2  170.05    3.52
   9  -5  -2  177.72    3.61
  -9  -5   2  174.57    3.17
  -8  -5   2  185.88    3.36
   8   5  -2  186.35    8.65
  -8  -5   2  186.26    3.56
  -8  -5   2  189.58    3.38
   8  -5  -2  184.56    9.65
   7  -5  -2   27.79    3.81
  -7  -5   2   30.58    1.41
  -7  -5   2   32.64    1.28
   7   5  -2   33.95    3.69
   7   5  -2   32.15    3.17
  -7  -5   2   31.19    1.44
  -6  -5   2   59.00    1.88
   6   5  -2   62.66    4.53
  -6  -5   2   54.62    1.85
   6   5  -2   59.15    4.70
   6  -5  -2   48.90    4.83
   5  -5  -2    6.94    2.05
   5   5  -2    8.15    1.62
  -5  -5   2    9.47    0.77
   5  -5  -2    8.66    0.61
  -5  -5   2    9.41    0.82
   5   5  -2    7.69    1.63
   4  -5  -2   28.96    1.13
  -4  -5   2   27.88    1.19
   4   5  -2   27.82    3.03
   4   5  -2   25.54    2.99
  -4  -5   2   30.94    1.40
  -4  -5   2   28.20    3.08
   4  -5  -2   34.49    4.15
  -3  -5   2    1.40    0.71
   3  -5  -2    0.43    1.19
   3  -5  -2    2.28    0.43
  -3  -5   2    1.38    0.39
   3   5  -2    1.21    0.87
   3   5  -2    2.32    1.03
  -2  -5   2   10.46    2.02
   2  -5  -2   12.86    2.61
   2   5  -2   11.32    1.98
   2  -5  -2   12.29    0.82
  -2  -5   2   10.98    0.84
  -1  -5   2  116.52    2.61
  -1  -5   2  107.69    6.65
   1  -5  -2  116.70    2.49
   1  -5  -2  102.87    6.90
   1   5  -2  109.13    5.90
  -1  -5   2  116.00    2.34
   0  -5   2   40.39    4.25
   0  -5  -2   43.35    1.58
   0  -5  -2   41.16    4.34
   0  -5   2   43.01    1.47
   0  -5   2   45.72    1.63
   0   5  -2   39.54    3.54
   1  -5   2   14.95    2.82
  -1  -5  -2   18.76    1.10
   1  -5   2   18.53    1.00
   1  -5   2   19.27    1.08
  -1   5  -2   17.98    2.44
  -1  -5  -2   17.20    2.73
  -2  -5  -2   13.90    2.57
   2  -5   2   13.33    2.75
  -2  -5  -2   13.38    0.97
  -2   5  -2   14.28    2.16
  -2  -5  -2   14.74    0.85
   2  -5   2   15.55    0.98
   2  -5   2   15.65    0.99
  -3  -5  -2    5.51    0.66
   3  -5   2    5.58    0.63
  -3  -5  -2    6.14    1.85
   3  -5   2    5.18    0.62
   3  -5   2    5.43    2.08
  -3   5  -2    5.07    1.34
  -3  -5  -2    6.11    0.61
  -4  -5  -2    8.22    0.60
   4  -5   2    7.97    2.47
  -4   5  -2    7.79    1.78
  -4  -5  -2    8.65    0.79
   4  -5   2    7.54    0.76
   4  -5   2    7.92    0.72
  -4  -5  -2    8.30    0.81
  -4  -5  -2    6.40    1.53
  -5   5  -2    2.23    0.80
  -5  -5  -2    2.32    0.56
   5  -5   2    1.43    0.32
  -5  -5  -2    2.49    0.42
   5  -5   2    2.43    0.57
  -5  -5  -2    3.25    0.55
   6  -5   2   33.15    1.30
   6  -5   2   32.18    1.64
   6  -5   2   32.69    4.04
  -6  -5  -2   33.27    1.38
  -6  -5  -2   33.55    1.58
  -6   5  -2   28.14    3.16
  -6  -5  -2   31.93    1.58
   7  -5   2  220.05    3.25
   7  -5   2  211.85    4.24
  -7  -5  -2  219.38    3.76
  -7  -5  -2  212.92    3.91
  -7   5  -2  211.55    8.75
   7  -5   2  206.34   10.39
  -7  -5  -2  210.94    4.12
  -8  -5  -2    0.31    0.38
  -8  -5  -2    0.03    0.34
   8  -5   2    0.62    0.45
  -8  -5  -2   -0.21    0.46
  -8   5  -2    0.08    0.71
  -9  -5  -2   39.98    1.71
  -9  -5  -2   41.64    1.80
   9  -5   2   42.40    2.05
   9  -5   2   39.53    4.35
  -9  -5  -2   40.20    1.98
  10  -5   2   10.91    1.14
 -10  -5  -2   12.01    1.17
 -10  -5  -2   10.53    0.93
 -10  -5  -2   11.37    1.03
 -11  -5  -2   74.78    2.26
  11  -5   2   76.62    2.84
 -11  -5  -2   73.60    2.79
 -12  -5  -2   11.18    0.84
  12  -5   2   11.29    1.19
 -12   5  -2   11.57    1.67
 -12  -5  -2   10.33    1.15
 -13   5  -2    0.72    0.92
  13  -5   2    0.64    0.52
 -13  -5  -2    0.83    0.61
 -14   5  -2   10.95    1.54
  14  -5   2   13.07    1.24
 -14  -5  -2   12.77    1.19
  15   5   2   24.07    1.38
  15  -5   2   24.44    1.52
 -15   5  -2   22.49    1.81
 -15  -5  -2   23.13    1.44
 -16   5  -2   34.59    2.18
  16  -5   2   31.20    1.57
  16   5   2   31.91    1.47
 -16  -5  -2   32.48    1.58
  17   5   2   29.60    1.29
 -17   5  -2   30.90    1.87
  17  -5   2   30.08    1.39
 -17  -5  -2   27.51    1.27
 -18  -5  -2   -0.51    0.25
  18  -5   2    0.24    0.25
 -18   5  -2    0.36    0.59
  18   5   2   -0.13    0.22
  18   6  -2   42.15    1.45
 -18   6   2   43.43    1.87
 -18  -6   2   40.80    1.37
  17   6  -2    5.17    0.67
 -17  -6   2    4.71    0.59
  16   6  -2    5.05    0.81
 -16  -6   2    4.50    0.67
  15   6  -2   55.76    2.49
 -15  -6   2   56.98    2.06
 -15  -6   2   57.18    2.11
 -14  -6   2    9.78    0.96
  14   6  -2    8.84    1.10
 -14  -6   2    8.89    0.91
  13   6  -2  147.09    4.51
 -13  -6   2  158.57    3.64
 -13  -6   2  153.77    3.59
  12   6  -2    7.16    1.19
 -12  -6   2    5.49    0.77
 -12  -6   2    5.47    0.78
  11   6  -2  119.09    4.24
 -11  -6   2  119.41    2.69
 -11  -6   2  120.83    3.24
 -11  -6   2  118.74    3.13
 -10  -6   2   21.15    1.39
 -10  -6   2   22.11    1.29
 -10  -6   2   22.30    1.36
  -9  -6   2   16.48    1.11
  -9  -6   2   16.76    1.22
  -9  -6   2   18.30    1.21
  -8  -6   2   72.28    2.42
  -8  -6   2   70.67    2.31
  -8  -6   2   70.06    2.17
  -7  -6   2    2.51    0.58
  -7  -6   2    2.14    0.57
  -6  -6   2  160.55    3.57
   6   6  -2  160.04    7.28
  -6  -6   2  159.91    3.38
   5  -6  -2   30.63    4.14
  -5  -6   2   31.77    1.63
   5  -6  -2   33.49    1.44
  -5  -6   2   33.25    1.53
   5   6  -2   32.62    3.20
   4  -6  -2   24.93    1.29
  -4  -6   2   27.30    1.54
   4   6  -2   29.56    3.06
  -4  -6   2   26.62    1.33
   3  -6  -2   27.50    4.03
   3  -6  -2   31.15    1.49
  -3  -6   2   31.76    1.65
   3   6  -2   30.14    3.11
  -3  -6   2   31.38    1.38
  -2  -6   2   43.49    1.56
   2  -6  -2   38.66    1.70
  -2  -6   2   40.98    1.88
   2   6  -2   39.86    3.49
  -2  -6   2   41.41    4.00
   2  -6  -2   38.21    4.56
  -1  -6   2    7.85    2.27
   1  -6  -2    5.58    0.72
  -1  -6   2    6.08    0.57
  -1  -6   2    5.41    0.78
   1  -6  -2    3.34    1.30
   1   6  -2    5.69    1.49
   0  -6   2    4.92    1.84
   0  -6  -2    5.53    0.78
   0   6  -2    2.93    0.72
   0  -6  -2    7.97    2.23
   0  -6   2    7.08    0.90
   1  -6   2   69.59    2.20
  -1  -6  -2   66.01    2.33
  -1  -6  -2   59.84    5.24
   1  -6   2   74.47    2.48
   1  -6   2   69.25    5.89
  -2  -6  -2   14.06    2.49
  -2  -6  -2   14.60    1.19
   2  -6   2   14.39    1.11
  -2   6  -2   13.04    2.01
   2  -6   2   14.83    2.98
   2  -6   2   14.22    1.04
  -3  -6  -2   73.14    5.16
  -3  -6  -2   82.28    2.66
   3  -6   2   82.13    2.51
   3  -6   2   81.99    2.52
  -3  -6  -2   81.48    2.32
   3  -6   2   77.67    6.38
  -3   6  -2   76.68    4.90
   4  -6   2    0.79    0.41
  -4  -6  -2    0.86    0.40
   4  -6   2    1.73    1.68
  -4  -6  -2    0.45    0.45
   4  -6   2    0.98    0.37
  -4   6  -2    0.62    0.55
   5  -6   2  161.66    3.68
  -5  -6  -2  166.32    3.80
   5  -6   2  167.62    3.50
  -5  -6  -2  169.53    3.63
   6  -6   2  154.50    3.68
  -6  -6  -2  157.18    3.07
  -6  -6  -2  158.99    3.62
  -6  -6  -2  159.36    3.72
  -7   6  -2    1.35    0.73
  -7  -6  -2    0.82    0.48
   7  -6   2    0.37    0.46
   7  -6   2    1.41    0.44
  -7  -6  -2    0.45    0.47
  -7  -6  -2    1.24    0.40
  -8   6  -2   10.84    1.34
  -8  -6  -2    8.77    0.83
  -8  -6  -2    8.65    0.95
   8  -6   2    9.47    1.02
  -8  -6  -2    9.45    0.97
  -9  -6  -2   85.01    2.59
   9  -6   2   85.52    2.86
  -9   6  -2   84.97    3.34
  -9  -6  -2   83.29    2.81
 -10   6  -2  155.32    4.56
  10  -6   2  155.61    3.80
 -10  -6  -2  160.45    3.93
 -10  -6  -2  158.36    3.36
  11  -6   2    0.54    0.49
 -11  -6  -2    0.23    0.35
 -11   6  -2    0.54    0.77
 -11  -6  -2    0.55    0.50
 -12  -6  -2   10.39    1.09
  12  -6   2   11.99    1.06
 -12   6  -2   12.37    1.50
 -12  -6  -2    9.82    0.77
 -13  -6  -2   -0.37    0.52
 -13   6  -2    1.00    0.69
  13  -6   2    0.83    0.45
  13   6   2    0.02    0.24
  14   6   2    0.80    0.32
  14  -6   2    1.86    0.50
 -14  -6  -2    1.40    0.47
  15  -6   2   -0.04    0.29
  15   6   2    0.11    0.20
 -15  -6  -2    0.41    0.31
 -15   6  -2    0.74    0.57
  16  -6   2   14.51    0.82
 -16  -6  -2   13.74    0.85
  15   7  -2   18.91    1.08
 -15   7   2   16.73    0.99
 -14   7   2    1.84    0.50
  14   7  -2    2.19    0.53
 -13  -7   2   17.44    1.03
  13   7  -2   18.50    1.36
 -13   7   2   19.17    1.23
 -12  -7   2    8.14    0.81
  12   7  -2    8.73    1.11
 -11  -7   2   11.97    0.79
 -11  -7   2   12.66    0.99
  11   7  -2   12.74    1.36
  10   7  -2   96.74    3.60
 -10  -7   2  104.69    2.69
 -10  -7   2   96.28    2.46
  -9  -7   2  207.54    3.77
  -9  -7   2  216.60    3.88
  -8  -7   2    7.18    0.77
  -8  -7   2    6.41    0.78
  -7  -7   2    0.62    0.40
  -7  -7   2    0.31    0.35
  -6  -7   2   12.00    0.93
  -6  -7   2   10.70    1.05
  -5  -7   2    2.26    0.47
  -5  -7   2    2.65    0.67
   5  -7  -2    2.60    0.51
   4  -7  -2   22.26    1.31
  -4  -7   2   20.60    1.46
  -4  -7   2   21.50    1.18
  -3  -7   2    5.96    0.65
   3  -7  -2    5.88    0.72
  -3  -7   2    5.95    0.88
   2  -7  -2    9.77    0.97
  -2  -7   2   13.55    1.24
  -1  -7   2    8.33    1.01
   1  -7  -2    8.05    0.92
   0  -7   2   14.58    1.22
   0  -7  -2   14.76    1.22
   1  -7   2    0.17    0.48
  -1  -7  -2    0.26    0.53
  -2  -7  -2    7.61    0.97
   2  -7   2    6.91    0.86
  -3  -7  -2   34.77    1.83
   3  -7   2   38.09    1.78
  -4  -7  -2    1.82    0.62
   4  -7   2    1.74    0.44
   4  -7   2    1.99    0.48
   5  -7   2    0.69    0.47
   5  -7   2    0.60    0.38
  -5  -7  -2   -0.33    0.54
  -5  -7  -2    0.00    0.31
  -6  -7  -2    0.87    0.44
   6  -7   2    1.60    0.49
  -6  -7  -2    0.94    0.52
   6  -7   2    0.83    0.37
  -7  -7  -2  104.37    2.92
   7  -7   2  107.92    2.78
  -7  -7  -2  107.03    2.78
  -8  -7  -2    3.79    0.59
  -8  -7  -2    2.70    0.58
   8  -7   2    3.44    0.56
  -9  -7  -2   14.81    1.05
   9  -7   2   15.37    1.03
  -9  -7  -2   14.62    1.04
  10  -7   2  224.96    3.69
 -10  -7  -2  231.11    3.91
 -11   7  -2   15.40    1.09
  11  -7   2   17.20    1.02
 -11  -7  -2   15.57    0.86
 -11  -7  -2   15.82    1.02
 -12  -7  -2    3.34    0.50
  12  -7   2    2.82    0.42
  13  -7   2    0.76    0.27
 -13   7  -2    1.23    0.50
 -14  -7  -2    0.11    0.23
  11   8  -2   79.09    2.27
  10   8  -2    9.21    0.90
 -10  -8   2    7.76    0.50
  -9  -8   2   38.62    1.32
   9   8  -2   39.97    1.94
  -8  -8   2   72.50    1.94
  -7  -8   2   59.67    1.89
  -6  -8   2   43.14    1.71
  -5  -8   2   33.93    1.57
  -4  -8   2   -0.20    0.43
   3  -8  -2   24.72    1.23
  -3  -8   2   23.80    1.42
   2  -8  -2    2.24    0.51
  -2  -8   2    1.91    0.61
  -1  -8   2    6.43    0.80
   1  -8  -2    7.26    0.76
   0  -8   2   52.70    1.98
   0  -8  -2   50.99    1.93
   1  -8   2   25.48    1.39
  -1  -8  -2   25.01    1.41
   2  -8   2    6.60    0.74
  -2  -8  -2    7.20    0.83
   3  -8   2    2.11    0.50
  -3  -8  -2    0.27    0.40
   4  -8   2    4.65    0.53
  -4  -8  -2    4.06    0.64
  -5  -8  -2    1.64    0.47
  -6  -8  -2    3.49    0.57
  -7  -8  -2    5.38    0.60
  -8  -8  -2  422.97    4.39
  -9  -8  -2   28.98    1.03
  -5  -9   2    1.01    0.23
  -4  -9   2    0.84    0.27
  -3  -9   2    0.51    0.28
  -2  -9   2    2.89    0.40
  -1  -9   2   11.90    0.71
   0  -9   2   13.33    0.71
   0  -9  -2   14.50    0.70
   1  -9   2   -0.08    0.22
  -1  -9  -2    0.83    0.27
  -2  -9  -2    0.10    0.23
  -3  -9  -2    2.09    0.34
 -24   0   3    0.24    0.39
  24   0  -3   -0.10    0.33
  23   0  -3    0.62    0.44
 -23   0   3    0.18    0.24
 -23   0   3    0.67    0.49
  22   0  -3    0.10    0.48
 -22   0   3    0.78    0.62
  21   0  -3    0.59    0.63
 -21   0   3    0.10    0.68
  20   0  -3    1.07    0.76
 -20   0   3    1.17    0.84
  20   0  -3    0.59    0.42
  19   0  -3    0.62    0.60
  19   0  -3    0.47    0.75
 -19   0   3    0.52    0.88
  18   0  -3    1.11    0.67
 -18   0   3   -0.04    0.77
  18   0  -3    0.44    0.62
 -17   0   3   -0.55    0.76
 -17   0   3   -0.49    1.51
  17   0  -3    0.78    0.60
  17   0  -3    1.67    0.65
  16   0  -3   -0.52    0.59
  16   0  -3   -0.80    0.72
 -16   0   3   -1.74    1.27
 -16   0   3    0.05    0.71
  16   0  -3    0.09    0.51
 -15   0   3    1.18    1.32
  15   0  -3   -0.55    0.51
 -15   0   3    0.19    0.62
  15   0  -3    0.14    0.44
  15   0  -3   -0.56    0.96
  14   0  -3   -0.78    0.93
 -14   0   3    0.72    0.94
  14   0  -3   -0.10    0.44
 -14   0   3    0.29    0.81
  14   0  -3    0.48    0.46
 -13   0   3    0.95    0.90
  13   0  -3    0.85    0.70
 -12   0   3   -0.49    1.02
 -12   0   3   -0.09    0.84
  12   0  -3    0.01    0.50
 -11   0   3    2.31    1.07
 -11   0   3    0.63    0.66
  11   0  -3    0.46    0.55
  10   0  -3    1.41    1.08
 -10   0   3   -0.61    0.91
 -10   0   3    0.08    0.65
  10   0  -3    0.14    0.52
   9   0  -3   -0.04    0.56
  -9   0   3   -0.15    0.70
  -9   0   3   -0.48    0.85
   9   0  -3   -0.81    1.08
   9   0  -3    0.31    0.38
   8   0  -3    0.46    0.78
   8   0  -3    0.14    0.55
   8   0  -3    0.04    0.43
  -8   0   3    0.87    0.82
  -8   0   3    0.41    0.60
  -7   0   3   -0.63    0.74
   7   0  -3    0.20    0.87
  -7   0   3   -0.61    0.67
   7   0  -3   -0.17    0.48
   6   0  -3    0.00    0.47
  -6   0   3   -0.13    0.60
   6   0  -3    0.31    0.80
   6   0  -3    0.39    0.57
  -6   0   3    0.55    0.69
   5   0  -3    0.67    0.65
   5   0  -3   -0.01    0.38
  -5   0   3    0.31    0.56
   5   0  -3    0.81    0.71
   4   0  -3    1.04    0.99
   4   0  -3    0.94    0.66
  -4   0   3   -0.01    0.52
   3   0  -3    0.77    0.46
  -3   0   3   -0.17    0.52
   3   0  -3   -1.05    0.85
  -2   0   3    0.19    0.53
   2   0  -3    0.22    0.43
   1   0  -3    0.13    0.34
  -1   0   3    0.05    0.42
   0   0  -3   -0.26    0.38
  -1   0  -3    0.31    0.95
   1   0   3   -0.02    0.40
  -2   0  -3   -0.21    0.59
   2   0   3   -0.60    0.59
  -2   0  -3   -0.52    0.85
   3   0   3   -0.67    0.65
  -3   0  -3    0.68    0.89
  -3   0  -3    0.11    0.62
  -4   0  -3    0.69    0.83
  -4   0  -3   -0.26    0.57
   4   0   3   -1.08    0.76
   5   0   3   -0.11    0.62
  -5   0  -3    0.02    1.17
  -5   0  -3   -0.25    0.55
  -6   0  -3   -0.06    0.45
  -6   0  -3    0.60    1.09
   6   0   3   -0.46    0.87
  -7   0  -3    0.36    1.17
   7   0   3    0.59    0.90
  -8   0  -3    0.51    1.05
   8   0   3   -0.38    0.75
  -9   0  -3    0.35    1.26
   9   0   3    0.38    0.85
  10   0   3   -0.20    0.73
 -10   0  -3    0.11    1.24
  11   0   3    0.38    0.34
 -11   0  -3    0.10    0.42
 -11   0  -3    0.60    1.34
  11   0   3   -1.17    0.91
 -11   0  -3   -0.12    0.34
 -12   0  -3   -0.34    1.34
 -12   0  -3    0.60    0.53
  12   0   3    0.30    0.43
 -12   0  -3   -0.05    0.36
  12   0   3    0.57    0.72
 -13   0  -3    0.46    0.43
  13   0   3   -0.21    0.44
 -13   0  -3   -0.78    0.65
  13   0   3    0.33    0.99
 -14   0  -3    0.22    0.47
  14   0   3    0.06    0.40
 -14   0  -3   -0.14    0.63
  14   0   3    0.45    1.03
 -15   0  -3   -0.16    0.53
  15   0   3   -0.29    0.46
 -15   0  -3   -1.34    0.81
  16   0   3    0.24    0.46
 -16   0  -3    1.07    0.79
 -16   0  -3    1.10    0.57
 -17   0  -3    0.69    0.72
  17   0   3   -0.67    0.44
 -17   0  -3    0.09    0.46
 -18   0  -3   -0.06    0.46
 -18   0  -3    0.13    0.66
  18   0   3   -0.24    0.50
 -19   0  -3    0.33    0.42
 -19   0  -3    0.72    0.54
  19   0   3    0.08    0.34
 -20   0  -3    0.11    0.32
 -20   0  -3    0.15    0.42
  20   0   3    0.21    0.29
 -21   0  -3    0.64    0.31
 -21   0  -3   -0.34    0.37
  24  -1  -3   -0.48    0.31
 -24  -1   3    0.18    0.24
  24   1  -3   -0.17    0.30
 -24  -1   3    0.45    0.31
 -24   1   3    0.84    0.39
  23  -1  -3   46.45    1.88
 -23  -1   3   44.31    1.76
 -23   1   3   43.16    1.85
  23   1  -3   47.12    1.90
  22   1  -3    3.57    0.77
  22  -1  -3    2.71    0.63
 -22   1   3    2.88    0.78
 -22  -1   3    4.09    0.77
  22  -1  -3    2.04    0.49
  21  -1  -3   37.31    1.88
 -21  -1   3   41.49    2.10
 -21   1   3   38.45    2.12
  21   1  -3   37.89    2.17
  21  -1  -3   38.64    2.15
  20   1  -3   85.53    3.39
  20  -1  -3   88.37    3.07
 -20  -1   3   89.30    3.18
 -20   1   3   86.70    3.27
  20  -1  -3   79.55    3.19
  19  -1  -3   37.74    2.27
 -19  -1   3   35.87    2.11
 -19   1   3   38.57    2.31
  19  -1  -3   35.63    2.07
  19   1  -3   35.24    2.26
  18  -1  -3  288.52    6.06
  18   1  -3  288.00    6.21
 -18  -1   3  289.39    5.72
 -18   1   3  294.64    6.07
  18  -1  -3  290.63    5.85
 -17   1   3   15.55    1.50
  17  -1  -3   16.72    1.45
 -17   1   3   16.04    3.03
 -17  -1   3   14.97    1.42
  17  -1  -3   17.65    1.52
  17   1  -3   16.78    2.30
  17   1  -3   17.30    1.58
  16  -1  -3   54.03    2.46
  16   1  -3   51.51    4.11
  16  -1  -3   49.82    2.44
 -16  -1   3   48.52    1.94
 -16   1   3   52.73    2.46
 -16  -1   3   55.15    2.40
  16   1  -3   54.03    2.53
 -16   1   3   47.20    4.79
  15   1  -3    2.31    0.65
 -15   1   3   -0.24    1.29
 -15  -1   3    1.62    0.85
 -15   1   3    2.16    0.73
  15  -1  -3    2.84    0.68
  15  -1  -3    2.22    0.65
 -15  -1   3    2.00    0.69
 -15  -1   3    1.26    0.44
  15   1  -3    2.97    1.29
 -14  -1   3    1.00    0.92
 -14   1   3    0.00    0.53
 -14  -1   3    0.88    0.57
  14  -1  -3   -0.73    0.60
 -14  -1   3    0.62    0.30
 -14   1   3    0.28    1.13
  14   1  -3    0.14    0.44
  14   1  -3   -1.69    1.39
  14  -1  -3    0.42    0.45
 -13   1   3   -0.37    1.21
 -13  -1   3   -1.05    1.09
  13   1  -3   -0.15    0.31
  13  -1  -3    0.17    0.38
  13  -1  -3   -0.20    0.45
  13  -1  -3    0.88    0.68
  13   1  -3    0.24    0.43
  13   1  -3    0.44    0.62
 -12   1   3   19.00    2.14
  12   1  -3   20.19    2.44
 -12   1   3   19.05    2.72
 -12  -1   3   20.49    2.32
 -12  -1   3   16.74    2.29
  12   1  -3   17.08    2.62
  12  -1  -3   18.93    1.96
  11   1  -3    4.73    1.11
 -11  -1   3    7.46    1.56
  11  -1  -3    5.68    0.94
 -11   1   3    5.93    1.70
  11   1  -3    5.00    1.40
 -11  -1   3    6.95    1.38
 -11   1   3    5.52    1.07
 -10   1   3  264.12    8.64
  10   1  -3  259.17    7.67
 -10  -1   3  262.95    8.05
 -10  -1   3  262.94    7.14
  10  -1  -3  267.19    6.24
 -10   1   3  261.07    6.75
  10   1  -3  255.98    8.79
   9  -1  -3  848.32   10.42
  -9  -1   3  852.64   11.87
   9   1  -3  847.68   15.27
  -9   1   3  876.73   14.74
   9  -1  -3  869.01   10.24
   9   1  -3  861.85   13.10
  -9  -1   3  821.88   13.01
  -9   1   3  853.07   11.47
   8  -1  -3  274.54    6.21
   8   1  -3  274.00    8.12
  -8   1   3  279.30    7.80
   8  -1  -3  276.28    5.19
  -8  -1   3  269.97    6.25
   8   1  -3  276.61    7.00
  -8  -1   3  268.15    6.91
  -8   1   3  275.00    6.18
  -7  -1   3  551.67    9.27
  -7   1   3  557.14   10.31
   7  -1  -3  544.79    6.38
   7   1  -3  544.10   10.77
   7   1  -3  537.32    9.11
  -7   1   3  559.34    8.12
  -7  -1   3  554.51    8.21
   7  -1  -3  549.38    8.79
   7  -1  -3  529.12    8.69
   6  -1  -3   11.81    1.37
   6  -1  -3   11.21    1.34
   6  -1  -3   12.47    0.83
  -6  -1   3   12.54    1.18
   6   1  -3   11.91    1.37
   6   1  -3   12.84    1.78
  -6   1   3   13.11    1.63
  -6  -1   3   13.27    1.47
  -6   1   3   13.00    1.23
   5   1  -3  145.58    4.92
   5  -1  -3  142.72    4.54
   5  -1  -3  136.94    4.55
   5  -1  -3  140.87    2.16
  -5  -1   3  136.67    4.10
  -5   1   3  137.42    3.60
   4  -1  -3  388.50    7.51
   4  -1  -3  400.59    5.77
  -4   1   3  402.85    5.88
   4  -1  -3  399.04    7.71
   4   1  -3  409.71    7.65
  -4  -1   3  401.83    6.45
   3  -1  -3   37.16    2.41
   3  -1  -3   34.64    2.33
   3  -1  -3   35.38    1.49
   3   1  -3   34.25    2.15
  -3  -1   3   35.51    1.86
  -3   1   3   35.34    1.74
   2  -1  -3   11.09    1.57
   2  -1  -3   10.76    0.67
   2  -1  -3   10.78    1.46
   2   1  -3    9.94    1.21
  -2  -1   3    9.73    1.02
  -2   1   3   10.03    0.97
   1  -1  -3  557.80    9.15
  -1  -1   3  554.81    6.73
  -1   1   3  558.43    6.91
   1   1  -3  536.23    7.41
   0   1   3 2726.36   11.54
   0  -1  -3 2697.49   20.24
   0   1  -3 2734.65   16.30
   0  -1   3 2721.40   14.93
  -1  -1  -3   89.59    3.74
  -1   1  -3   85.79    3.27
  -1  -1  -3   85.41    1.32
   1   1   3   88.68    2.54
   1  -1   3   90.31    2.83
   2   1   3  271.08    5.05
  -2  -1  -3  269.11    6.36
  -2   1  -3  258.19    6.13
  -3  -1  -3   77.20    3.39
  -3   1  -3   79.72    3.75
   3   1   3   79.55    3.11
  -4  -1  -3   95.41    3.72
   4   1   3   87.34    3.62
   4  -1   3   91.36    3.94
  -4   1  -3   90.15    4.34
  -4  -1  -3   91.77    4.16
   5  -1   3   26.23    2.24
   5   1   3   26.32    2.25
  -5   1  -3   25.05    2.47
  -5  -1  -3   26.27    2.44
  -5  -1  -3   31.51    2.09
  -6   1  -3  875.88   15.13
   6  -1   3  893.90   13.96
  -6  -1  -3  908.27   14.57
   6   1   3  900.56   13.51
  -7  -1  -3  142.24    6.14
   7   1   3  139.99    5.72
  -7   1  -3  141.31    6.50
   7  -1   3  142.40    5.91
   8   1   3 1787.14   21.78
  -8   1  -3 1774.18   24.32
  -8  -1  -3 1872.06   23.06
   8  -1   3 1878.07   22.55
  -9   1  -3  190.04    8.46
   9   1   3  187.79    7.47
  -9  -1  -3  196.02    7.81
   9  -1   3  204.42    7.81
   9  -1   3  188.72    7.22
  10  -1   3    6.82    1.51
 -10  -1  -3    5.41    1.32
 -10   1  -3    4.65    1.64
  10  -1   3    4.94    1.50
  10   1   3    5.72    1.43
 -10  -1  -3    6.67    0.74
 -11  -1  -3  349.89    5.44
  11   1   3  340.53   10.94
  11  -1   3  334.30    4.65
  11   1   3  336.89    4.90
 -11  -1  -3  341.78   11.28
 -11   1  -3  342.82   12.22
 -11   1  -3  344.19    5.02
 -11   1  -3  337.66    4.80
 -11   1  -3  348.78    5.31
  11  -1   3  346.27   10.93
 -12   1  -3   12.39    1.14
 -12   1  -3   11.60    2.61
  12  -1   3   15.32    2.46
  12  -1   3   11.52    0.96
  12   1   3   12.13    1.00
 -12  -1  -3   14.01    1.23
  12   1   3   13.24    2.38
 -12   1  -3   11.72    1.07
 -12   1  -3   12.15    1.03
 -12  -1  -3   12.84    2.19
 -13   1  -3   58.05    2.53
 -13  -1  -3   47.97    4.43
  13   1   3   51.92    4.62
 -13   1  -3   49.60    2.10
  13   1   3   57.11    2.24
  13  -1   3   53.75    2.08
 -13   1  -3   51.55    2.32
 -13  -1  -3   52.40    2.41
  13  -1   3   58.27    4.78
 -13  -1  -3   58.11    2.33
 -13   1  -3   54.12    5.40
 -14   1  -3    1.29    1.45
 -14  -1  -3   -1.48    1.72
  14   1   3    1.01    0.43
  14   1   3   -0.06    0.76
 -14  -1  -3    1.18    0.53
 -14  -1  -3    1.43    0.64
 -14   1  -3    2.06    0.71
 -14   1  -3    1.39    0.83
 -14   1  -3    0.91    0.47
  14  -1   3    1.34    0.50
 -15  -1  -3   47.50    2.28
  15  -1   3   45.83    2.01
 -15  -1  -3   50.15    2.56
 -15   1  -3   46.62    2.14
 -15   1  -3   44.64    2.31
  15   1   3   46.69    2.21
 -15   1  -3   44.00    2.34
 -16   1  -3    4.11    0.80
 -16  -1  -3    4.65    0.84
 -16   1  -3    4.53    0.90
  16   1   3    3.45    0.76
 -16  -1  -3    3.54    0.90
  16  -1   3    4.11    0.67
  17  -1   3   84.96    2.60
  17   1   3   86.26    2.99
 -17   1  -3   81.38    3.05
 -17   1  -3   81.28    2.84
 -17  -1  -3   84.19    3.11
 -17  -1  -3   85.66    3.31
 -18  -1  -3   15.61    1.44
 -18   1  -3   17.11    1.39
  18  -1   3   16.27    1.10
 -18   1  -3   14.77    1.19
  18   1   3   18.36    1.37
  18  -1   3   17.89    1.15
  19  -1   3    8.39    0.72
 -19   1  -3    7.84    0.82
  19   1   3    9.62    0.96
 -19  -1  -3    9.74    1.09
 -19  -1  -3    8.24    0.93
  19  -1   3    9.51    0.79
 -19   1  -3    8.36    0.94
 -20  -1  -3   -0.08    0.35
  20   1   3   -0.25    0.32
 -20  -1  -3   -0.51    0.43
 -20   1  -3   -0.16    0.25
 -20   1  -3   -0.40    0.44
 -21   1  -3    6.86    0.64
 -21  -1  -3    5.41    0.61
  21   1   3    6.32    0.56
  24  -2  -3   10.55    0.66
 -24  -2   3    8.06    0.60
  23   2  -3    7.79    0.76
 -23   2   3    6.92    0.71
  23  -2  -3    8.06    0.78
 -22   2   3    1.26    0.56
  22   2  -3    1.67    0.56
  22  -2  -3    0.07    0.41
  22  -2  -3    0.67    0.44
  21  -2  -3    8.08    1.04
  21  -2  -3    8.38    0.96
 -21  -2   3    6.96    0.81
 -21   2   3    7.61    1.05
  21   2  -3    8.60    0.80
  21   2  -3    7.01    0.95
 -20   2   3   12.59    1.31
 -20  -2   3   13.02    1.13
  20  -2  -3   13.95    1.35
  20   2  -3   15.16    1.49
  20  -2  -3   13.87    1.39
  19   2  -3    2.88    0.92
 -19   2   3    1.89    0.79
 -19  -2   3    2.10    0.77
  19  -2  -3    2.36    0.69
  19  -2  -3    2.60    0.77
  18  -2  -3  173.39    4.68
 -18  -2   3  170.18    4.07
 -18   2   3  170.71    4.57
  18   2  -3  170.51    4.91
  18  -2  -3  172.96    4.73
  17   2  -3  292.42    6.34
  17  -2  -3  297.06    6.20
 -17  -2   3  295.89    5.31
 -17   2   3  304.04    5.94
  17  -2  -3  300.36    6.01
  16  -2  -3   92.55    3.25
 -16  -2   3   92.38    2.90
 -16   2   3   91.91    6.95
  16   2  -3   95.71    6.04
 -16   2   3   87.88    3.11
 -16  -2   3   94.81    2.32
  16  -2  -3   86.98    3.32
 -16  -2   3   85.63    2.80
  16   2  -3   91.62    3.48
 -15  -2   3    8.09    0.70
  15   2  -3    7.16    1.01
  15  -2  -3    7.66    0.95
 -15  -2   3    7.41    0.87
 -15  -2   3    7.94    0.87
  15  -2  -3    7.92    1.09
 -15   2   3    7.44    1.02
 -15   2   3    6.28    1.96
  15   2  -3    8.33    1.93
 -14  -2   3   12.37    0.78
  14   2  -3   13.06    1.29
 -14  -2   3   12.58    1.05
  14  -2  -3   12.74    1.14
 -14   2   3   12.58    1.16
  14  -2  -3   10.84    1.16
 -14  -2   3   11.65    0.97
 -14   2   3   11.18    2.57
  14   2  -3   15.13    2.60
  13   2  -3    8.56    1.82
  13  -2  -3    9.78    1.00
  13   2  -3    6.25    1.74
  13   2  -3    9.64    0.94
 -13   2   3   11.00    2.34
 -13  -2   3    9.33    0.64
 -13  -2   3    9.87    0.80
  13   2  -3    9.45    1.02
  13  -2  -3    8.00    0.97
 -13  -2   3   10.21    0.86
  12   2  -3    0.38    0.91
  12   2  -3    1.84    0.46
 -12   2   3    2.64    1.78
  12   2  -3   -0.08    0.46
 -12  -2   3    1.68    0.45
  12  -2  -3    0.69    0.34
  12   2  -3   -0.25    0.98
  12  -2  -3    1.82    0.55
  11   2  -3  154.63    7.56
  11   2  -3  161.41    7.12
 -11  -2   3  175.97    7.08
 -11   2   3  164.41    7.68
 -10   2   3  175.38    7.53
  10   2  -3  180.38    7.23
 -10   2   3  189.05    5.31
  10   2  -3  175.03    7.74
 -10  -2   3  182.37    6.78
  10  -2  -3  175.43    6.26
  -9  -2   3  754.37    9.48
  -9   2   3  704.82   14.23
   9   2  -3  711.78   14.83
  -9  -2   3  729.45   12.68
  -9   2   3  721.36    9.70
   9   2  -3  728.72   13.79
   9  -2  -3  703.36   12.65
   8  -2  -3    0.27    0.75
   8   2  -3    0.50    0.90
  -8  -2   3    0.62    0.41
   8   2  -3    0.06    0.94
  -8   2   3    0.20    0.88
  -8  -2   3    0.48    0.74
  -8   2   3    0.22    0.39
  -7  -2   3   43.67    1.91
  -7   2   3   40.80    3.07
  -7   2   3   40.55    2.05
   7   2  -3   37.67    3.22
   7   2  -3   39.11    2.97
  -7  -2   3   38.97    2.67
   7  -2  -3   40.22    3.06
  -6   2   3  299.15    5.21
  -6   2   3  294.31    7.66
   6   2  -3  305.48    8.56
   6   2  -3  297.06    7.58
  -6  -2   3  292.92    6.64
  -6  -2   3  306.82    4.55
   6  -2  -3  295.70    8.11
  -5  -2   3  137.86    2.80
  -5   2   3  140.02    4.95
  -5  -2   3  142.26    4.34
   5   2  -3  141.64    5.48
  -5   2   3  138.36    3.34
  -5  -2   3  145.58    3.99
   5  -2  -3  138.53    5.54
  -4  -2   3    0.55    0.63
   4  -2  -3    0.62    1.05
  -4   2   3   -0.18    0.41
  -4  -2   3    0.63    0.62
   4   2  -3   -0.76    0.87
  -3  -2   3  137.86    3.71
  -3   2   3  140.55    3.31
   3   2  -3  133.41    4.85
  -3  -2   3  139.76    4.45
   3  -2  -3  134.16    5.40
  -2  -2   3    8.53    1.31
   2  -2  -3    9.06    1.75
   2   2  -3    8.89    1.34
  -2   2   3   10.14    0.95
  -2  -2   3    8.68    0.95
   1  -2  -3  333.75    8.67
  -1   2   3  318.80    2.80
   1   2  -3  320.00    7.01
  -1  -2   3  318.86    5.02
  -1   2   3  325.94    5.41
   0  -2  -3  135.05    5.55
   0   2  -3  137.40    4.60
   0   2   3  134.05    2.70
   0  -2   3  130.97    3.17
  -1  -2  -3  105.77    4.94
  -1   2  -3   99.47    3.52
  -1   2  -3  106.35    4.08
   1  -2   3  102.64    2.80
   1   2   3  105.17    2.89
   2   2   3  272.21    5.28
   2  -2   3  268.60    4.67
  -3   2  -3  129.05    4.76
   3   2   3  129.81    4.11
   3  -2   3  128.55    3.43
   4   2   3   84.76    3.62
  -4   2  -3   87.49    4.37
   4  -2   3   80.29    4.64
  -5   2  -3   51.25    3.62
   5   2   3   47.39    3.01
   5  -2   3   46.35    3.72
   6   2   3   34.27    2.71
   6  -2   3   37.09    3.43
   7  -2   3    0.29    0.86
  -7   2  -3    1.26    1.01
   7   2   3    1.38    0.83
  -8   2  -3  338.41   10.80
   8   2   3  330.92    9.47
   8  -2   3  322.54   10.28
   9  -2   3    4.71    1.45
  -9   2  -3    2.91    1.61
   9   2   3    3.53    1.08
  10  -2   3  150.68    2.81
  10  -2   3  153.74    2.77
 -10   2  -3  144.48    7.83
 -10  -2  -3  153.38    3.42
 -10   2  -3  155.42    2.80
  10   2   3  141.28    6.84
  10  -2   3  139.88    6.96
 -10  -2  -3  158.46    2.85
  11   2   3   40.21    3.84
 -11   2  -3   32.87    3.84
 -11  -2  -3   38.01    1.90
 -11   2  -3   38.56    1.60
 -11   2  -3   34.81    1.49
  11  -2   3   36.34    1.47
 -11  -2  -3   37.56    1.48
  11  -2   3   34.75    1.48
  11  -2   3   32.40    3.27
 -12   2  -3    0.88    0.40
  12  -2   3    0.67    0.36
  12  -2   3    0.70    0.34
 -12   2  -3    1.43    0.50
 -12  -2  -3    0.81    0.35
 -12  -2  -3    1.27    0.67
  12   2   3   -0.53    0.91
 -12   2  -3   -0.06    1.12
  13  -2   3   54.19    2.04
  13  -2   3   52.20    2.02
  13   2   3   49.00    4.34
  13   2   3   52.61    2.25
 -13   2  -3   53.67    2.76
 -13   2  -3   53.67    2.08
 -13   2  -3   54.07    2.23
 -13  -2  -3   55.23    2.51
 -13   2  -3   46.78    4.93
 -13  -2  -3   54.45    1.91
 -14   2  -3   12.23    1.42
 -14   2  -3   14.16    1.15
  14  -2   3   14.00    1.10
  14   2   3   11.31    1.14
 -14   2  -3   13.59    1.20
 -14  -2  -3   13.73    1.37
 -14  -2  -3   11.03    1.20
  14  -2   3   13.15    1.06
 -14  -2  -3   13.08    0.96
  15  -2   3   12.94    1.08
 -15   2  -3    9.32    1.05
  15  -2   3   11.89    0.97
  15   2   3   10.91    1.13
 -15  -2  -3   10.97    1.21
 -15   2  -3   10.58    1.02
 -15  -2  -3   10.76    1.32
 -15   2  -3   11.14    1.46
 -16   2  -3    0.06    0.75
 -16  -2  -3   -0.20    0.54
  16  -2   3    0.67    0.41
 -16   2  -3   -0.32    0.37
  16   2   3    0.90    0.56
  16  -2   3    0.38    0.41
 -16  -2  -3   -1.05    0.70
 -16   2  -3    1.49    0.65
  16  -2   3    0.93    0.43
 -17   2  -3   27.60    1.50
  17   2   3   27.54    1.74
 -17   2  -3   24.80    1.56
 -17   2  -3   27.36    1.87
  17  -2   3   25.80    1.53
 -17  -2  -3   28.87    1.76
  17  -2   3   29.14    1.37
 -17  -2  -3   28.36    1.85
 -18   2  -3    8.70    0.79
  18  -2   3    9.39    0.88
  18   2   3   12.66    1.17
 -18  -2  -3   12.00    1.19
 -18   2  -3   10.96    1.00
 -18  -2  -3   11.67    1.11
  19   2   3   41.21    1.81
  19  -2   3   41.13    1.59
 -19   2  -3   40.98    1.69
 -19  -2  -3   40.67    1.78
 -19  -2  -3   43.21    1.96
 -20   2  -3    5.78    0.57
 -20  -2  -3    5.81    0.70
  20   2   3    6.41    0.66
 -20  -2  -3    5.93    0.68
  20  -2   3    6.09    0.51
  21   2   3   13.95    0.75
 -21  -2  -3   12.76    0.77
 -21  -2  -3   12.74    0.75
  23   3  -3   51.92    1.58
  23  -3  -3   51.46    1.45
 -23  -3   3   47.04    1.51
  22   3  -3   34.33    1.59
  22   3  -3   35.27    1.35
 -22   3   3   33.39    1.35
  22  -3  -3   33.92    1.41
 -22  -3   3   32.93    1.15
  21  -3  -3   16.21    1.26
 -21   3   3   14.86    1.12
  21   3  -3   15.82    1.31
  21  -3  -3   14.57    1.23
  20   3  -3   14.08    1.39
 -20   3   3   14.23    1.20
  20  -3  -3   16.84    1.41
  20  -3  -3   12.13    1.22
  19  -3  -3    5.22    0.99
 -19   3   3    3.83    0.78
  19  -3  -3    4.92    1.04
  19   3  -3    4.28    0.97
  18  -3  -3   58.92    2.87
  18   3  -3   60.28    2.95
 -18   3   3   61.92    2.60
  18  -3  -3   62.68    2.79
 -17   3   3   35.44    2.02
 -17  -3   3   34.85    1.59
  17  -3  -3   34.49    2.24
  17  -3  -3   35.43    2.14
  17   3  -3   34.18    2.26
 -16  -3   3   15.74    1.10
  16  -3  -3   17.13    1.52
  16   3  -3   15.48    1.66
  16  -3  -3   17.50    1.66
 -16   3   3   16.39    1.36
 -15  -3   3   93.09    2.53
 -15   3   3   95.12    6.78
  15   3  -3   89.28    6.08
 -15  -3   3   95.98    3.06
  15  -3  -3   92.71    3.21
  15   3  -3   89.71    3.51
 -15   3   3   91.62    3.05
  15  -3  -3   94.64    3.49
 -14  -3   3    7.91    0.78
 -14   3   3   11.28    2.47
  14   3  -3   10.23    2.10
  14   3  -3    9.74    1.22
 -14  -3   3    8.61    0.97
  14  -3  -3    9.74    1.20
 -14   3   3    9.04    1.06
  14  -3  -3    9.72    1.04
  14   3  -3   11.32    2.24
  13   3  -3   14.61    1.42
  13  -3  -3   12.17    1.06
 -13   3   3   14.97    2.77
 -13  -3   3   12.60    1.09
  13   3  -3   13.87    1.15
  13   3  -3   15.64    2.63
  13  -3  -3   15.08    1.35
 -13  -3   3   14.61    0.97
  13   3  -3   12.89    2.23
 -13   3   3   13.79    1.05
 -12   3   3   60.41    5.07
 -12  -3   3   64.61    1.95
  12   3  -3   61.16    5.09
  12   3  -3   60.38    2.53
 -12  -3   3   63.42    2.20
  12   3  -3   65.23    5.06
  12  -3  -3   60.46    2.27
  12  -3  -3   63.86    2.50
  12   3  -3   64.00    2.22
  11  -3  -3  130.33    3.03
  11   3  -3  131.10    3.53
 -11   3   3  125.20    6.96
  11   3  -3  125.36    6.99
  11   3  -3  125.53    2.85
  11   3  -3  122.91    6.78
 -11  -3   3  127.52    2.55
  11  -3  -3  129.22    3.29
 -11  -3   3  134.30    2.93
  11  -3  -3  124.76    6.20
  10  -3  -3    1.49    1.00
 -10   3   3    2.77    1.29
  10   3  -3    0.94    1.00
  10   3  -3    1.72    0.90
   9   3  -3    0.57    1.00
   9  -3  -3    0.38    0.79
   9   3  -3    0.97    0.92
  -9  -3   3   -0.16    0.71
  -9   3   3    0.93    1.23
  -8   3   3  204.76    7.64
   8   3  -3  185.42    7.81
   8  -3  -3  203.19    8.07
   8   3  -3  200.78    7.84
  -8  -3   3  204.87    6.63
   7   3  -3   38.84    3.50
  -7   3   3   36.73    3.09
   7   3  -3   37.69    3.33
  -7  -3   3   37.20    2.68
   7  -3  -3   41.13    3.61
  -6   3   3   61.89    3.81
   6   3  -3   62.29    4.36
   6   3  -3   56.83    3.97
  -6  -3   3   59.81    3.12
  -6  -3   3   60.32    2.91
   6  -3  -3   58.35    4.39
   5  -3  -3  314.26    9.92
  -5   3   3  323.29    8.09
  -5  -3   3  319.44    6.69
   5   3  -3  319.00    9.29
  -5  -3   3  336.93    7.74
  -4   3   3  254.81    6.82
   4   3  -3  247.57    7.94
  -4  -3   3  256.90    5.59
  -4  -3   3  264.15    7.17
   4  -3  -3  252.80    8.83
   3  -3  -3   18.83    2.63
  -3   3   3   21.56    1.16
  -3  -3   3   22.64    1.60
   3   3  -3   22.55    2.45
  -3  -3   3   21.31    2.22
  -2  -3   3   32.86    2.75
  -2   3   3   33.59    1.60
  -2  -3   3   34.30    1.78
   2   3  -3   33.79    2.86
   2  -3  -3   33.88    3.35
   1  -3  -3  218.55    8.12
   1   3  -3  209.22    6.88
  -1  -3   3  210.85    3.93
  -1   3   3  217.49    4.50
  -1  -3   3  223.06    7.55
   0  -3  -3  138.43    6.47
   0  -3   3  137.49    2.92
   0   3  -3  136.39    5.48
   0   3   3  135.55    3.08
   0  -3   3  140.23    6.20
   1  -3   3   20.43    2.66
  -1   3  -3   19.01    2.09
  -1  -3  -3   16.22    2.38
   1   3   3   18.69    1.37
  -1   3  -3   20.29    1.64
   2   3   3  128.54    3.99
  -2  -3  -3  123.95    6.01
  -2   3  -3  137.33    5.57
  -2   3  -3  127.66    4.36
   2  -3   3  135.59    6.49
   3  -3   3    8.15    2.06
  -3   3  -3    8.36    1.28
  -3   3  -3    7.10    1.49
   3   3   3    8.21    1.18
   4  -3   3   -0.76    1.33
  -4   3  -3    0.93    0.73
   4   3   3    0.91    0.65
  -5   3  -3   31.42    2.76
   5   3   3   34.23    2.69
   5  -3   3   33.59    3.54
  -6   3  -3  198.46    7.37
   6   3   3  192.56    6.66
   6  -3   3  182.63    8.31
  -7   3  -3   92.85    5.43
   7   3   3   84.59    4.69
   7  -3   3   92.27    6.09
   8  -3   3    4.46    1.78
   8  -3   3    3.93    0.61
  -8   3  -3    4.29    1.48
  -8  -3  -3    6.00    0.57
  -8  -3  -3    4.65    0.62
  -8  -3  -3    4.60    0.54
   8   3   3    6.78    1.52
   9  -3   3    7.83    1.96
   9  -3   3    7.58    0.83
  -9  -3  -3    8.42    0.65
  -9  -3  -3    8.51    0.78
  -9   3  -3    4.72    1.25
  -9  -3  -3    8.44    0.81
   9  -3   3    7.52    0.62
   9   3   3    9.61    1.77
 -10  -3  -3   42.54    1.88
  10  -3   3   44.90    1.94
 -10  -3  -3   45.01    1.46
  10   3   3   46.72    4.03
  10  -3   3   43.02    1.47
  10  -3   3   52.23    1.94
  10  -3   3   47.38    4.38
 -10   3  -3   47.64    4.65
 -10  -3  -3   46.11    1.85
  11   3   3  143.45    7.12
  11  -3   3  153.15    3.74
 -11  -3  -3  145.00    3.66
  11  -3   3  158.59    2.93
 -11   3  -3  148.06    8.09
  11  -3   3  157.80    3.57
  11  -3   3  148.27    7.30
 -11  -3  -3  155.08    3.49
 -12  -3  -3    0.69    0.45
 -12   3  -3    2.04    1.02
  12  -3   3    1.87    0.57
 -12  -3  -3    0.67    0.51
  12   3   3   -0.09    0.84
  12  -3   3    1.72    0.42
 -13  -3  -3  101.96    3.26
 -13  -3  -3  101.54    3.08
  13  -3   3  104.53    3.26
 -13   3  -3  107.05    4.16
 -13  -3  -3  109.54    3.03
  14   3   3   95.56    3.14
 -14  -3  -3   89.89    3.10
  14  -3   3   92.36    3.09
 -14  -3  -3   91.76    2.97
 -14   3  -3   84.77    3.77
 -14  -3  -3   92.26    2.78
  15  -3   3    2.36    0.70
  15   3   3    2.21    0.62
 -15  -3  -3    1.72    0.51
 -15  -3  -3    1.70    0.57
 -15  -3  -3    1.37    0.62
 -16   3  -3   32.35    2.26
  16   3   3   28.95    1.76
  16  -3   3   29.66    1.71
 -16  -3  -3   27.01    1.70
 -16  -3  -3   29.84    1.81
 -16  -3  -3   29.07    1.47
 -17   3  -3   15.37    1.52
  17   3   3   13.28    1.18
  17  -3   3   13.28    1.13
 -17  -3  -3   13.59    1.17
 -17  -3  -3   12.13    1.11
 -17  -3  -3   12.80    0.88
  18   3   3   17.68    1.23
 -18   3  -3   16.91    1.41
 -18  -3  -3   18.67    1.23
  18  -3   3   17.74    1.16
 -18  -3  -3   16.20    1.15
  19   3   3   12.50    0.92
 -19  -3  -3   13.75    0.93
  19  -3   3   13.05    0.87
 -19  -3  -3   12.07    0.88
 -20  -3  -3    1.02    0.28
  20  -3   3    1.25    0.26
  20   3   3    0.53    0.22
  22   4  -3    4.67    0.51
 -22  -4   3    3.30    0.39
  22   4  -3    4.25    0.44
  21   4  -3    5.93    0.71
 -21  -4   3    5.17    0.57
  21  -4  -3    4.82    0.53
  20  -4  -3    2.43    0.48
  20   4  -3    3.05    0.70
 -20  -4   3    3.06    0.57
  19  -4  -3    0.16    0.35
  19   4  -3    1.02    0.53
  19  -4  -3    0.89    0.61
 -19   4   3    0.62    0.38
  18  -4  -3    4.53    1.02
  18   4  -3    5.42    1.00
  18  -4  -3    4.15    0.66
 -18   4   3    4.37    0.76
  17  -4  -3   14.22    1.37
  17   4  -3   14.21    1.48
 -17   4   3   15.09    1.16
 -17  -4   3   13.89    1.07
  17  -4  -3   13.03    1.42
  16   4  -3    0.84    0.75
 -16  -4   3    1.55    0.60
 -16   4   3    1.22    0.70
  16  -4  -3    1.45    0.65
  16  -4  -3    0.90    0.53
 -15  -4   3    1.19    0.50
  15  -4  -3    0.53    0.60
  15   4  -3    2.33    0.86
  15  -4  -3    0.06    0.54
 -15   4   3    1.72    0.60
  14  -4  -3   13.41    1.25
  14   4  -3   14.04    1.52
 -14  -4   3   13.50    1.06
  14  -4  -3   15.79    1.50
 -14   4   3   15.38    1.17
 -14  -4   3   13.28    1.25
  13  -4  -3   15.59    1.32
 -13  -4   3   17.75    1.20
 -13   4   3   18.63    2.76
 -13  -4   3   16.33    1.32
  13   4  -3   17.46    2.69
  13  -4  -3   13.42    1.26
  13   4  -3   16.46    1.59
  12   4  -3    2.36    0.91
  12   4  -3    1.06    0.87
 -12  -4   3    1.62    0.47
  12  -4  -3    1.55    0.58
 -12  -4   3    2.41    0.62
  12   4  -3    1.83    1.00
  12  -4  -3    1.57    0.53
 -12   4   3    2.71    1.52
  11   4  -3  156.73    3.32
 -11  -4   3  159.96    3.31
 -11  -4   3  162.04    3.56
 -11   4   3  154.68    7.86
  11  -4  -3  158.61    3.88
  11   4  -3  160.31    8.11
  11   4  -3  159.38    8.20
  11  -4  -3  153.31    3.75
  11  -4  -3  148.30    7.58
 -10  -4   3    1.87    0.50
  10  -4  -3    5.00    1.69
  10   4  -3    2.04    1.03
  10  -4  -3    2.99    0.65
 -10   4   3    2.50    1.40
  10   4  -3    2.29    0.42
  10   4  -3    2.93    1.26
  10  -4  -3    2.89    0.68
 -10  -4   3    1.91    0.43
   9   4  -3   41.70    1.39
  -9   4   3   44.27    3.95
  -9  -4   3   44.27    1.67
   9   4  -3   38.85    3.89
   9  -4  -3   40.99    1.66
   9   4  -3   36.36    3.75
  -9  -4   3   43.01    1.63
   9  -4  -3   39.16    4.03
  -8   4   3  266.72    9.06
   8   4  -3  254.13    9.70
  -8  -4   3  263.74    3.67
   8   4  -3  257.15    9.70
  -8  -4   3  271.85    3.88
   8  -4  -3  252.74   10.26
  -7  -4   3  117.26    2.42
  -7   4   3  114.02    5.64
   7   4  -3  108.28    6.26
   7   4  -3  101.83    5.99
   7  -4  -3  109.05    6.82
   6   4  -3  118.47    6.46
   6   4  -3  117.96    6.27
  -6   4   3  120.86    5.49
   6  -4  -3  114.42    6.95
  -5   4   3  185.54    6.53
   5   4  -3  185.80    7.85
   5   4  -3  186.12    7.66
  -5  -4   3  189.02    6.71
   5  -4  -3  179.71    8.62
  -4   4   3  264.12    7.29
  -4  -4   3  259.66    8.45
   4   4  -3  259.33    9.03
   4  -4  -3  245.51   10.02
  -3  -4   3   16.75    2.30
   3  -4  -3   13.50    2.41
  -3   4   3   12.28    1.53
   3   4  -3   14.56    2.19
  -2  -4   3    8.54    1.86
   2  -4  -3    6.49    1.91
   2   4  -3    7.89    1.76
  -2   4   3    8.11    1.22
  -1  -4   3    6.01    1.54
   1   4  -3    5.47    1.50
   1  -4  -3    5.44    1.64
   0  -4  -3 1276.08   22.14
   0   4  -3 1275.58   19.19
   0  -4   3 1241.49   21.23
  -1   4  -3  621.00   13.51
  -1  -4  -3  622.62   15.36
   1  -4   3  613.54   15.38
  -2  -4  -3   72.14    5.22
  -2   4  -3   68.21    4.48
   2  -4   3   68.58    5.36
   3  -4   3   17.80    2.89
  -3   4  -3   19.25    2.48
  -3  -4  -3   20.27    2.73
  -4   4  -3  111.25    5.92
   4  -4   3  106.33    6.82
   5   4   3   16.66    1.96
  -5  -4  -3   18.69    1.03
   5  -4   3   18.80    1.15
  -5   4  -3   15.84    2.29
  -5  -4  -3   18.25    1.06
  -6  -4  -3  117.87    2.60
   6  -4   3  114.73    2.94
  -6   4  -3  119.63    6.44
   6   4   3  118.67    5.31
  -6  -4  -3  115.74    2.32
   6  -4   3  111.58    7.23
  -6  -4  -3  121.93    2.91
  -7   4  -3   75.67    4.61
   7   4   3   69.98    4.19
  -7   4  -3   73.16    5.16
  -7  -4  -3   72.69    2.13
   7  -4   3   63.70    5.48
   7  -4   3   69.52    2.38
  -7  -4  -3   69.67    2.01
  -7  -4  -3   74.66    2.34
   8  -4   3   25.53    3.56
  -8   4  -3   31.29    3.27
   8  -4   3   27.31    1.53
   8   4   3   32.04    2.99
  -8  -4  -3   28.46    1.41
  -8  -4  -3   28.07    1.36
  -8  -4  -3   26.74    1.52
  -9  -4  -3   91.01    2.45
  -9   4  -3   86.52    5.37
   9   4   3   92.57    5.14
   9  -4   3   93.36    6.71
   9  -4   3   89.75    2.88
  -9  -4  -3   92.56    2.80
 -10  -4  -3   72.50    2.18
  10  -4   3   69.84    5.48
 -10  -4  -3   72.92    2.27
 -10   4  -3   71.32    4.89
  10  -4   3   67.91    2.62
  10   4   3   72.92    4.66
 -10  -4  -3   67.84    2.54
 -11   4  -3   45.35    2.87
 -11  -4  -3   42.43    1.62
 -11  -4  -3   43.81    1.91
  11  -4   3   40.24    2.09
  11  -4   3   46.63    4.02
 -11  -4  -3   42.09    2.07
 -12  -4  -3    9.96    1.00
 -12  -4  -3   10.23    0.89
  12  -4   3    9.26    1.12
 -12   4  -3   11.00    1.66
 -12  -4  -3    9.07    0.99
  13   4   3   29.75    1.71
 -13  -4  -3   29.33    1.64
  13  -4   3   29.12    1.85
 -13  -4  -3   29.22    1.54
 -13   4  -3   31.18    2.50
 -13  -4  -3   31.10    1.80
  14  -4   3    2.11    0.64
 -14  -4  -3    2.17    0.62
 -14  -4  -3    2.82    0.72
 -14  -4  -3    2.29    0.56
 -14   4  -3    3.69    1.32
  14   4   3    3.15    0.67
 -15  -4  -3   12.50    1.07
 -15   4  -3   13.54    1.63
  15   4   3   11.32    1.07
  15  -4   3   12.78    1.15
 -15  -4  -3   13.27    1.12
 -15  -4  -3   12.75    1.00
  16   4   3    5.43    0.74
  16  -4   3    6.81    0.88
 -16   4  -3    7.70    1.28
 -16  -4  -3    6.47    0.73
  17   4   3   22.34    1.27
  17  -4   3   20.87    1.24
 -17   4  -3   22.75    1.70
 -17  -4  -3   22.44    1.16
 -18   4  -3   35.35    1.83
  18   4   3   33.13    1.38
  18  -4   3   33.23    1.37
 -18  -4  -3   30.93    1.07
  19   4   3   36.31    1.22
  19  -4   3   35.86    1.17
 -19   4  -3   37.00    1.47
  20   5  -3   14.79    1.01
 -20  -5   3   15.24    0.89
  19   5  -3    1.11    0.49
 -19  -5   3    1.34    0.42
  18   5  -3   10.17    1.11
 -18  -5   3   10.16    0.94
  17   5  -3    1.12    0.71
  17  -5  -3    0.42    0.30
 -17  -5   3   -0.29    0.45
  16   5  -3   28.64    2.05
 -16  -5   3   25.35    1.48
  16  -5  -3   27.90    1.42
  16  -5  -3   25.52    1.73
  15   5  -3   14.08    1.56
  15  -5  -3   16.67    1.13
  15  -5  -3   15.86    1.38
 -15  -5   3   17.31    1.25
 -14  -5   3   30.27    1.69
  14   5  -3   29.35    2.21
  14  -5  -3   30.61    1.51
  14  -5  -3   33.99    2.01
 -13  -5   3  201.50    4.20
  13   5  -3  198.02    5.48
  13  -5  -3  200.29    3.72
  13  -5  -3  206.07    4.64
  12   5  -3  182.87    5.23
 -12  -5   3  178.57    4.02
 -12  -5   3  178.78    3.92
  12  -5  -3  180.90    4.26
 -11  -5   3   56.57    2.19
 -11  -5   3   56.53    2.19
  11  -5  -3   55.70    2.29
  11  -5  -3   51.39    4.59
  10  -5  -3   17.67    3.09
 -10  -5   3   20.28    1.30
  10   5  -3   21.02    3.08
 -10  -5   3   22.55    1.12
 -10  -5   3   19.46    1.28
  10  -5  -3   22.98    1.40
  10   5  -3   19.16    2.46
   9  -5  -3    0.97    0.81
   9   5  -3    0.99    0.73
  -9  -5   3    0.76    0.39
  -9  -5   3    1.18    0.36
   9   5  -3    1.49    0.74
  -9  -5   3    1.06    0.42
   8   5  -3   55.65    4.52
  -8  -5   3   50.43    1.74
  -8  -5   3   54.19    1.81
   8   5  -3   50.21    4.56
  -8  -5   3   50.85    1.88
   8  -5  -3   46.07    4.93
   7  -5  -3    1.65    1.12
  -7  -5   3    1.96    0.47
  -7  -5   3    2.26    0.38
   7   5  -3    3.06    1.23
  -7  -5   3    1.98    0.48
   6  -5  -3   29.91    4.04
  -6  -5   3   33.36    1.46
   6   5  -3   35.94    3.79
  -6  -5   3   35.00    1.52
   6   5  -3   33.81    3.66
   5  -5  -3    0.72    1.11
   5  -5  -3    4.67    0.51
   5   5  -3    5.24    1.40
  -5  -5   3    2.99    0.52
   5   5  -3    2.55    1.12
  -4  -5   3    0.95    0.69
   4  -5  -3    1.22    1.17
   4   5  -3    2.87    1.25
   4  -5  -3    2.21    0.37
  -4  -5   3    2.28    0.52
   4   5  -3    1.61    0.79
   3  -5  -3   39.03    1.42
  -3  -5   3   38.78    1.57
   3   5  -3   40.35    3.90
  -3  -5   3   39.40    3.91
   3  -5  -3   37.14    4.40
   2  -5  -3   64.36    1.88
  -2  -5   3   62.31    1.96
   2  -5  -3   65.50    5.76
   2   5  -3   62.54    4.79
  -2  -5   3   66.21    5.21
  -1  -5   3  243.02    3.88
   1  -5  -3  239.29    3.76
  -1  -5   3  246.72    3.85
   1   5  -3  230.81    9.11
  -1  -5   3  234.46    9.94
   0  -5  -3  460.18   14.67
   0  -5  -3  515.42    5.62
   0  -5  -3  487.06    4.62
   0  -5   3  500.46    5.59
   0  -5   3  500.24    5.55
   0   5  -3  478.53   13.18
   0  -5   3  486.57   14.73
  -1  -5  -3  186.44    9.21
  -1   5  -3  187.04    8.25
  -1  -5  -3  198.51    3.61
   1  -5   3  191.93    3.49
   1  -5   3  191.21    3.60
  -1  -5  -3  195.72    3.17
   1  -5   3  186.99    9.41
  -2  -5  -3  301.78   11.52
   2  -5   3  305.38    4.37
  -2   5  -3  284.06   10.23
   2  -5   3  294.95    4.61
  -2  -5  -3  306.26    4.55
  -2  -5  -3  302.29    4.23
   2  -5   3  286.65   11.75
   3  -5   3   10.68    2.65
  -3  -5  -3    9.20    1.90
  -3   5  -3   13.09    2.40
  -3  -5  -3   12.99    1.01
   3  -5   3   13.26    0.97
   3  -5   3   12.49    1.00
  -3  -5  -3   10.58    0.89
   4  -5   3   31.16    4.03
  -4   5  -3   32.88    3.64
   4  -5   3   34.04    1.66
  -4  -5  -3   32.86    1.58
   4  -5   3   33.71    1.46
  -4   5  -3   32.89    1.66
  -4  -5  -3   33.85    1.63
   5  -5   3    5.88    1.98
  -5   5  -3    5.29    0.86
  -5  -5  -3    3.97    0.66
  -5  -5  -3    3.03    0.56
   5  -5   3    4.36    0.61
   5  -5   3    4.69    0.73
  -5   5  -3    4.82    1.59
  -5  -5  -3    5.69    0.56
   6  -5   3  116.22    2.60
  -6   5  -3  117.67    6.82
  -6  -5  -3  124.27    3.06
  -6   5  -3  119.67    3.68
  -6  -5  -3  116.10    2.55
   6  -5   3  116.46    3.23
  -6  -5  -3  120.61    3.18
   6  -5   3  121.69    8.03
  -7   5  -3  430.83    7.47
  -7   5  -3  460.80   13.24
   7  -5   3  439.64    6.41
   7  -5   3  461.57    5.04
  -7  -5  -3  434.11    5.31
  -7  -5  -3  442.25    5.81
  -7  -5  -3  441.36    6.34
   7  -5   3  434.58   14.99
  -8   5  -3   60.00    2.99
  -8  -5  -3   59.64    2.17
   8  -5   3   57.39    5.22
   8  -5   3   60.50    2.45
  -8  -5  -3   58.71    2.38
  -9  -5  -3   83.32    2.51
   9  -5   3   82.82    2.94
  -9   5  -3   80.37    3.57
  -9  -5  -3   81.75    2.90
 -10   5  -3    7.01    1.37
  10  -5   3    7.87    1.03
 -10  -5  -3    7.37    0.82
 -10  -5  -3    6.68    0.97
 -11  -5  -3   30.25    1.47
  11  -5   3   27.41    1.77
 -11   5  -3   28.26    2.17
 -11  -5  -3   28.18    1.77
 -12  -5  -3   87.92    2.31
 -12   5  -3   86.02    3.78
  12  -5   3   86.86    3.02
  12   5   3   95.39    2.72
 -12  -5  -3   86.25    3.00
  13   5   3   37.43    1.70
  13  -5   3   40.12    2.03
 -13   5  -3   39.22    2.58
 -13  -5  -3   37.96    1.95
  14   5   3   26.17    1.38
  14  -5   3   26.14    1.57
 -14   5  -3   25.74    2.08
 -14  -5  -3   25.02    1.54
  15   5   3   41.26    1.63
  15  -5   3   42.83    1.84
 -15   5  -3   42.29    2.41
 -15  -5  -3   42.34    1.80
  16   5   3   13.34    0.87
 -16   5  -3   13.98    1.35
  16  -5   3   12.88    0.95
 -16  -5  -3   13.11    0.95
 -17   5  -3    3.44    0.72
  17   5   3    2.31    0.35
 -17  -5  -3    3.39    0.45
  17  -5   3    2.25    0.38
  18   6  -3    5.46    0.63
 -18  -6   3    4.96    0.53
 -17  -6   3    5.25    0.60
  17   6  -3    5.25    0.76
 -16  -6   3    3.64    0.55
 -16  -6   3    4.08    0.62
  16   6  -3    5.13    0.91
 -15  -6   3   39.83    1.75
  15   6  -3   40.55    2.22
 -15  -6   3   40.41    1.75
 -14  -6   3   37.90    1.76
 -14  -6   3   34.97    1.71
  14   6  -3   34.70    2.20
 -13  -6   3    1.50    0.51
 -13  -6   3    1.55    0.60
 -12  -6   3   21.05    1.31
 -12  -6   3   19.15    1.35
  12   6  -3   22.05    1.99
 -11  -6   3    0.44    0.47
 -11  -6   3    0.19    0.37
 -10  -6   3   29.95    1.44
 -10  -6   3   28.53    1.63
  -9  -6   3    2.13    0.58
  -9  -6   3    2.97    0.57
  -8  -6   3    1.11    0.45
  -8  -6   3    1.33    0.47
  -7  -6   3   22.87    1.40
  -7  -6   3   20.50    1.33
  -6  -6   3  171.00    3.66
  -6  -6   3  164.74    3.51
   5  -6  -3   53.72    1.80
  -5  -6   3   53.43    2.09
   5   6  -3   50.38    4.29
  -5  -6   3   49.67    1.89
   5  -6  -3   48.63    5.29
  -4  -6   3   19.07    1.17
   4   6  -3   21.25    2.71
  -4  -6   3   22.05    1.39
   4  -6  -3   19.41    1.18
   4  -6  -3   17.33    3.17
   3  -6  -3   36.86    4.63
  -3  -6   3   35.07    1.54
   3  -6  -3   35.99    1.63
  -3  -6   3   38.30    1.83
   3   6  -3   35.95    3.54
   3   6  -3   39.00    3.70
   2  -6  -3    0.55    1.09
  -2  -6   3    4.04    1.57
  -2  -6   3    0.60    0.42
   2   6  -3    3.32    1.11
   2  -6  -3    0.92    0.51
   2   6  -3    0.84    0.80
   1  -6  -3   41.00    4.79
  -1  -6   3   47.07    2.00
   1   6  -3   41.82    3.75
   1   6  -3   50.42    4.19
   1  -6  -3   41.56    1.81
  -1  -6   3   46.57    4.36
   0  -6  -3   14.57    1.16
   0  -6   3   16.94    2.73
   0  -6  -3   13.71    2.43
   0  -6   3   16.83    1.26
   0   6  -3   13.11    2.10
   1  -6   3   28.31    3.65
  -1  -6  -3   23.95    3.19
   1  -6   3   29.22    1.61
   1  -6   3   28.53    1.49
  -1   6  -3   30.07    3.36
  -1  -6  -3   29.52    1.38
  -1  -6  -3   29.13    1.58
  -2  -6  -3  171.50    8.30
  -2  -6  -3  169.05    3.82
   2  -6   3  172.04    3.70
  -2   6  -3  158.01    7.39
  -2  -6  -3  168.61    3.44
   2  -6   3  169.44    3.68
   2  -6   3  163.93    8.97
   3  -6   3   19.42    1.31
   3  -6   3   18.91    1.29
  -3  -6  -3   19.09    1.39
  -3  -6  -3   18.24    1.22
  -4  -6  -3  339.44    5.50
   4  -6   3  342.51    5.08
  -4  -6  -3  346.04    5.28
   4  -6   3  343.77    5.52
  -5  -6  -3  104.08    3.10
   5  -6   3  108.32    2.78
   5  -6   3  103.54    3.12
  -5  -6  -3  101.57    2.95
  -6  -6  -3   20.92    1.41
   6  -6   3   22.06    1.29
  -6   6  -3   23.50    1.66
   6  -6   3   21.91    1.49
  -6  -6  -3   20.60    1.42
   7  -6   3  263.49    5.06
  -7   6  -3  264.69    5.63
  -7  -6  -3  261.83    4.77
  -7  -6  -3  256.36    4.93
  -8   6  -3  106.33    3.67
  -8  -6  -3  109.94    3.05
   8  -6   3  106.61    3.22
  -8  -6  -3  109.22    3.28
  -9  -6  -3   54.95    2.09
  -9   6  -3   54.84    2.74
   9  -6   3   60.09    2.46
  -9  -6  -3   52.46    2.30
 -10  -6  -3   27.62    1.42
  10  -6   3   29.52    1.71
 -10   6  -3   27.18    1.98
 -10  -6  -3   25.19    1.65
  11  -6   3   22.21    1.43
 -11   6  -3   22.78    1.84
 -11  -6  -3   20.21    1.18
 -11  -6  -3   22.61    1.51
  12  -6   3    0.66    0.39
 -12   6  -3    0.28    0.67
 -12  -6  -3    0.69    0.50
  13  -6   3   33.38    1.56
 -13   6  -3   32.25    1.99
 -13  -6  -3   33.80    1.64
 -14  -6  -3    0.01    0.34
  14  -6   3    0.07    0.31
  15  -6   3    1.87    0.37
 -15  -6  -3    1.57    0.37
 -15   6  -3    2.78    0.67
  16   7  -3   12.11    0.80
 -15   7   3   11.44    0.79
  15   7  -3   12.55    0.98
 -14  -7   3    0.00    0.26
  14   7  -3    0.24    0.40
 -13  -7   3    1.08    0.35
  13   7  -3    1.50    0.56
  12   7  -3   13.37    1.32
 -12  -7   3   14.66    1.00
 -11  -7   3   23.25    1.05
 -11  -7   3   26.11    1.36
  11   7  -3   24.59    1.81
 -10  -7   3   16.48    1.14
 -10  -7   3   16.86    1.05
  -9  -7   3   51.02    1.93
  -9  -7   3   47.80    1.80
  -8  -7   3   91.23    2.58
  -8  -7   3   86.77    2.51
  -7  -7   3    3.07    0.55
  -7  -7   3    3.09    0.59
  -6  -7   3    0.58    0.45
  -6  -7   3    0.12    0.36
  -5  -7   3    0.79    0.38
   5  -7  -3   -0.26    0.39
  -5  -7   3    0.48    0.57
  -4  -7   3   39.87    1.64
   4  -7  -3   38.86    1.68
  -4  -7   3   37.73    1.92
   3  -7  -3    0.98    0.41
  -3  -7   3    1.05    0.61
  -3  -7   3    0.90    0.36
  -2  -7   3   13.46    0.93
  -2  -7   3   12.60    1.17
   2  -7  -3   13.29    1.09
   1  -7  -3    3.79    0.69
  -1  -7   3    2.91    0.72
   0  -7   3  122.16    3.34
   0  -7  -3  117.10    3.20
  -1  -7  -3    7.65    0.88
   1  -7   3    6.61    0.91
   2  -7   3   23.95    1.48
  -2  -7  -3   22.91    1.50
   3  -7   3    0.98    0.46
  -3  -7  -3    1.53    0.62
  -4  -7  -3    8.98    1.03
   4  -7   3    8.20    0.85
   4  -7   3    8.46    0.84
  -4  -7  -3    8.14    0.82
  -5  -7  -3    0.50    0.38
  -5  -7  -3   -0.31    0.50
   5  -7   3   -0.18    0.34
   5  -7   3    0.84    0.48
  -6  -7  -3    1.37    0.43
   6  -7   3    2.16    0.54
  -6  -7  -3    1.81    0.62
   6  -7   3    2.18    0.45
   7  -7   3   91.58    2.60
  -7  -7  -3   88.30    2.54
  -7  -7  -3   83.73    2.57
  -8  -7  -3   20.02    1.25
   8  -7   3   19.97    1.22
  -8  -7  -3   20.16    1.23
  -9  -7  -3   -0.24    0.33
   9  -7   3   -0.24    0.35
 -10  -7  -3    0.19    0.33
  10  -7   3    0.35    0.30
 -10  -7  -3    0.47    0.39
 -10   7  -3   -0.03    0.44
  11  -7   3    4.63    0.54
 -11   7  -3    4.48    0.62
 -11  -7  -3    3.87    0.56
 -12  -7  -3    2.53    0.47
  12  -7   3    3.16    0.42
 -13  -7  -3   -0.04    0.23
  13  -7   3    0.04    0.17
  12   8  -3   20.66    1.09
 -11  -8   3    0.00    0.19
  11   8  -3    1.00    0.47
 -10  -8   3    0.38    0.22
  10   8  -3    0.54    0.52
   9   8  -3  114.50    3.26
  -9  -8   3  114.13    2.15
  -8  -8   3   35.53    1.34
  -7  -8   3   12.16    0.88
  -6  -8   3   -0.38    0.35
  -5  -8   3   46.49    1.83
  -4  -8   3   -0.04    0.39
   3  -8  -3   14.79    0.92
  -3  -8   3   13.99    1.10
   2  -8  -3    1.95    0.46
  -2  -8   3    2.75    0.61
   1  -8  -3    1.47    0.45
  -1  -8   3    0.95    0.43
   0  -8  -3    6.41    0.72
   0  -8   3    8.14    0.80
   1  -8   3   20.65    1.21
  -1  -8  -3   21.01    1.23
  -2  -8  -3    0.45    0.41
   2  -8   3   -0.44    0.40
  -3  -8  -3   13.71    1.04
   3  -8   3   14.37    0.93
   4  -8   3   41.03    1.43
  -4  -8  -3   40.22    1.65
  -5  -8  -3    0.52    0.41
  -6  -8  -3   60.59    1.82
  -7  -8  -3   35.31    1.30
  -8  -8  -3    0.35    0.28
  -4  -9   3   -0.22    0.19
  -3  -9   3    1.68    0.32
  -2  -9   3    0.21    0.21
  -1  -9   3    1.36    0.30
   0  -9   3    0.84    0.28
  24   0  -4    2.12    0.44
 -24   0   4    2.56    0.53
  23   0  -4   17.54    1.26
 -23   0   4   18.57    1.29
 -22   0   4   14.81    1.31
  22   0  -4   15.31    1.33
  21   0  -4   39.07    2.23
 -21   0   4   39.53    2.21
  21   0  -4   39.99    1.82
 -20   0   4  121.10    3.90
  20   0  -4  113.44    3.86
  20   0  -4  117.25    3.42
 -19   0   4  342.10    6.51
  19   0  -4  338.00    6.70
  19   0  -4  339.60    6.09
 -18   0   4   24.04    1.90
  18   0  -4   26.56    1.78
  18   0  -4   26.06    1.91
  17   0  -4  520.00    7.96
 -17   0   4  512.36   13.75
 -17   0   4  502.41    7.57
  17   0  -4  507.15    7.50
  16   0  -4  432.36    6.93
 -16   0   4  420.76   12.77
 -16   0   4  419.67    6.53
  16   0  -4  422.13    6.75
 -15   0   4   25.30    3.16
 -15   0   4   25.82    1.60
  15   0  -4   25.98    1.65
  15   0  -4   23.48    1.56
 -14   0   4  132.62    3.25
  14   0  -4  122.00    3.28
  14   0  -4  125.82    2.88
 -14   0   4  127.85    6.74
 -14   0   4  122.00    6.18
  14   0  -4  125.58    3.40
  14   0  -4  125.33    5.57
  13   0  -4   30.64    2.77
 -13   0   4   25.36    2.93
  13   0  -4   27.09    1.43
 -13   0   4   27.53    2.86
 -12   0   4   79.24    4.85
  12   0  -4   90.87    4.47
 -12   0   4   77.66    4.59
  11   0  -4  102.72    4.48
  11   0  -4   97.54    5.62
 -11   0   4  100.79    5.28
 -11   0   4   86.71    4.61
  10   0  -4  729.71   10.08
  10   0  -4  720.86   14.38
 -10   0   4  728.95   13.35
  10   0  -4  733.74   11.13
 -10   0   4  712.91   12.50
   9   0  -4 3515.69   23.74
  -9   0   4 3532.68   27.90
   9   0  -4 3463.57   22.63
  -9   0   4 3428.90   25.93
   9   0  -4 3531.77   29.89
  -8   0   4  653.58   11.38
   8   0  -4  666.66   12.25
   8   0  -4  674.04    9.23
   8   0  -4  665.68   10.70
  -8   0   4  644.13   10.68
   7   0  -4  238.36    6.84
   7   0  -4  238.35    6.48
  -7   0   4  241.23    6.26
   7   0  -4  248.42    5.16
   6   0  -4  475.03    8.92
   6   0  -4  465.31    9.19
   6   0  -4  463.86    6.59
  -6   0   4  466.84    8.27
   5   0  -4  414.41    5.75
  -5   0   4  417.60    7.46
   5   0  -4  397.09    8.51
   5   0  -4  407.63    7.70
   4   0  -4   36.85    2.63
   4   0  -4   38.08    2.26
  -4   0   4   42.90    2.36
  -3   0   4    1.44    0.80
   3   0  -4    0.52    0.52
   2   0  -4  223.79    6.47
   2   0  -4  223.31    4.58
  -2   0   4  227.61    5.13
   1   0  -4  701.13   11.59
  -1   0   4  726.50    9.28
   1   0  -4  712.11    7.67
   0   0  -4   12.61    1.74
   0   0  -4   13.61    1.08
   0   0   4   13.27    1.38
  -1   0  -4 2666.88   14.50
  -1   0  -4 2684.56   22.74
   2   0   4   19.93    1.69
  -2   0  -4   21.26    2.19
  -3   0  -4  104.92    4.44
   3   0   4   97.18    3.87
  -3   0  -4  106.44    4.84
  -4   0  -4  259.92    8.05
   4   0   4  257.96    6.75
  -4   0  -4  271.03    6.95
  -5   0  -4   13.86    2.23
   5   0   4   12.26    1.76
  -5   0  -4   12.61    1.52
  -6   0  -4   24.32    2.94
   6   0   4   23.43    2.39
  -6   0  -4   24.77    1.92
  -7   0  -4  151.13    7.14
   7   0   4  153.81    6.38
  -8   0  -4   77.27    5.41
   8   0   4   73.89    4.65
  -9   0  -4  242.59    9.87
   9   0   4  247.44    3.83
  -9   0  -4  254.26    4.00
  10   0   4    0.46    0.34
 -10   0  -4    0.02    0.42
 -10   0  -4    1.30    0.43
  10   0   4   -1.75    1.21
 -10   0  -4   -0.57    1.29
 -11   0  -4    4.32    1.51
  11   0   4    4.37    1.43
  11   0   4    3.29    0.58
 -11   0  -4    3.68    0.72
 -11   0  -4    3.30    0.60
 -12   0  -4   24.95    1.65
  12   0   4   24.92    1.50
 -12   0  -4   27.48    1.63
  12   0   4   27.51    3.35
 -12   0  -4   23.91    3.52
 -13   0  -4   57.39    2.56
 -13   0  -4   59.61    5.31
  13   0   4   56.26    2.29
 -13   0  -4   55.07    2.37
  13   0   4   55.55    4.70
  14   0   4  189.86    4.34
 -14   0  -4  193.96    4.81
 -14   0  -4  191.24    4.56
  15   0   4   42.19    2.08
 -15   0  -4   42.89    2.36
 -15   0  -4   40.49    2.15
 -16   0  -4   -0.57    0.65
 -16   0  -4    0.68    0.72
  16   0   4    0.02    0.46
  17   0   4  101.72    3.02
 -17   0  -4   97.32    3.15
 -17   0  -4   95.36    3.32
 -18   0  -4    7.39    0.91
  18   0   4    8.41    0.85
 -18   0  -4    9.36    1.09
 -19   0  -4   29.53    1.61
  19   0   4   30.64    1.38
  20   0   4   14.04    0.80
 -20   0  -4   14.08    0.98
 -20   0  -4   13.09    0.89
  24  -1  -4   -0.24    0.35
 -24  -1   4   -0.44    0.26
 -24  -1   4   -0.31    0.28
  24   1  -4    0.07    0.32
  23  -1  -4    0.56    0.41
  23   1  -4   -0.09    0.39
 -23  -1   4    0.36    0.43
 -23   1   4    0.60    0.54
  23  -1  -4    0.11    0.28
  22  -1  -4   15.77    1.32
  22  -1  -4   15.36    1.16
 -22  -1   4   15.89    1.22
 -22   1   4   15.47    1.36
  22   1  -4   14.75    1.32
  21  -1  -4    2.93    0.82
 -21  -1   4    2.62    0.79
 -21   1   4    2.87    1.02
  21  -1  -4    2.40    0.63
  21   1  -4    3.50    0.88
  20   1  -4   -0.10    0.71
 -20  -1   4   -0.50    0.67
 -20   1   4   -0.72    0.88
  20  -1  -4    0.20    0.52
  20  -1  -4   -0.30    0.61
  19   1  -4   71.30    3.17
  19  -1  -4   69.00    2.97
 -19  -1   4   73.96    2.93
 -19   1   4   72.20    3.10
  19  -1  -4   68.45    2.90
 -18  -1   4  206.02    4.79
 -18   1   4  213.29    5.18
  18  -1  -4  208.70    5.17
  18  -1  -4  206.87    5.07
  18   1  -4  212.33    5.34
  17   1  -4  207.46    4.26
  17  -1  -4  198.29    4.97
 -17  -1   4  200.69    3.95
 -17  -1   4  201.39    4.59
 -17   1   4  198.88    4.89
  17   1  -4  205.76    5.19
  17  -1  -4  197.83    4.84
  16  -1  -4   57.58    2.46
 -16   1   4   63.58    5.34
  16   1  -4   55.69    4.16
 -16  -1   4   56.25    2.37
 -16   1   4   59.19    2.53
  16   1  -4   59.43    2.70
 -16  -1   4   56.96    2.08
  16  -1  -4   57.50    2.66
  16   1  -4   61.30    2.27
  15   1  -4   11.79    2.06
 -15   1   4    9.65    2.06
  15   1  -4   11.90    1.16
 -15  -1   4    9.74    0.85
  15   1  -4   12.84    1.14
 -15  -1   4   11.18    1.10
 -15   1   4   13.05    1.25
  15  -1  -4   11.02    1.18
  15   1  -4   11.96    0.98
  15  -1  -4   13.09    1.20
  14  -1  -4  204.44    4.21
  14   1  -4  214.41    4.58
  14   1  -4  218.49    4.18
 -14  -1   4  214.03    7.79
 -14   1   4  210.05    9.20
 -14  -1   4  210.38    3.60
 -14  -1   4  210.62    3.90
  14   1  -4  213.86    8.14
  14  -1  -4  203.43    4.56
 -14  -1   4  199.74    8.29
  13   1  -4  117.50    5.79
  13  -1  -4  115.80    2.90
 -13  -1   4  114.67    5.59
 -13   1   4  117.14    6.67
  13   1  -4  112.03    6.77
 -13  -1   4  116.05    2.43
  13   1  -4  118.31    2.86
 -13  -1   4  116.45    2.57
  13  -1  -4  116.43    3.18
 -13   1   4  120.40    5.55
 -13  -1   4  109.25    5.99
  13   1  -4  114.38    3.12
 -12  -1   4   85.96    4.71
  12   1  -4   91.39    5.91
 -12   1   4   86.40    5.57
  12   1  -4   90.36    4.85
 -12  -1   4   85.26    5.00
 -12   1   4   85.08    4.46
 -11  -1   4   33.85    2.84
  11   1  -4   36.28    2.99
 -11  -1   4   31.85    2.93
 -11   1   4   32.44    2.62
 -11   1   4   34.21    3.42
  11   1  -4   34.34    3.60
  10   1  -4    1.10    0.52
  10   1  -4    2.07    1.02
 -10   1   4    3.11    1.42
  10   1  -4    2.49    1.28
 -10  -1   4    0.63    0.83
 -10   1   4    1.50    0.60
  10  -1  -4    1.54    0.55
 -10  -1   4    3.23    1.03
   9   1  -4    1.58    0.84
   9   1  -4    1.01    0.98
   9  -1  -4    2.46    0.60
  -9  -1   4    2.33    0.95
   9  -1  -4    1.58    0.78
  -9   1   4    2.22    1.27
   9   1  -4    2.23    0.87
  -9  -1   4    3.22    0.97
  -9   1   4    1.77    0.81
   8  -1  -4  498.94    9.78
   8  -1  -4  525.72    6.14
  -8  -1   4  514.27    9.05
  -8   1   4  530.79   11.16
   8   1  -4  520.56    9.57
   8   1  -4  518.53   11.71
  -8  -1   4  521.97   10.10
  -8   1   4  515.10    9.00
   7  -1  -4   64.36    3.53
   7  -1  -4   67.61    1.89
   7   1  -4   69.52    4.12
  -7   1   4   64.97    3.72
   7   1  -4   69.12    3.32
  -7   1   4   70.29    3.19
  -7  -1   4   67.01    3.06
  -7  -1   4   70.23    3.52
   6  -1  -4   38.43    2.80
   6  -1  -4   40.49    2.41
   6  -1  -4   40.16    1.19
   6   1  -4   45.01    3.14
   6   1  -4   44.18    2.53
  -6  -1   4   40.29    2.59
  -6   1   4   37.72    2.27
   5  -1  -4  132.90    5.19
   5  -1  -4  133.41    3.86
   5  -1  -4  131.98    1.60
   5   1  -4  136.43    5.13
  -5  -1   4  133.43    4.36
  -5   1   4  127.49    3.98
   4  -1  -4   22.45    1.43
   4  -1  -4   18.28    2.03
   4   1  -4   22.41    2.06
  -4  -1   4   22.03    1.73
  -4   1   4   23.87    1.74
   3  -1  -4  403.85    5.23
   3  -1  -4  382.80    8.83
  -3  -1   4  404.10    6.98
   3   1  -4  394.50    7.73
  -3   1   4  394.81    6.71
   2  -1  -4    8.25    0.67
  -2  -1   4    8.25    1.07
  -2   1   4    8.01    1.05
   2   1  -4    9.25    1.27
   2  -1  -4    8.17    1.44
   1  -1  -4  270.70    3.05
   1   1  -4  267.32    5.83
   1  -1  -4  268.85    7.44
  -1  -1   4  267.94    5.52
  -1   1   4  277.20    5.83
   0  -1  -4    7.19    1.45
   0  -1  -4    6.43    0.46
   0  -1   4    7.95    1.06
   0   1  -4    7.57    1.10
  -1  -1  -4   39.80    1.17
  -1  -1  -4   45.76    3.12
   1   1   4   39.21    1.93
  -1   1  -4   43.63    2.40
   1  -1   4   42.07    2.30
  -2  -1  -4  161.10    5.74
   2   1   4  162.90    4.31
  -2  -1  -4  163.34    2.66
  -2   1  -4  161.43    5.60
  -3  -1  -4    3.86    1.09
   3   1   4    2.48    0.83
  -3   1  -4    0.93    1.07
  -4   1  -4  153.51    6.20
   4   1   4  146.74    5.00
  -4  -1  -4  154.65    5.44
   5   1   4  213.55    6.47
  -5  -1  -4  226.93    6.53
  -5   1  -4  212.26    7.81
  -6   1  -4   44.94    2.85
  -6   1  -4   42.72    3.75
   6   1   4   45.20    3.26
  -6  -1  -4   44.34    3.67
  -7   1  -4  877.91   17.47
  -7  -1  -4  898.17   16.80
   7   1   4  844.61   14.62
  -8   1  -4   86.98    5.88
   8   1   4   91.42    5.06
  -8  -1  -4   86.78    5.51
   8  -1   4   86.26    5.18
   9  -1   4   -0.72    1.05
  -9   1  -4   -0.31    0.34
  -9   1  -4    0.13    1.14
   9   1   4    0.39    0.32
  -9  -1  -4   -0.27    0.43
   9  -1   4   -0.99    1.04
  -9  -1  -4   -0.20    0.36
   9   1   4    0.79    0.80
   9  -1   4    0.46    0.33
 -10  -1  -4   52.49    4.61
 -10   1  -4   47.84    4.75
  10   1   4   48.87    4.06
 -10   1  -4   51.01    1.96
  10  -1   4   49.84    1.84
  10   1   4   49.36    1.88
 -10  -1  -4   49.14    2.09
 -10   1  -4   50.92    1.93
  10  -1   4   52.10    3.96
 -10   1  -4   55.17    2.24
 -10  -1  -4   54.60    2.05
 -11   1  -4    5.63    0.87
 -11   1  -4    6.86    0.83
 -11  -1  -4    9.59    2.17
 -11   1  -4    6.56    2.14
  11  -1   4    5.63    0.77
  11   1   4    5.50    0.71
 -11  -1  -4    6.08    0.96
 -11   1  -4    5.54    0.81
  11   1   4    6.61    1.65
 -11  -1  -4    6.02    0.80
 -12   1  -4   -0.13    0.66
 -12   1  -4    0.19    0.38
 -12  -1  -4    1.99    0.51
 -12  -1  -4    0.63    0.89
  12   1   4   -0.05    0.44
 -12  -1  -4    0.54    0.60
  12  -1   4   -0.40    0.44
 -12   1  -4    0.07    0.47
  12   1   4   -1.05    1.30
 -12   1  -4    0.70    1.39
 -13  -1  -4    3.91    1.29
 -13   1  -4    2.25    1.38
 -13  -1  -4    1.39    0.61
 -13   1  -4    2.81    0.82
 -13   1  -4    1.99    0.66
 -13   1  -4    1.84    0.54
  13   1   4    1.24    0.53
  13   1   4    2.88    1.49
  13  -1   4    2.50    0.59
 -13  -1  -4    1.85    0.68
 -14  -1  -4    1.86    0.68
 -14   1  -4    2.39    0.84
 -14   1  -4    0.16    0.42
  14  -1   4    0.85    0.54
 -14  -1  -4    0.95    0.69
 -14   1  -4    1.21    0.61
  14   1   4    0.48    0.47
 -15  -1  -4   52.87    2.46
 -15   1  -4   49.82    2.29
  15  -1   4   51.60    2.20
  15   1   4   54.06    2.39
 -15   1  -4   51.00    2.41
  15  -1   4   56.25    2.08
 -15   1  -4   56.19    2.49
 -15  -1  -4   56.89    2.75
  16   1   4    6.25    0.92
  16  -1   4    6.89    0.73
 -16  -1  -4    7.08    1.10
 -16  -1  -4    5.97    0.91
 -16   1  -4    4.47    0.87
 -16   1  -4    4.45    0.68
  16  -1   4    4.89    0.71
 -17  -1  -4   19.68    1.63
  17  -1   4   19.87    1.28
  17   1   4   17.13    1.34
 -17   1  -4   16.28    1.38
  17  -1   4   18.98    1.06
 -17   1  -4   16.20    1.29
 -17  -1  -4   15.04    1.36
 -18  -1  -4   28.86    1.71
  18  -1   4   31.05    1.43
 -18  -1  -4   32.25    1.87
 -18   1  -4   32.68    1.74
  18   1   4   33.22    1.69
 -18   1  -4   29.44    1.53
  19   1   4   -0.28    0.36
 -19  -1  -4   -0.11    0.47
 -19   1  -4    0.70    0.36
 -19  -1  -4   -0.22    0.40
 -20   1  -4    1.34    0.32
 -20  -1  -4    1.35    0.40
 -20   1  -4    2.13    0.38
 -20  -1  -4    1.03    0.39
  20   1   4    1.78    0.35
  24  -2  -4   21.32    1.01
  24   2  -4   19.56    1.01
 -24   2   4   19.81    0.94
 -23   2   4   31.57    1.47
  23  -2  -4   31.37    1.40
  23   2  -4   31.84    1.53
  23  -2  -4   32.44    1.49
 -22   2   4   39.20    1.89
  22   2  -4   37.51    1.93
  22  -2  -4   40.75    1.93
  22  -2  -4   38.26    1.79
 -21  -2   4   73.21    2.35
 -21   2   4   75.25    2.80
  21  -2  -4   76.47    2.83
  21  -2  -4   71.79    2.76
  21   2  -4   72.27    2.94
  20  -2  -4    9.44    1.17
  20   2  -4    8.64    1.16
 -20  -2   4    7.92    0.94
 -20   2   4    9.35    1.23
  20  -2  -4    8.57    1.11
  19  -2  -4    2.71    0.79
  19   2  -4    3.55    1.00
 -19  -2   4    3.44    0.76
 -19   2   4    2.26    0.94
  19  -2  -4    3.65    0.98
  18  -2  -4    0.37    0.66
 -18  -2   4    1.06    0.64
 -18   2   4    0.22    0.84
  18  -2  -4    1.02    0.84
  18   2  -4    1.83    0.82
  17  -2  -4  142.01    4.07
 -17  -2   4  140.13    3.57
 -17  -2   4  139.60    3.59
 -17   2   4  141.12    4.12
  17  -2  -4  138.22    4.30
  17   2  -4  147.48    4.53
  16   2  -4    7.45    1.17
 -16   2   4    9.40    2.50
 -16  -2   4    6.13    0.82
 -16  -2   4    6.43    0.80
 -16   2   4    7.07    1.02
  16  -2  -4    8.70    1.06
  16  -2  -4    6.27    1.02
  16   2  -4    7.85    1.89
 -15  -2   4   41.42    1.41
  15  -2  -4   41.34    2.03
 -15   2   4   35.40    4.32
 -15  -2   4   39.56    1.87
  15   2  -4   38.26    3.86
 -15  -2   4   39.76    1.76
 -15   2   4   44.78    2.08
  15  -2  -4   39.32    2.23
  15   2  -4   39.68    2.02
  15   2  -4   44.84    2.33
 -14   2   4    0.49    0.94
  14   2  -4   -0.61    0.91
 -14  -2   4    0.38    0.37
 -14  -2   4    0.39    0.25
  14   2  -4    1.11    0.46
 -14  -2   4    1.74    0.54
  14   2  -4    2.23    0.66
  14  -2  -4    0.85    0.67
  14  -2  -4    0.35    0.43
  14   2  -4    0.56    0.99
  13  -2  -4   15.35    1.28
  13   2  -4   17.87    2.52
  13  -2  -4   16.60    1.16
 -13  -2   4   17.56    0.84
  13   2  -4   16.15    1.30
 -13   2   4   16.93    2.77
 -13  -2   4   16.72    1.13
  13   2  -4   15.64    2.55
  13   2  -4   16.68    1.22
 -13  -2   4   16.95    2.46
  12   2  -4  197.79    3.66
 -12   2   4  185.88    8.47
  12   2  -4  188.10    8.80
  12   2  -4  195.04    4.06
  12   2  -4  192.50    7.90
 -12  -2   4  199.56    3.45
  12  -2  -4  191.23    4.08
 -12   2   4  203.34    6.15
 -12  -2   4  189.10    7.72
  12  -2  -4  196.28    3.49
 -11   2   4  405.25   12.15
  11   2  -4  391.84   12.41
  11   2  -4  402.91   11.05
 -11  -2   4  406.05   10.77
 -11   2   4  410.43    8.44
  10  -2  -4  166.18    6.29
  10   2  -4  171.60    7.04
 -10   2   4  160.72    7.31
  10   2  -4  165.44    7.73
 -10  -2   4  169.24    6.64
 -10   2   4  177.17    5.40
   9   2  -4    4.29    1.36
  -9   2   4    2.48    0.88
   9   2  -4    3.72    1.28
  -9  -2   4    5.08    1.40
  -9   2   4    2.50    0.77
   9  -2  -4    2.44    1.00
   8   2  -4    3.77    1.21
  -8  -2   4    3.09    0.77
  -8   2   4    4.17    1.49
   8   2  -4    4.34    1.55
   8  -2  -4    1.59    0.79
  -8  -2   4    1.67    0.73
  -8   2   4    3.03    0.71
   7  -2  -4  776.72   14.13
  -7  -2   4  804.50    8.93
   7   2  -4  786.25   15.10
   7   2  -4  814.25   13.48
  -7  -2   4  790.98   12.14
  -7   2   4  768.78   13.74
  -7   2   4  791.96    9.90
   6  -2  -4   91.39    4.84
   6   2  -4   95.75    5.10
  -6  -2   4  101.51    3.05
  -6  -2   4   99.12    4.13
  -6   2   4  101.50    3.44
  -6  -2   4  107.86    3.50
   5  -2  -4  535.95   11.68
   5  -2  -4  563.56   11.91
   5   2  -4  528.44   11.40
  -5  -2   4  531.27    8.91
  -5   2   4  545.33    7.78
  -5  -2   4  568.99    8.95
   4   2  -4    0.95    1.09
   4  -2  -4   -0.89    1.14
  -4  -2   4    0.18    0.55
   4  -2  -4    1.63    1.08
  -4   2   4    0.44    0.37
   3  -2  -4  413.20   10.35
  -3  -2   4  413.35    7.15
  -3   2   4  412.24    6.79
   3   2  -4  406.15    9.22
   3  -2  -4  397.83   10.27
   2  -2  -4   79.91    4.69
   2   2  -4   78.26    3.93
   2  -2  -4   81.81    4.68
  -2  -2   4   82.32    3.10
  -2   2   4   78.63    3.10
   1  -2  -4 1001.83   16.28
   1   2  -4  930.00   13.31
   1  -2  -4  974.57   15.79
  -1  -2   4  949.85   10.17
  -1   2   4  973.08   11.17
   0   2   4    2.21    0.39
   0   2  -4    2.18    0.85
   0  -2  -4    1.38    1.14
   0  -2   4    2.78    0.76
   1   2   4   43.63    2.01
  -1   2  -4   44.21    2.93
  -1  -2  -4   48.32    3.63
   1  -2   4   48.84    2.31
  -2   2  -4   50.05    3.13
   2   2   4   54.13    2.56
  -2   2  -4   51.29    3.20
   2  -2   4   49.17    2.42
  -3   2  -4  117.41    5.16
   3   2   4  121.31    4.15
   3  -2   4  122.18    3.90
  -4   2  -4    0.13    0.89
   4   2   4    1.45    0.61
   4  -2   4    0.72    0.54
  -5   2  -4    3.28    1.28
   5   2   4    5.02    1.18
   6  -2   4   12.70    2.28
  -6   2  -4   13.46    2.24
   6   2   4   12.54    1.79
   7  -2   4    0.82    0.94
  -7   2  -4    0.76    0.90
   7   2   4    1.33    0.71
   8   2   4   52.19    3.85
   8  -2   4   53.13    1.68
   8   2   4   54.72    1.71
  -8  -2  -4   55.80    2.00
  -8   2  -4   55.38    2.33
  -8   2  -4   48.71    4.46
   8  -2   4   47.23    4.19
  -9   2  -4  143.82    3.94
  -9   2  -4  131.46    7.44
   9   2   4  137.77    6.57
   9  -2   4  133.90    2.89
   9   2   4  130.25    2.94
   9  -2   4  136.43    2.95
  -9   2  -4  133.87    2.79
  -9  -2  -4  137.22    2.98
  -9  -2  -4  137.17    3.38
   9  -2   4  140.97    7.28
  -9  -2  -4  133.17    2.68
 -10   2  -4   52.70    2.55
 -10   2  -4   48.98    4.95
  10   2   4   48.70    1.94
 -10   2  -4   52.44    1.76
 -10  -2  -4   50.39    2.21
  10  -2   4   47.83    4.24
  10  -2   4   51.93    1.96
 -10   2  -4   49.00    1.86
 -10  -2  -4   51.41    1.99
  10   2   4   47.66    4.07
  10  -2   4   49.84    1.88
 -10  -2  -4   51.93    1.73
 -11   2  -4    2.99    0.55
 -11   2  -4    2.32    0.81
  11   2   4    2.57    0.57
 -11  -2  -4    3.15    0.54
  11  -2   4    2.62    0.57
  11  -2   4    2.77    0.58
 -11  -2  -4    2.86    0.75
 -11   2  -4    3.17    0.62
 -11  -2  -4    2.97    0.63
  11   2   4    4.18    1.34
 -11   2  -4    3.14    1.65
 -12   2  -4    8.88    1.30
 -12   2  -4    6.26    0.76
 -12  -2  -4    6.61    0.73
 -12  -2  -4    6.38    0.88
  12  -2   4    6.48    0.81
  12   2   4    6.85    0.86
  12  -2   4    5.79    0.73
  12   2   4    3.55    1.10
 -12  -2  -4    5.42    0.94
 -12   2  -4    6.33    0.79
 -12   2  -4    3.44    1.84
 -13   2  -4    0.37    0.40
 -13  -2  -4    1.55    0.58
  13  -2   4    0.62    0.42
 -13  -2  -4    1.49    0.45
  13   2   4    1.00    0.57
  13  -2   4    0.17    0.36
 -13  -2  -4    1.67    0.65
 -13   2  -4    0.75    0.48
 -13   2  -4    1.22    0.88
 -14   2  -4   28.30    2.10
 -14   2  -4   27.00    1.58
  14   2   4   24.54    1.66
  14  -2   4   27.56    1.54
 -14  -2  -4   26.30    1.82
  14  -2   4   25.69    1.55
 -14  -2  -4   24.81    1.65
 -14   2  -4   27.24    1.68
 -15   2  -4    1.35    1.06
 -15  -2  -4    0.81    0.48
 -15   2  -4    0.12    0.36
  15  -2   4    0.32    0.39
  15   2   4    0.48    0.55
  15  -2   4    0.17    0.38
 -15  -2  -4    0.45    0.69
 -15   2  -4    0.42    0.44
 -16  -2  -4    3.37    0.74
 -16   2  -4    4.29    0.68
 -16   2  -4    7.20    1.16
  16  -2   4    3.93    0.58
  16   2   4    5.09    0.88
  16  -2   4    5.02    0.70
 -16  -2  -4    6.08    1.01
 -16   2  -4    4.58    0.71
  17   2   4   39.78    1.93
  17  -2   4   45.14    1.67
 -17  -2  -4   44.81    2.22
  17  -2   4   41.77    1.70
 -17   2  -4   38.64    1.72
 -17  -2  -4   41.65    2.01
 -17   2  -4   41.15    1.82
 -18   2  -4   -0.07    0.27
 -18  -2  -4   -0.23    0.40
  18  -2   4    0.35    0.30
 -18  -2  -4    0.25    0.49
 -18   2  -4   -0.19    0.34
  18   2   4    0.11    0.38
 -19   2  -4   15.07    0.83
 -19  -2  -4   16.74    1.14
  19   2   4   15.65    0.99
  19  -2   4   15.26    0.72
 -19  -2  -4   13.30    1.00
 -20  -2  -4    1.90    0.34
 -20  -2  -4    2.54    0.46
  20   2   4    3.05    0.42
  23   3  -4    9.13    0.75
  23  -3  -4    9.66    0.64
 -22  -3   4   12.59    0.81
  22   3  -4   12.01    0.79
 -22   3   4   12.64    0.94
  22   3  -4   12.45    1.03
  22  -3  -4   12.96    1.03
  21  -3  -4    0.92    0.57
 -21   3   4    0.49    0.48
  21  -3  -4   -0.20    0.58
  21   3  -4   -0.12    0.50
  20  -3  -4   28.25    1.73
  20  -3  -4   27.83    1.86
  20   3  -4   27.85    1.90
 -20   3   4   28.79    1.72
  19  -3  -4    5.81    0.90
  19   3  -4    4.83    0.96
  19  -3  -4    4.51    0.99
 -19   3   4    4.15    0.84
 -18  -3   4   52.28    1.84
  18  -3  -4   52.76    2.47
 -18   3   4   54.01    2.50
  18  -3  -4   54.15    2.77
  18   3  -4   52.33    2.79
  17  -3  -4    0.09    0.54
 -17  -3   4    0.05    0.33
  17   3  -4   -0.43    0.73
 -17  -3   4    0.49    0.54
 -17   3   4    1.29    0.82
  17  -3  -4    0.61    0.76
 -16  -3   4  406.50    5.27
  16  -3  -4  396.65    6.62
 -16   3   4  409.13    6.55
 -16  -3   4  407.70    6.44
  16   3  -4  407.98    7.59
  16  -3  -4  403.12    7.36
  15  -3  -4   11.60    1.16
  15   3  -4    9.03    1.97
  15   3  -4   12.73    1.41
 -15   3   4   15.29    2.72
 -15  -3   4   12.45    1.19
 -15   3   4   16.24    1.37
 -15  -3   4   12.42    0.93
  15  -3  -4   12.56    1.38
  15   3  -4   10.52    2.15
  14   3  -4    0.54    1.08
  14  -3  -4    2.19    0.55
 -14  -3   4    1.77    0.42
 -14   3   4    0.40    1.27
  14   3  -4    3.07    1.35
 -14  -3   4    2.39    0.65
  14   3  -4    1.78    0.61
  14   3  -4    1.39    0.72
  14  -3  -4    3.40    0.86
 -13  -3   4   26.94    1.30
 -13   3   4   23.85    3.39
  13  -3  -4   24.88    1.51
  13   3  -4   24.28    1.74
 -13  -3   4   28.45    1.56
  13   3  -4   24.80    1.53
  13  -3  -4   24.46    1.66
  13   3  -4   24.23    3.37
  13   3  -4   24.58    3.23
  12   3  -4   21.02    2.86
  12  -3  -4   22.10    1.37
  12   3  -4   22.13    1.36
  12   3  -4   19.58    1.46
 -12  -3   4   22.58    1.34
  12  -3  -4   19.97    1.46
 -12  -3   4   23.03    1.17
  12   3  -4   21.11    3.14
 -12   3   4   18.12    2.84
  11  -3  -4   48.73    3.99
  11  -3  -4   47.86    1.79
  11   3  -4   49.68    1.89
 -11   3   4   46.51    4.34
  11   3  -4   48.16    4.50
  11   3  -4   53.11    2.28
  11  -3  -4   48.16    2.11
  11   3  -4   46.34    4.20
 -11  -3   4   50.64    1.63
 -11  -3   4   49.32    1.84
 -11  -3   4   46.29    3.65
  10   3  -4    0.56    0.95
  10   3  -4    1.91    1.11
  10  -3  -4   -0.33    0.92
 -10  -3   4    1.48    0.41
 -10  -3   4    1.39    0.30
 -10   3   4    1.52    1.13
 -10  -3   4   -0.04    0.76
   9   3  -4    1.04    1.05
   9   3  -4   -1.06    1.40
  -9   3   4   -0.52    0.98
   9  -3  -4    0.33    0.83
  -9  -3   4    0.23    0.73
  -8   3   4  216.15    8.08
   8   3  -4  210.70    8.79
   8   3  -4  219.28    8.31
  -8  -3   4  209.00    6.79
   8  -3  -4  216.27    8.53
  -7   3   4  115.98    5.71
   7   3  -4  118.76    6.51
   7   3  -4  119.76    5.97
  -7  -3   4  119.28    4.82
   7  -3  -4  116.12    6.28
  -6   3   4   33.88    3.02
   6   3  -4   30.17    3.29
  -6  -3   4   31.39    2.35
  -6  -3   4   34.31    2.35
   6  -3  -4   30.67    3.34
  -5  -3   4   15.02    1.79
   5  -3  -4   14.97    2.64
  -5  -3   4   14.15    1.50
   5   3  -4   14.08    2.11
  -5   3   4   14.03    1.80
   4  -3  -4   65.44    4.83
  -4  -3   4   79.40    4.21
  -4  -3   4   69.61    3.13
   4   3  -4   70.64    4.61
  -4   3   4   73.75    2.63
   3  -3  -4  207.74    8.44
  -3  -3   4  226.86    5.36
  -3   3   4  222.18    4.82
   3   3  -4  217.56    7.84
  -3  -3   4  218.88    7.31
  -2  -3   4    7.67    1.59
   2   3  -4    5.66    1.37
   2  -3  -4    7.53    1.73
  -2  -3   4    8.56    1.04
  -2   3   4    8.37    1.05
   1  -3  -4  313.96   10.40
   1   3  -4  304.59    9.01
  -1  -3   4  320.11    5.74
  -1   3   4  314.63    6.46
  -1  -3   4  304.19    9.35
   0  -3  -4 1804.24   24.87
   0   3  -4 1797.22   21.57
   0  -3   4 1841.13   13.12
   0   3   4 1812.89   16.26
   0  -3   4 1794.27   23.43
  -1   3  -4  975.04   15.82
   1  -3   4  964.72   17.76
  -2   3  -4  110.11    4.62
  -2   3  -4  121.10    5.64
   2  -3   4  102.05    5.99
  -3   3  -4   68.79    3.89
   3   3   4   65.37    3.06
  -3   3  -4   68.48    4.45
   3  -3   4   67.29    4.98
  -4   3  -4   81.31    4.51
  -4   3  -4   80.41    4.87
   4  -3   4   75.07    5.33
   4   3   4   86.03    3.86
  -5   3  -4  153.62    6.68
   5   3   4  159.30    5.72
   5  -3   4  148.28    7.72
  -6   3  -4   50.94    2.21
  -6   3  -4   45.94    3.88
   6   3   4   45.92    3.27
   6  -3   4   45.09    1.66
   6  -3   4   42.37    4.17
  -6  -3  -4   48.12    1.69
   7  -3   4   22.04    3.14
  -7   3  -4   19.16    1.57
  -7  -3  -4   19.78    1.05
  -7   3  -4   20.37    2.82
   7   3   4   18.28    2.32
  -7  -3  -4   18.80    1.10
   7  -3   4   20.48    1.20
   7  -3   4   18.88    0.99
  -7  -3  -4   19.60    1.14
  -8   3  -4  515.69    7.81
   8   3   4  524.29   12.12
  -8   3  -4  513.57   14.23
  -8  -3  -4  515.30    6.30
   8  -3   4  525.51    6.39
  -8  -3  -4  523.65    5.05
   8  -3   4  517.56    5.37
  -8  -3  -4  537.07    5.43
   8  -3   4  516.19   15.01
  -8  -3  -4  516.63    6.03
  -9  -3  -4  966.76    7.49
  -9   3  -4  942.06   19.99
   9   3   4  970.67   16.97
  -9  -3  -4  948.91    9.11
   9  -3   4  949.51    8.91
   9  -3   4  948.13    7.73
  -9   3  -4  949.60   11.11
  -9  -3  -4  976.49    7.68
   9  -3   4  954.30   20.41
  -9  -3  -4  953.53    8.43
  10  -3   4   14.29    2.59
 -10   3  -4   12.29    1.55
 -10  -3  -4   15.38    0.98
 -10  -3  -4   14.83    1.26
  10  -3   4   14.74    1.03
  10   3   4   14.91    1.14
  10  -3   4   13.33    1.15
 -10  -3  -4   14.69    1.09
  10   3   4   11.49    1.94
 -10   3  -4    9.45    2.09
 -10  -3  -4   13.64    1.10
  11  -3   4    0.48    0.77
 -11  -3  -4    0.53    0.36
 -11   3  -4   -0.14    1.13
  11  -3   4    0.44    0.28
  11   3   4    0.90    0.38
  11  -3   4    2.76    0.61
 -11  -3  -4   -0.16    0.50
 -11  -3  -4    0.95    0.47
 -11   3  -4    0.46    1.03
  11   3   4    0.18    0.68
 -12   3  -4    9.32    1.56
  12  -3   4    8.02    0.82
  12   3   4    6.95    0.88
  12  -3   4    8.08    0.91
 -12  -3  -4    8.35    1.02
 -12  -3  -4    7.83    0.93
 -12  -3  -4    8.52    0.94
 -13   3  -4   46.33    2.88
  13  -3   4   45.40    2.12
 -13  -3  -4   52.10    2.44
  13   3   4   46.77    2.16
 -13  -3  -4   46.72    2.11
  13  -3   4   51.90    1.94
 -13  -3  -4   49.07    2.03
  14  -3   4    2.34    0.49
  14   3   4    2.24    0.66
  14  -3   4    2.16    0.68
 -14  -3  -4    2.98    0.72
 -14  -3  -4    1.94    0.56
 -14  -3  -4    1.87    0.63
 -15   3  -4    0.14    0.81
 -15  -3  -4   -0.51    0.59
 -15  -3  -4   -0.06    0.39
 -15  -3  -4   -0.47    0.36
  15   3   4   -0.01    0.48
  15  -3   4    0.36    0.49
 -16   3  -4    0.03    0.70
  16   3   4    0.25    0.46
  16  -3   4    0.18    0.39
 -16  -3  -4    0.31    0.53
 -16  -3  -4    0.04    0.26
 -16  -3  -4   -0.03    0.39
  17   3   4   15.94    1.16
 -17  -3  -4   16.29    1.20
  17  -3   4   15.76    1.04
 -17  -3  -4   12.87    0.99
 -17   3  -4   14.53    1.30
 -18  -3  -4   13.07    0.96
  18   3   4   13.95    0.97
  18  -3   4   14.35    0.88
 -18  -3  -4   12.03    0.89
 -19  -3  -4    2.26    0.35
  19   3   4    3.25    0.45
  22   4  -4   15.96    0.79
  22   4  -4   15.99    0.97
 -22  -4   4   15.75    0.76
 -21  -4   4   10.10    0.75
  21   4  -4   11.16    0.98
  20   4  -4    8.13    0.99
 -20   4   4    8.43    0.74
  20  -4  -4    7.91    0.96
  19   4  -4    3.91    0.90
  19  -4  -4    3.93    0.57
 -19   4   4    4.32    0.66
  19  -4  -4    3.70    0.94
 -18  -4   4    2.72    0.56
  18   4  -4    3.46    0.93
 -18   4   4    3.54    0.67
  18  -4  -4    3.95    0.97
  17  -4  -4    6.32    0.94
 -17  -4   4    6.85    0.80
  17   4  -4    5.43    1.08
 -17   4   4    7.50    0.98
  17  -4  -4    4.96    0.98
  16  -4  -4   21.32    1.56
  16   4  -4   17.80    1.65
 -16  -4   4   19.07    1.53
 -16   4   4   20.03    1.47
 -16  -4   4   19.64    1.27
  16  -4  -4   22.53    1.78
  15  -4  -4   11.04    1.14
  15   4  -4   12.23    1.52
 -15   4   4   11.58    1.10
 -15  -4   4   10.76    1.20
  15  -4  -4   10.94    1.28
 -15  -4   4   12.45    1.06
  14  -4  -4   84.11    2.97
  14   4  -4   87.34    3.54
 -14  -4   4   87.39    3.00
 -14   4   4   92.23    2.80
  14  -4  -4   85.93    3.22
 -14  -4   4   92.49    2.70
  13   4  -4    0.90    1.21
  13  -4  -4    1.47    0.58
 -13  -4   4    1.39    0.45
 -13   4   4   -0.14    0.96
 -13  -4   4    1.51    0.54
  13   4  -4    1.48    0.64
  13   4  -4    1.64    0.41
  13   4  -4    0.31    0.75
  13  -4  -4    1.65    0.63
  12  -4  -4    0.37    0.46
 -12  -4   4    0.67    0.41
  12   4  -4    0.54    0.66
 -12   4   4    0.59    1.20
  12   4  -4    0.49    0.77
 -12  -4   4    0.30    0.44
  12   4  -4    0.02    0.36
  12  -4  -4    0.56    0.54
  11  -4  -4   39.60    1.86
  11   4  -4   41.69    4.30
  11   4  -4   38.60    1.76
 -11   4   4   33.50    3.71
  11   4  -4   33.12    3.91
 -11  -4   4   39.55    1.77
  11  -4  -4   37.97    1.94
 -11  -4   4   36.48    1.61
  11  -4  -4   33.84    3.77
 -10  -4   4   34.77    1.53
  10   4  -4   31.55    1.47
 -10   4   4   37.71    3.81
 -10  -4   4   33.96    1.58
  10   4  -4   34.97    3.79
  10  -4  -4   30.78    1.62
  10   4  -4   36.53    4.13
  10  -4  -4   34.97    3.92
  -9   4   4   13.47    2.36
   9   4  -4    9.69    2.15
  -9  -4   4   10.08    0.84
   9   4  -4    9.43    0.78
  -9  -4   4    8.97    0.82
   9  -4  -4    9.89    2.46
   9  -4  -4    9.29    0.82
   9   4  -4    9.93    2.31
  -8  -4   4   78.52    2.17
  -8   4   4   74.84    4.95
   8   4  -4   72.94    5.55
  -8  -4   4   75.21    2.04
   8   4  -4   73.10    5.32
  -8  -4   4   78.15    4.10
   8  -4  -4   77.71    5.89
   7   4  -4    0.75    1.00
  -7   4   4    0.08    0.89
   7   4  -4    2.26    1.56
  -7  -4   4    0.35    0.25
   7  -4  -4   -0.96    1.20
  -7  -4   4    0.82    0.46
  -6   4   4    1.45    0.94
   6   4  -4   -0.36    1.06
   6   4  -4    0.83    1.06
   6  -4  -4    3.41    1.73
   5   4  -4  166.36    7.90
  -5   4   4  173.30    6.67
  -5  -4   4  172.13    6.57
   5  -4  -4  154.22    8.25
  -4   4   4  738.35   13.27
   4   4  -4  699.64   15.99
  -4  -4   4  725.97   14.66
   3  -4  -4   50.69    4.64
  -3   4   4   54.62    3.44
   3   4  -4   55.11    4.38
  -3  -4   4   57.64    4.28
   2  -4  -4  457.02   14.02
  -2   4   4  495.05    9.78
   2   4  -4  452.66   12.43
  -2  -4   4  455.08   12.40
   1  -4  -4  323.33   11.75
  -1  -4   4  335.23   11.07
   1   4  -4  337.48   10.78
   0  -4   4    9.23    2.08
   0  -4  -4    8.03    1.81
   0   4  -4    8.34    1.79
   1  -4   4    3.65    1.59
  -1  -4  -4    4.40    1.74
  -1   4  -4    3.48    1.30
   2  -4   4   37.74    1.50
  -2  -4  -4   38.60    1.42
  -2   4  -4   33.29    3.44
   2  -4   4   35.62    4.10
   3  -4   4   24.97    3.51
  -3   4  -4   25.29    3.01
   3  -4   4   24.94    1.28
  -3  -4  -4   27.76    1.28
  -3  -4  -4   27.16    1.29
   4  -4   4    6.93    1.74
  -4   4  -4    7.82    0.95
   4  -4   4    7.62    0.81
   4  -4   4    8.68    0.64
  -4   4  -4    6.48    1.67
  -4  -4  -4    7.53    0.74
  -4  -4  -4    8.97    0.86
   5  -4   4    2.34    1.34
  -5  -4  -4    3.04    0.55
  -5   4  -4    2.78    1.23
   5  -4   4    2.70    0.61
  -5  -4  -4    3.05    0.55
   5  -4   4    4.38    0.48
  -5   4  -4    3.81    0.85
   6  -4   4    2.43    1.52
  -6  -4  -4    1.29    0.47
  -6  -4  -4    2.07    0.52
  -6  -4  -4    0.96    0.31
  -6   4  -4    1.73    0.77
   6  -4   4    2.19    0.39
   6  -4   4    0.63    0.43
  -6   4  -4    1.26    0.99
   7  -4   4   19.82    3.04
  -7   4  -4   18.61    2.75
  -7   4  -4   21.08    1.70
  -7  -4  -4   19.72    1.21
   7  -4   4   18.66    1.28
  -7  -4  -4   20.60    1.15
   7  -4   4   19.16    1.01
  -7  -4  -4   17.57    1.29
  -8  -4  -4   74.36    2.30
   8  -4   4   73.83    2.00
  -8   4  -4   75.94    5.65
   8  -4   4   76.24    2.63
  -8   4  -4   75.64    3.28
  -8  -4  -4   78.48    2.39
   8  -4   4   75.41    6.21
  -8  -4  -4   77.74    2.61
  -9   4  -4   30.92    2.31
  -9  -4  -4   34.49    1.60
  -9  -4  -4   34.51    1.73
   9  -4   4   33.69    1.37
  -9   4  -4   39.90    4.02
   9  -4   4   31.91    1.81
   9  -4   4   37.51    4.18
  -9  -4  -4   32.06    1.77
 -10  -4  -4   21.82    1.27
  10   4   4   20.75    1.32
 -10  -4  -4   21.23    1.43
  10  -4   4   21.32    1.51
 -10   4  -4   23.19    2.13
 -10  -4  -4   19.68    1.44
 -11   4  -4   69.43    3.46
 -11  -4  -4   67.46    2.54
  11   4   4   66.91    2.38
  11  -4   4   64.06    2.61
 -11  -4  -4   67.08    2.61
 -12   4  -4    2.52    1.19
 -12  -4  -4    2.36    0.67
  12   4   4    1.47    0.48
  12  -4   4    1.48    0.68
 -12  -4  -4    2.91    0.69
 -13   4  -4    1.38    0.96
 -13  -4  -4    2.95    0.75
  13   4   4    2.54    0.60
  13  -4   4    1.69    0.56
 -13  -4  -4    2.40    0.69
 -13  -4  -4    2.07    0.46
  14   4   4   68.12    2.40
  14  -4   4   66.44    2.51
 -14  -4  -4   72.35    2.46
 -14   4  -4   66.84    3.35
 -14  -4  -4   65.50    2.38
 -15   4  -4   27.92    2.15
  15   4   4   23.34    1.37
  15  -4   4   26.42    1.50
 -15  -4  -4   24.03    1.33
 -16  -4  -4   -0.06    0.30
  16   4   4    0.93    0.38
  16  -4   4    0.51    0.31
 -17  -4  -4   -0.09    0.25
  17   4   4    0.23    0.28
  17  -4   4    0.03    0.27
  18   4   4   21.91    0.93
  18  -4   4   22.20    0.89
  20   5  -4   -0.08    0.37
 -20  -5   4    0.36    0.26
  19   5  -4    1.31    0.56
 -19  -5   4    1.14    0.39
 -18  -5   4   65.48    1.96
  18   5  -4   67.54    2.74
  17  -5  -4   63.04    2.47
 -17  -5   4   62.38    2.10
  17   5  -4   60.92    2.80
 -16  -5   4   50.82    2.01
  16  -5  -4   51.44    2.30
  16   5  -4   51.60    2.73
 -15  -5   4    9.47    0.96
  15   5  -4    9.13    1.30
  15  -5  -4   11.06    1.18
 -14  -5   4  102.32    3.00
  14   5  -4  101.11    3.92
  14  -5  -4  104.82    3.30
 -13  -5   4  125.77    3.34
 -13  -5   4  125.93    3.51
  13   5  -4  125.13    4.41
  13  -5  -4  135.55    3.72
 -12  -5   4    0.68    0.52
 -12  -5   4    0.31    0.44
  12   5  -4    1.93    1.12
  12  -5  -4    2.17    0.66
 -11  -5   4   86.65    2.73
 -11  -5   4   85.29    2.69
  11  -5  -4   82.72    2.66
  10  -5  -4    8.76    2.12
 -10  -5   4    9.80    1.00
 -10  -5   4    9.94    0.93
  10   5  -4    8.81    2.01
  10   5  -4   11.30    2.22
   9   5  -4   53.73    4.83
  -9  -5   4   59.66    1.85
  -9  -5   4   56.94    2.12
   9   5  -4   54.80    4.70
  -9  -5   4   57.58    2.08
   9  -5  -4   54.65    5.32
  -8  -5   4   16.53    1.14
   8   5  -4   17.07    2.75
  -8  -5   4   16.98    1.07
  -8  -5   4   17.94    1.10
   8   5  -4   17.45    2.80
  -7  -5   4   47.90    1.86
  -7  -5   4   50.28    1.83
  -7  -5   4   47.53    1.60
   7   5  -4   47.81    4.58
   7   5  -4   50.10    4.63
   7  -5  -4   50.03    5.03
  -6  -5   4   32.46    1.50
   6   5  -4   30.45    3.71
   6   5  -4   34.55    3.86
   6  -5  -4   31.01    4.14
  -5  -5   4   15.77    1.03
   5   5  -4   15.63    2.59
   5  -5  -4   12.96    2.74
   5   5  -4   15.06    2.54
   4  -5  -4   71.50    6.12
   4  -5  -4   76.90    1.94
  -4  -5   4   71.85    2.16
   4   5  -4   76.09    5.72
  -3  -5   4   -0.53    0.84
   3  -5  -4    0.44    0.29
   3  -5  -4   -0.17    1.28
  -3  -5   4    1.07    0.42
   3   5  -4    0.82    1.13
  -2  -5   4   12.46    2.49
   2  -5  -4   14.36    0.96
  -2  -5   4   14.46    1.01
   2   5  -4   13.98    2.51
   2  -5  -4   16.86    3.05
   2  -5  -4   15.43    0.86
   1  -5  -4   36.65    4.41
   1  -5  -4   38.17    1.59
  -1  -5   4   38.07    1.61
  -1  -5   4   38.43    1.65
   1  -5  -4   37.10    1.42
   1   5  -4   35.68    3.86
  -1  -5   4   33.86    3.95
   0  -5   4   20.23    3.14
   0  -5  -4   26.82    3.73
   0  -5   4   28.40    1.45
   0  -5  -4   27.36    1.41
   0  -5   4   27.99    1.39
   0  -5  -4   26.64    1.30
   0   5  -4   25.10    3.31
  -1   5  -4   79.10    5.70
  -1  -5  -4   72.39    5.96
   1  -5   4   81.60    2.35
   1  -5   4   81.26    2.44
  -1  -5  -4   83.82    2.42
  -1  -5  -4   85.13    2.39
   1  -5   4   84.14    6.34
  -2   5  -4  125.02    7.21
  -2  -5  -4  129.38    3.07
   2  -5   4  130.68    2.95
   2  -5   4  130.71    3.15
  -2  -5  -4  131.81    3.12
   2  -5   4  127.79    7.95
   3  -5   4    4.54    1.88
  -3  -5  -4    4.50    0.69
  -3   5  -4    5.18    0.73
   3  -5   4    3.57    0.61
  -3  -5  -4    4.48    0.69
   3  -5   4    6.44    0.59
  -3   5  -4    2.84    1.35
   3  -5   4    4.14    0.60
   4  -5   4   -0.08    0.90
  -4   5  -4    0.62    0.82
  -4  -5  -4   -0.12    0.44
  -4   5  -4   -1.70    1.25
  -4  -5  -4    0.01    0.41
   4  -5   4    0.02    0.34
   4  -5   4   -0.07    0.43
   5  -5   4   19.14    3.33
   5  -5   4   17.33    1.30
   5  -5   4   19.27    1.16
  -5   5  -4   19.99    1.65
  -5   5  -4   19.90    2.97
  -5  -5  -4   18.66    1.30
  -5  -5  -4   18.91    1.36
  -6   5  -4    0.08    0.73
   6  -5   4   -0.19    1.10
  -6  -5  -4    0.58    0.51
  -6  -5  -4    1.72    0.70
   6  -5   4   -0.06    0.45
   6  -5   4    0.04    0.37
  -6   5  -4   -0.23    0.95
  -7   5  -4  181.10    5.09
   7  -5   4  190.44    3.45
   7  -5   4  187.79    4.35
  -7  -5  -4  183.50    4.29
  -7  -5  -4  182.21    3.87
  -8   5  -4    0.05    0.91
  -8  -5  -4    0.94    0.55
   8  -5   4    0.60    0.32
   8  -5   4    0.43    0.47
  -8  -5  -4    1.33    0.60
  -9  -5  -4    7.93    1.03
  -9  -5  -4    9.27    0.91
   9  -5   4    8.56    1.02
  -9   5  -4   10.38    1.68
 -10   5  -4   45.89    2.85
  10  -5   4   44.86    2.22
 -10  -5  -4   45.50    1.86
 -10  -5  -4   45.14    2.23
 -11  -5  -4   36.20    1.60
  11  -5   4   35.57    1.94
 -11   5  -4   35.00    2.50
  11   5   4   33.72    1.48
 -11  -5  -4   33.62    1.88
 -12   5  -4   64.38    3.27
  12   5   4   68.73    2.09
  12  -5   4   67.84    2.58
 -12  -5  -4   67.26    2.56
  13   5   4   20.33    1.13
  13  -5   4   21.47    1.41
 -13   5  -4   23.44    1.95
 -13  -5  -4   19.11    1.38
 -14  -5  -4    3.19    0.62
  14   5   4    2.66    0.46
  14  -5   4    3.34    0.60
 -15   5  -4    3.14    0.76
 -15  -5  -4    2.96    0.52
  15  -5   4    2.41    0.49
  15   5   4    2.87    0.40
 -16  -5  -4    3.48    0.45
  16   5   4    2.66    0.34
  16  -5   4    2.75    0.42
 -18  -6   4    2.84    0.40
  18   6  -4    3.71    0.60
 -17  -6   4   31.08    1.28
  17   6  -4   30.75    1.66
 -17  -6   4   30.49    1.29
  16   6  -4   37.14    2.00
 -16  -6   4   38.10    1.57
 -16  -6   4   40.06    1.56
 -15  -6   4   23.11    1.27
 -15  -6   4   20.39    1.25
  15   6  -4   21.39    1.70
 -14  -6   4    2.27    0.60
  14   6  -4    0.90    0.74
 -14  -6   4    2.35    0.46
 -13  -6   4    1.31    0.56
  13   6  -4    0.77    0.91
 -12  -6   4   26.93    1.57
  12   6  -4   24.52    2.01
 -11  -6   4   -0.13    0.46
 -10  -6   4    0.21    0.56
 -10  -6   4   -0.11    0.32
  -9  -6   4   79.03    2.38
  -9  -6   4   76.31    2.58
  -8  -6   4    8.05    0.82
  -8  -6   4    7.07    0.87
  -7  -6   4   56.04    2.16
  -7  -6   4   61.50    2.19
  -6  -6   4  144.81    3.41
  -6  -6   4  140.88    3.34
   5  -6  -4   64.76    1.97
  -5  -6   4   65.64    2.35
  -5  -6   4   64.60    2.24
  -4  -6   4   13.57    1.04
  -4  -6   4   13.58    1.14
   4  -6  -4   13.00    1.00
  -3  -6   4    6.44    0.88
   3   6  -4    4.55    1.26
   3  -6  -4    5.43    1.52
   3  -6  -4    5.75    0.69
   2  -6  -4   49.08    5.22
  -2  -6   4   46.49    2.04
   2  -6  -4   48.95    1.94
   2   6  -4   43.50    3.89
   2   6  -4   47.94    4.30
   1   6  -4   -0.17    0.88
  -1  -6   4   -0.80    1.34
   1  -6  -4    1.64    0.49
  -1  -6   4    1.33    0.61
   0  -6  -4   56.56    5.21
   0  -6   4   63.88    2.36
   0  -6  -4   61.78    2.06
   0  -6  -4   61.32    2.26
   0  -6   4   56.44    4.94
   1  -6   4  239.86    4.51
   1  -6   4  245.87    4.61
  -1  -6  -4  239.44    4.53
  -1  -6  -4  244.20    4.29
  -2  -6  -4    1.66    0.62
   2  -6   4    1.27    0.54
   2  -6   4    1.09    0.47
  -2  -6  -4    2.48    0.58
  -3  -6  -4   83.79    2.76
   3  -6   4   79.93    2.56
   3  -6   4   83.52    2.81
  -3  -6  -4   82.94    2.64
   4  -6   4   76.42    2.44
   4  -6   4   69.12    2.60
  -4  -6  -4   70.35    2.58
  -4  -6  -4   73.51    2.57
  -5  -6  -4    0.90    0.44
   5  -6   4    1.46    0.48
  -5  -6  -4    1.24    0.56
   5  -6   4    1.44    0.59
   6  -6   4    7.04    0.92
  -6   6  -4    6.89    1.00
  -6  -6  -4    6.87    0.93
   6  -6   4    6.80    0.75
  -6  -6  -4    8.33    0.96
  -7   6  -4   87.74    3.32
   7  -6   4   87.80    2.39
  -7  -6  -4   82.59    2.71
   7  -6   4   84.07    2.89
  -7  -6  -4   86.45    2.95
  -8  -6  -4   75.41    2.51
   8  -6   4   81.16    2.84
  -8   6  -4   75.38    3.18
  -8  -6  -4   75.82    2.76
  -9   6  -4    3.69    0.99
  -9  -6  -4    2.68    0.67
  -9  -6  -4    2.72    0.58
   9  -6   4    2.69    0.67
 -10  -6  -4    4.16    0.81
  10  -6   4    5.04    0.72
 -10  -6  -4    4.76    0.66
 -10   6  -4    5.40    1.10
 -11   6  -4   11.58    1.30
  11  -6   4   13.31    1.11
 -11  -6  -4   11.18    1.07
  12  -6   4   62.65    2.11
 -12   6  -4   57.72    2.54
 -12  -6  -4   56.93    2.08
 -13   6  -4   44.65    2.07
  13  -6   4   45.15    1.64
 -13  -6  -4   40.67    1.63
 -14   6  -4    1.04    0.49
  14  -6   4    0.71    0.28
 -14  -6  -4    0.98    0.36
  15  -6   4    4.16    0.40
  16   7  -4   13.39    0.87
 -15  -7   4   20.35    0.94
  15   7  -4   20.05    1.20
 -14  -7   4   13.08    0.86
  14   7  -4   13.97    1.13
 -13  -7   4   23.03    1.19
  13   7  -4   24.08    1.63
 -12  -7   4   26.97    1.33
  12   7  -4   28.01    1.88
  11   7  -4  220.66    5.28
 -11  -7   4  229.13    3.93
 -10  -7   4   52.37    1.70
 -10  -7   4   53.16    1.96
  -9  -7   4   80.30    2.25
  -9  -7   4   82.34    2.45
  -8  -7   4   54.67    2.02
  -8  -7   4   55.65    1.97
  -7  -7   4   13.02    1.03
  -7  -7   4   12.39    1.03
  -6  -7   4   56.22    2.14
  -6  -7   4   56.66    2.02
  -5  -7   4    0.01    0.40
   5  -7  -4    0.79    0.41
  -5  -7   4    0.60    0.52
  -4  -7   4    5.59    0.69
   4  -7  -4    6.69    0.77
  -4  -7   4    5.78    0.84
  -3  -7   4   10.46    0.84
   3  -7  -4   10.56    0.91
  -3  -7   4   11.15    1.12
   2  -7  -4    6.49    0.79
  -2  -7   4    7.96    1.02
  -2  -7   4    7.47    0.74
  -1  -7   4   22.02    1.50
   1  -7  -4   22.61    1.39
  -1  -7   4   21.26    1.13
   0  -7  -4    5.81    0.82
   0  -7   4    6.14    0.62
   0  -7   4    6.08    0.93
  -1  -7  -4   88.90    2.76
   1  -7   4   93.53    2.90
   2  -7   4   16.66    1.25
  -2  -7  -4   15.18    1.24
  -2  -7  -4   14.53    1.00
   3  -7   4   74.28    2.43
  -3  -7  -4   72.62    2.56
  -3  -7  -4   76.18    2.31
  -4  -7  -4    0.93    0.56
  -4  -7  -4    0.42    0.33
   4  -7   4    0.03    0.38
  -5  -7  -4    2.20    0.52
   5  -7   4    4.11    0.60
   5  -7   4    2.34    0.53
  -5  -7  -4    3.10    0.77
   6  -7   4   17.80    1.21
   6  -7   4   19.03    1.06
  -6  -7  -4   16.72    1.23
  -6  -7  -4   17.44    1.16
  -7  -7  -4    4.80    0.66
   7  -7   4    4.93    0.70
  -7  -7  -4    5.69    0.76
  -8  -7  -4  246.96    3.92
  -8  -7  -4  249.88    4.10
  -9  -7  -4   -0.45    0.32
  -9  -7  -4   -0.21    0.30
   9  -7   4    0.25    0.29
  10  -7   4    6.82    0.64
 -10  -7  -4    7.24    0.72
  11  -7   4   16.24    0.85
 -11  -7  -4   14.51    0.89
  12  -7   4    1.94    0.32
 -12  -7  -4    1.90    0.36
  12   8  -4   12.04    0.83
 -11  -8   4    8.13    0.53
  11   8  -4    8.19    0.82
 -10  -8   4   -0.31    0.22
  10   8  -4    0.24    0.47
  -9  -8   4  224.64    2.99
   9   8  -4  222.64    4.39
  -9  -8   4  212.77    2.72
  -8  -8   4    4.05    0.48
  -8  -8   4    3.89    0.48
  -7  -8   4    7.96    0.69
  -6  -8   4   84.04    2.20
  -5  -8   4    6.38    0.69
  -4  -8   4    0.46    0.39
  -3  -8   4   21.83    1.25
   2  -8  -4   24.15    1.15
  -2  -8   4   24.76    1.36
   1  -8  -4    6.65    0.67
  -1  -8   4    7.77    0.82
   0  -8  -4    2.54    0.52
   0  -8   4    2.18    0.54
   1  -8   4   41.60    1.61
  -1  -8  -4   38.39    1.55
  -2  -8  -4   22.24    1.21
   2  -8   4   23.27    1.17
  -3  -8  -4   21.25    1.19
   3  -8   4   21.77    1.07
   4  -8   4   59.85    1.61
  -4  -8  -4   57.10    1.81
  -5  -8  -4   13.15    0.89
  -6  -8  -4  173.76    2.81
  -7  -8  -4   24.18    0.99
 -24   0   5    0.13    0.40
  24   0  -5    0.08    0.30
  23   0  -5    0.14    0.45
 -23   0   5   -0.37    0.56
  22   0  -5    0.89    0.58
 -22   0   5   -0.03    0.60
  22   0  -5   -0.23    0.37
  21   0  -5    0.33    0.60
 -21   0   5    0.17    0.68
  21   0  -5    0.31    0.45
  20   0  -5   -0.32    0.66
 -20   0   5    0.36    0.79
  20   0  -5    0.10    0.47
 -19   0   5    0.47    0.89
  19   0  -5    0.35    0.57
  19   0  -5    0.34    0.57
  18   0  -5    0.07    0.59
 -18   0   5    0.30    0.91
  18   0  -5    1.30    0.74
  17   0  -5    0.66    0.63
 -17   0   5   -1.53    1.45
 -17   0   5   -0.45    0.89
  17   0  -5   -0.52    0.70
  16   0  -5   -0.87    0.57
 -16   0   5   -0.49    0.86
 -16   0   5   -0.32    0.68
  16   0  -5    0.19    0.61
  15   0  -5    0.79    0.59
 -15   0   5   -0.08    1.13
  15   0  -5   -0.26    0.38
 -15   0   5    0.26    0.55
 -15   0   5   -0.10    1.01
 -14   0   5    1.52    1.21
  14   0  -5   -0.32    0.37
  14   0  -5    0.38    0.39
 -14   0   5    0.28    0.78
  13   0  -5    0.27    0.40
  13   0  -5    0.30    0.38
 -13   0   5    0.39    0.81
 -13   0   5   -0.54    0.86
 -12   0   5    0.44    0.89
  12   0  -5    0.07    0.94
 -12   0   5   -0.05    0.72
  12   0  -5   -0.09    0.56
  11   0  -5   -0.38    1.05
 -11   0   5   -1.09    0.92
 -11   0   5   -0.20    0.82
  11   0  -5   -0.19    0.56
  10   0  -5    0.19    0.48
 -10   0   5   -1.30    1.01
  10   0  -5   -0.21    0.78
 -10   0   5    0.23    0.64
  10   0  -5   -0.75    0.71
   9   0  -5   -0.72    0.64
   9   0  -5    0.47    0.88
   9   0  -5   -0.73    1.01
  -9   0   5    0.19    0.82
   8   0  -5    0.53    0.42
   8   0  -5   -0.04    0.70
   8   0  -5   -0.25    0.75
  -8   0   5   -0.24    0.75
   7   0  -5    0.23    0.64
   7   0  -5    0.48    0.34
  -7   0   5   -0.30    0.91
   7   0  -5   -0.91    0.82
   6   0  -5    0.43    1.00
   6   0  -5    0.07    0.78
   6   0  -5   -0.03    0.32
  -6   0   5   -0.30    0.73
   5   0  -5   -0.07    0.90
   5   0  -5    0.05    0.63
  -5   0   5    0.56    0.64
   4   0  -5   -0.05    0.58
   4   0  -5    0.88    0.98
  -4   0   5    0.06    0.61
   3   0  -5    0.22    0.89
   3   0  -5   -0.08    0.52
  -3   0   5   -0.37    0.65
   2   0  -5    0.57    0.55
   2   0  -5   -0.65    0.96
  -2   0   5    0.08    0.67
   1   0  -5    1.60    1.33
   1   0  -5   -0.03    0.40
  -1   0   5    1.33    0.68
   0   0  -5   -0.24    0.43
   0   0  -5   -0.66    0.88
   0   0   5    0.27    0.75
  -1   0  -5   -0.99    1.05
  -1   0  -5    0.88    0.56
   1   0   5   -0.16    0.79
  -2   0  -5   -0.08    0.39
  -2   0  -5    0.93    0.98
  -3   0  -5   -0.58    0.77
  -3   0  -5    0.04    0.52
  -4   0  -5    0.19    0.66
   5   0   5   -1.20    0.82
  -5   0  -5   -0.62    0.65
  -6   0  -5    0.22    1.25
   6   0   5   -1.38    1.09
  -7   0  -5   -0.49    1.26
   7   0   5    0.12    0.67
   8   0   5    0.15    0.36
  -8   0  -5    0.22    0.38
  -8   0  -5   -1.03    0.94
   8   0   5   -1.21    0.95
  -8   0  -5    0.17    0.32
  -9   0  -5    0.28    0.38
  -9   0  -5    0.75    1.21
   9   0   5    0.61    0.48
  -9   0  -5    0.23    0.42
  -9   0  -5   -0.50    0.52
   9   0   5   -0.51    0.70
 -10   0  -5   -0.15    1.09
  10   0   5   -0.17    0.40
 -10   0  -5    0.60    0.42
 -10   0  -5   -0.21    0.48
  10   0   5   -0.89    0.99
 -11   0  -5    0.02    0.48
 -11   0  -5    0.00    0.51
 -11   0  -5   -0.79    1.30
  11   0   5    0.48    1.04
  11   0   5    0.95    0.55
 -12   0  -5   -0.29    0.48
 -12   0  -5   -0.36    1.34
  12   0   5    0.60    0.47
 -12   0  -5   -0.20    0.61
  13   0   5    0.19    0.49
 -13   0  -5   -0.05    0.52
 -13   0  -5   -0.06    0.60
 -14   0  -5    0.28    0.59
 -14   0  -5    0.05    0.67
  14   0   5   -0.61    0.60
  15   0   5    0.80    0.58
 -15   0  -5   -0.05    0.64
 -15   0  -5    0.28    0.52
 -16   0  -5    0.19    0.46
  16   0   5   -0.19    0.46
 -16   0  -5    0.12    0.58
 -17   0  -5   -0.15    0.45
 -17   0  -5    0.09    0.54
  17   0   5   -0.20    0.42
 -18   0  -5    0.69    0.40
  18   0   5    0.64    0.34
 -18   0  -5   -0.05    0.49
 -19   0  -5    0.22    0.30
 -19   0  -5   -0.15    0.34
  24   1  -5   18.66    1.08
  24  -1  -5   18.14    1.03
 -24   1   5   17.93    1.08
  23  -1  -5    2.66    0.56
  23   1  -5    2.55    0.58
 -23  -1   5    3.41    0.59
 -23   1   5    2.78    0.60
  23  -1  -5    2.92    0.52
  22  -1  -5    3.35    0.70
  22   1  -5    4.97    0.87
 -22   1   5    2.91    0.85
  22  -1  -5    3.33    0.67
  21  -1  -5    0.71    0.61
  21   1  -5    0.93    0.61
 -21  -1   5    0.60    0.60
 -21   1   5    0.96    0.72
  21  -1  -5    0.62    0.55
  20  -1  -5   12.64    1.29
  20   1  -5   14.02    1.47
 -20  -1   5   15.38    1.41
 -20   1   5   15.71    1.59
  20  -1  -5   12.79    1.33
  19  -1  -5   42.41    2.31
  19   1  -5   44.62    2.50
 -19  -1   5   43.75    2.26
 -19   1   5   45.80    2.54
  19  -1  -5   44.27    2.48
  19   1  -5   46.14    2.08
  18  -1  -5  261.66    5.55
  18   1  -5  265.68    5.93
 -18  -1   5  256.07    5.22
 -18  -1   5  262.38    4.55
 -18   1   5  257.41    5.68
  18  -1  -5  258.24    5.87
  18   1  -5  266.18    5.16
  17  -1  -5   95.39    3.30
 -17  -1   5   98.49    2.78
  17   1  -5   98.18    3.52
 -17  -1   5   93.63    3.13
 -17   1   5  100.43    3.48
  17   1  -5   97.53    3.21
  17  -1  -5   93.56    3.55
  16  -1  -5    1.06    0.57
  16   1  -5    1.98    0.67
 -16  -1   5    2.22    0.51
 -16   1   5    1.37    0.97
  16   1  -5    2.05    0.59
 -16  -1   5    1.83    0.75
 -16   1   5    1.20    0.67
  16  -1  -5    1.92    0.70
  16   1  -5    3.46    0.71
  15  -1  -5   18.71    1.37
  15   1  -5   18.97    1.36
 -15  -1   5   16.76    1.17
 -15  -1   5   18.85    1.36
  15  -1  -5   18.48    1.58
  15   1  -5   17.84    1.44
 -15   1   5   17.39    2.42
 -15  -1   5   18.06    2.82
  15   1  -5   18.85    2.35
  14   1  -5  124.33    7.40
  14   1  -5  122.85    3.48
  14   1  -5  129.82    6.12
  14  -1  -5  123.79    2.48
  14   1  -5  126.80    3.24
 -14  -1   5  128.06    5.88
 -14   1   5  130.67    7.23
 -14  -1   5  131.85    3.06
 -14  -1   5  120.36    2.83
  14  -1  -5  125.28    3.66
 -14   1   5  119.45    5.84
 -14  -1   5  123.27    6.64
  14  -1  -5  126.00    3.22
  13   1  -5    0.42    0.89
  13  -1  -5    1.16    0.43
 -13  -1   5    0.87    0.77
 -13   1   5   -0.33    1.15
  13   1  -5   -0.95    1.14
 -13  -1   5    0.59    0.30
  13   1  -5    0.48    0.38
 -13  -1   5   -0.85    1.09
 -13   1   5   -0.35    0.60
  13   1  -5   -0.12    0.37
  12   1  -5  113.11    6.68
 -12  -1   5  127.37    5.85
  12   1  -5  118.21    2.72
 -12   1   5  121.52    6.66
  12   1  -5  133.03    5.88
 -12  -1   5  112.57    5.86
 -12   1   5  118.60    5.41
 -11   1   5  102.70    5.93
  11   1  -5  100.86    6.18
  11   1  -5  110.03    5.10
 -11  -1   5   98.86    5.27
 -11   1   5  107.72    4.92
 -11  -1   5  112.25    5.16
 -10  -1   5   21.09    2.25
 -10   1   5   19.01    2.58
  10   1  -5   20.81    2.28
  10  -1  -5   17.14    1.98
  10   1  -5   20.88    2.22
 -10  -1   5   18.89    2.34
 -10   1   5   19.99    2.08
  10   1  -5   15.71    2.40
   9   1  -5  246.15    7.75
  -9  -1   5  257.17    7.19
  -9   1   5  253.63    8.48
   9   1  -5  250.46    8.90
   9   1  -5  256.96    7.15
  -9  -1   5  259.45    7.87
  -9   1   5  248.77    6.99
   9  -1  -5  252.30    7.71
  -8   1   5   26.98    2.35
   8   1  -5   25.25    2.76
  -8  -1   5   28.11    2.27
  -8   1   5   27.54    2.70
   8  -1  -5   26.61    2.38
   8   1  -5   26.43    2.23
  -8  -1   5   26.11    2.46
   8  -1  -5   26.71    2.64
   7  -1  -5  129.99    4.76
   7   1  -5  144.64    6.11
   7   1  -5  138.35    4.91
   7  -1  -5  134.79    5.86
  -7  -1   5  148.88    5.59
  -7   1   5  140.79    4.91
   6  -1  -5  233.41    5.80
   6   1  -5  241.04    7.67
   6  -1  -5  227.33    7.63
  -6  -1   5  231.45    6.60
  -6   1   5  229.55    6.11
   5  -1  -5   15.66    1.47
   5  -1  -5   16.46    2.17
   5   1  -5   15.34    1.94
  -5  -1   5   16.73    1.78
  -5   1   5   13.81    1.52
   4  -1  -5  470.06    6.77
   4  -1  -5  458.86   10.87
   4   1  -5  481.33    9.71
  -4  -1   5  471.46    8.83
  -4   1   5  462.13    8.46
   3  -1  -5   22.45    1.30
   3  -1  -5   22.07    2.57
   3   1  -5   20.63    1.99
  -3  -1   5   23.29    2.03
  -3   1   5   23.12    1.96
   2  -1  -5  968.14   16.10
   2  -1  -5 1002.83    7.52
  -2  -1   5 1000.73   12.31
  -2   1   5  971.14   12.45
   2   1  -5  966.49   12.62
   1  -1  -5    1.41    1.22
   1  -1  -5   -0.10    0.24
  -1  -1   5    0.98    0.56
  -1   1   5    1.63    0.90
   1   1  -5    0.10    0.63
   0   1  -5   39.82    2.53
   0  -1  -5   37.76    3.32
   0  -1   5   42.11    2.57
   0   1   5   40.44    2.75
  -1  -1  -5  297.25    8.91
  -1   1  -5  288.20    6.75
   1  -1   5  309.52    7.11
  -2  -1  -5    0.23    0.81
   2   1   5    0.68    0.59
  -2   1  -5    0.47    0.64
   2  -1   5   -0.28    0.57
  -3  -1  -5    5.28    1.36
  -3   1  -5    6.38    1.19
   3   1   5    6.80    1.10
   4   1   5   16.19    1.82
  -4   1  -5   15.40    2.23
  -4  -1  -5   12.95    1.87
  -4   1  -5   15.08    2.16
  -5   1  -5    0.43    0.77
  -5  -1  -5    2.37    0.95
  -5   1  -5    2.04    1.32
   5   1   5    1.62    0.74
  -6   1  -5    0.39    0.99
   6   1   5    0.08    0.62
  -7   1  -5    5.47    1.81
   7   1   5    6.22    1.46
  -8   1  -5    0.96    0.51
  -8  -1  -5    0.70    0.31
  -8   1  -5    1.57    1.06
   8   1   5    1.26    0.33
  -8  -1  -5    0.79    0.46
  -8   1  -5    0.56    0.34
   8   1   5    0.43    0.85
  -8   1  -5    0.57    0.35
   8  -1   5    1.09    0.40
  -9   1  -5  246.16   10.62
   9   1   5  242.43    8.94
  -9   1  -5  244.14    5.01
   9  -1   5  251.29    4.31
   9   1   5  239.62    4.22
  -9  -1  -5  246.75    4.77
  -9   1  -5  251.41    4.31
  -9   1  -5  260.99    4.50
  -9  -1  -5  253.14    4.41
 -10   1  -5  144.16    3.57
 -10   1  -5  141.56    8.33
  10   1   5  147.18    7.18
  10  -1   5  150.07    3.47
  10   1   5  145.85    3.45
 -10  -1  -5  150.19    3.87
 -10   1  -5  150.07    3.54
 -10  -1  -5  147.23    3.60
 -10   1  -5  147.69    4.16
  10  -1   5  149.19    6.98
 -11   1  -5   13.90    1.43
  11  -1   5   12.10    1.09
  11   1   5   11.65    1.06
 -11   1  -5   17.70    3.21
 -11   1  -5   13.81    1.26
 -11   1  -5   11.78    1.13
 -11  -1  -5   12.43    1.30
 -11  -1  -5   12.49    1.17
  11   1   5   13.73    2.36
  12  -1   5   26.74    1.60
  12   1   5   26.61    1.63
 -12   1  -5   30.03    1.79
 -12   1  -5   27.69    1.72
 -12  -1  -5   26.47    1.83
 -12  -1  -5   26.26    1.73
 -12   1  -5   28.15    1.91
 -13   1  -5   14.02    1.41
 -13   1  -5   15.08    1.34
  13  -1   5   14.96    1.25
  13   1   5   13.40    1.26
 -13  -1  -5   15.86    1.54
 -13   1  -5   14.40    1.28
 -13  -1  -5   14.90    1.33
  14  -1   5  145.24    3.75
  14   1   5  137.86    3.82
 -14  -1  -5  142.98    4.31
 -14   1  -5  142.77    3.96
 -14   1  -5  155.40    4.23
 -14   1  -5  136.03    3.82
 -14  -1  -5  142.64    4.04
 -15   1  -5    1.67    0.58
 -15  -1  -5    1.76    0.74
  15   1   5    1.55    0.51
 -15  -1  -5    2.86    0.90
 -15   1  -5    0.60    0.53
  15  -1   5    1.17    0.56
  16  -1   5  109.64    3.01
  16   1   5  110.83    3.28
 -16  -1  -5  106.38    3.56
 -16   1  -5  103.40    3.18
 -16   1  -5  104.32    3.13
 -16  -1  -5  107.63    3.32
  17  -1   5   37.15    1.62
  17   1   5   34.78    1.73
 -17  -1  -5   36.31    1.98
 -17   1  -5   33.84    1.73
 -17   1  -5   34.12    1.67
 -17  -1  -5   33.59    1.76
  18   1   5   39.74    1.67
 -18  -1  -5   39.35    1.85
 -18   1  -5   37.98    1.62
 -18   1  -5   33.80    1.49
 -18  -1  -5   39.07    1.68
  18  -1   5   38.64    1.46
 -19   1  -5    4.46    0.49
 -19  -1  -5    4.74    0.61
  19   1   5    6.04    0.60
 -19  -1  -5    6.43    0.71
 -19   1  -5    4.92    0.54
  24   2  -5   73.20    1.91
 -24   2   5   75.30    1.84
  23  -2  -5    3.16    0.50
  23   2  -5    3.65    0.60
 -23   2   5    3.05    0.63
  23  -2  -5    2.99    0.53
  22  -2  -5    8.55    0.89
  22   2  -5    7.60    0.92
 -22   2   5    8.03    0.97
  22  -2  -5    6.86    0.83
  21   2  -5   16.07    1.42
 -21   2   5   17.42    1.46
  21  -2  -5   15.62    1.41
  21  -2  -5   15.12    1.27
  20  -2  -5   59.81    2.54
  20   2  -5   61.54    2.84
 -20  -2   5   59.03    2.20
 -20   2   5   57.05    2.60
  20  -2  -5   58.14    2.72
  19  -2  -5    0.64    0.60
  19   2  -5    1.10    0.73
 -19  -2   5    1.08    0.56
 -19   2   5    1.10    0.84
  19  -2  -5    1.11    0.77
 -18   2   5   94.97    3.46
 -18  -2   5   97.90    2.93
 -18  -2   5   86.95    2.88
  18   2  -5   90.22    3.56
  18  -2  -5   93.01    3.29
  18  -2  -5   90.12    3.55
  17  -2  -5   27.20    1.76
  17   2  -5   24.91    1.92
 -17  -2   5   25.31    1.50
 -17  -2   5   24.23    1.58
 -17   2   5   28.10    1.92
  17  -2  -5   25.19    1.96
  16   2  -5   83.82    3.30
  16   2  -5   83.26    5.21
 -16  -2   5   86.67    2.63
  16   2  -5   88.35    3.10
 -16  -2   5   81.84    2.73
 -16   2   5   90.47    3.17
  16  -2  -5   85.17    2.96
  16  -2  -5   85.08    3.45
  15  -2  -5   27.99    1.67
  15   2  -5   30.16    3.87
 -15   2   5   29.67    3.80
  15   2  -5   28.97    1.92
  15   2  -5   27.39    3.18
 -15  -2   5   27.43    1.39
 -15  -2   5   27.27    1.56
  15  -2  -5   27.70    1.92
  15   2  -5   28.72    1.77
  14   2  -5    5.50    1.46
  14  -2  -5    5.05    0.72
  14   2  -5    5.56    0.88
 -14   2   5    4.85    1.86
  14   2  -5    5.65    1.75
 -14  -2   5    6.79    0.85
  14   2  -5    5.34    0.77
  14  -2  -5    5.49    0.88
 -14  -2   5    5.68    1.52
  13   2  -5    3.79    1.10
  13  -2  -5    3.91    0.55
 -13   2   5    4.95    1.67
 -13  -2   5    5.86    0.48
 -13  -2   5    5.73    0.74
  13   2  -5    6.53    0.93
  13   2  -5    5.94    0.78
  13   2  -5    6.29    1.58
  13  -2  -5    6.76    0.98
 -13  -2   5    8.71    1.84
  12  -2  -5   83.41    2.21
 -12   2   5   78.70    5.60
  12   2  -5   88.70    2.64
  12   2  -5   88.77    6.21
  12   2  -5   93.18    5.46
  12  -2  -5   85.60    2.87
  12   2  -5   86.11    2.69
 -12  -2   5   88.22    5.31
 -12   2   5   86.11    4.12
 -12  -2   5   87.63    2.41
 -11   2   5    9.66    1.89
  11   2  -5   11.84    1.94
  11   2  -5   11.52    0.90
 -11  -2   5   13.31    0.90
 -11  -2   5   13.19    2.02
 -11   2   5   13.23    1.58
  11   2  -5   13.04    2.54
 -10   2   5  208.77    8.52
  10   2  -5  219.31    7.86
  10   2  -5  217.10    9.15
 -10  -2   5  209.37    7.57
 -10   2   5  213.82    6.33
   9  -2  -5   87.38    4.96
  -9   2   5   83.56    5.25
   9   2  -5   82.70    5.49
   9   2  -5   91.82    4.95
  -9  -2   5   89.91    4.77
  -9   2   5   85.47    3.87
   8  -2  -5  761.66   14.43
  -8   2   5  734.30   14.77
   8   2  -5  767.28   16.33
   8   2  -5  763.58   13.82
  -8  -2   5  760.55   13.21
  -8   2   5  767.42   11.21
   7  -2  -5   -0.63    0.91
   7   2  -5    0.30    0.63
   7   2  -5    0.52    1.14
  -7  -2   5    1.24    0.61
   7  -2  -5    0.91    1.04
  -7  -2   5    1.76    0.99
  -7   2   5    0.89    0.49
  -6  -2   5    0.24    0.53
   6  -2  -5    1.26    1.07
   6  -2  -5    1.98    1.29
   6   2  -5    0.47    1.10
  -6  -2   5    0.53    0.73
  -6   2   5   -0.07    0.55
   5  -2  -5    2.41    1.01
   5   2  -5    1.62    0.90
  -5  -2   5    2.99    0.95
  -5   2   5    3.19    0.81
   4  -2  -5  119.45    6.21
   4   2  -5  112.80    5.43
  -4  -2   5  110.64    4.26
  -4   2   5  118.68    4.18
   3  -2  -5  756.23   15.52
  -3  -2   5  743.26   10.68
  -3   2   5  767.28   10.75
   3   2  -5  774.59   13.65
  -2  -2   5  408.38    7.74
  -2   2   5  398.57    7.97
   2   2  -5  402.73    9.67
   1  -2  -5  311.42    9.93
   1   2  -5  310.38    8.36
  -1  -2   5  308.08    6.67
  -1   2   5  305.97    7.22
   0  -2  -5   -0.16    1.07
   0   2  -5    0.88    0.74
   0  -2   5    1.27    0.66
   0   2   5    1.42    0.78
   1   2   5  252.27    4.79
  -1   2  -5  248.50    7.47
  -1  -2  -5  247.78    8.78
   1  -2   5  244.57    5.97
  -2  -2  -5  149.02    6.76
   2   2   5  154.59    4.29
  -2   2  -5  161.11    6.04
   2  -2   5  151.55    4.83
  -3   2  -5   72.13    4.46
   3   2   5   75.94    3.43
  -3   2  -5   81.51    4.43
   3  -2   5   76.84    3.55
  -4   2  -5   31.79    3.14
   4   2   5   35.91    2.63
  -4   2  -5   34.75    3.02
   4  -2   5   38.12    2.63
   5   2   5   19.26    2.05
  -5   2  -5   20.29    2.73
   5  -2   5   16.65    1.79
  -6   2  -5   -0.52    0.65
  -6   2  -5    1.55    1.07
   6   2   5    1.10    0.77
   6  -2   5   -0.30    0.50
  -7   2  -5   49.33    4.57
  -7   2  -5   48.40    2.32
   7   2   5   46.80    3.58
   7  -2   5   48.87    1.75
   7   2   5   44.34    1.56
  -7  -2  -5   47.07    1.99
   7  -2   5   44.97    1.56
  -7   2  -5   46.88    1.63
  -7  -2  -5   47.70    1.62
   7  -2   5   49.21    3.15
   7  -2   5   40.01    3.93
  -7  -2  -5   46.00    1.54
   8  -2   5   59.43    2.07
  -8   2  -5   58.16    5.01
   8   2   5   58.36    4.13
   8   2   5   56.57    1.94
  -8  -2  -5   58.89    2.33
   8  -2   5   56.94    1.88
  -8   2  -5   58.06    1.97
  -8   2  -5   59.55    2.66
  -8  -2  -5   58.00    1.97
   8  -2   5   57.93    4.85
  -8  -2  -5   60.16    1.87
  -9   2  -5  107.32    3.73
  -9   2  -5   99.17    6.88
   9   2   5   95.49    5.48
   9   2   5   96.74    2.73
   9  -2   5  103.26    2.82
  -9  -2  -5  106.21    3.22
   9  -2   5  102.75    2.67
  -9   2  -5  105.07    2.81
  -9  -2  -5  106.65    2.87
   9  -2   5   93.03    6.18
  -9  -2  -5  104.98    2.54
  10  -2   5    1.15    0.81
 -10   2  -5    1.21    0.48
 -10  -2  -5    1.67    0.55
 -10  -2  -5    2.22    0.44
  10  -2   5    0.80    0.38
  10   2   5    1.59    0.50
  10  -2   5    0.92    0.44
 -10  -2  -5    1.03    0.51
  10   2   5    2.56    0.85
 -10   2  -5    0.62    0.72
 -11   2  -5   -0.45    1.00
 -11   2  -5    0.05    0.42
 -11  -2  -5   -0.05    0.43
 -11   2  -5    0.77    0.83
  11  -2   5   -0.53    0.44
  11   2   5    0.47    0.50
  11  -2   5   -0.17    0.41
 -11  -2  -5    0.12    0.28
 -11   2  -5    0.70    0.40
 -11  -2  -5   -0.30    0.66
  11   2   5    1.91    1.28
 -12   2  -5   13.95    1.57
  12  -2   5   13.59    1.16
  12   2   5   13.89    1.24
 -12   2  -5   13.59    1.12
  12  -2   5   12.59    1.08
 -12   2  -5   14.15    1.18
 -12  -2  -5   12.06    1.29
 -12  -2  -5   12.44    1.24
 -12  -2  -5   13.53    0.95
 -13   2  -5   47.77    2.77
  13  -2   5   48.09    2.08
 -13  -2  -5   51.93    2.61
  13   2   5   47.93    2.26
 -13   2  -5   50.63    2.12
  13  -2   5   48.39    2.03
 -13   2  -5   52.03    2.19
 -13  -2  -5   48.79    2.29
 -14  -2  -5    0.87    0.57
 -14   2  -5    0.85    0.51
 -14   2  -5   -0.02    0.95
  14   2   5    0.77    0.54
  14  -2   5    1.31    0.52
 -14  -2  -5    1.27    0.71
 -14   2  -5    1.36    0.56
  14  -2   5    0.99    0.52
  15   2   5  188.42    4.32
 -15  -2  -5  194.72    4.82
 -15   2  -5  192.55    3.91
  15  -2   5  194.68    3.68
 -15   2  -5  194.37    4.05
 -15  -2  -5  187.96    4.33
 -15   2  -5  206.39    5.03
  15  -2   5  198.44    3.90
 -16   2  -5    1.11    0.38
 -16  -2  -5    1.75    0.67
  16  -2   5    2.29    0.51
 -16  -2  -5    2.74    0.77
  16   2   5    2.04    0.52
  16  -2   5    2.10    0.41
 -16   2  -5    1.92    0.55
  17   2   5   34.11    1.64
 -17  -2  -5   38.19    1.88
 -17   2  -5   33.36    1.35
 -17   2  -5   31.86    1.42
 -17  -2  -5   34.85    1.66
 -18  -2  -5   10.69    0.94
  18   2   5   11.32    0.87
 -18   2  -5    8.14    0.59
 -18  -2  -5    9.04    0.81
  19   2   5    7.97    0.61
 -19  -2  -5    7.21    0.59
 -19  -2  -5    7.83    0.69
  23   3  -5    5.51    0.62
 -23   3   5    5.46    0.53
  22   3  -5    4.32    0.70
  22  -3  -5    3.52    0.64
  21  -3  -5    0.39    0.41
  21   3  -5    0.52    0.50
 -21   3   5   -1.14    0.54
  21  -3  -5   -0.50    0.57
  20  -3  -5   22.15    1.48
 -20   3   5   20.75    1.52
  20   3  -5   22.78    1.71
  20  -3  -5   18.74    1.55
  19  -3  -5   14.40    1.29
  19   3  -5   14.56    1.50
 -19   3   5   14.44    1.42
  19  -3  -5   15.00    1.53
 -18  -3   5    3.97    0.55
  18  -3  -5    3.88    0.75
  18   3  -5    5.22    1.07
 -18  -3   5    4.40    0.82
 -18   3   5    6.18    1.17
  18  -3  -5    3.63    1.07
 -17  -3   5    9.28    0.80
  17  -3  -5   11.43    1.18
 -17  -3   5   10.67    1.13
 -17   3   5    9.09    1.13
  17  -3  -5    9.78    1.39
  17   3  -5    9.74    1.34
 -16  -3   5  133.15    2.95
  16  -3  -5  133.41    3.67
 -16  -3   5  132.40    3.70
 -16   3   5  132.33    3.78
  16  -3  -5  128.46    4.23
  16   3  -5  133.58    4.32
 -15  -3   5    0.84    0.34
 -15  -3   5    0.80    0.48
  15   3  -5   -0.25    0.46
  15   3  -5    0.79    0.71
  15  -3  -5    0.03    0.62
  15  -3  -5    0.50    0.46
  14   3  -5    1.88    1.07
  14  -3  -5    2.28    0.63
  14   3  -5    2.78    1.17
 -14   3   5    2.72    1.38
 -14  -3   5    0.87    0.48
 -14  -3   5    2.12    0.53
  14   3  -5    1.13    0.97
  14   3  -5    2.79    0.74
  14  -3  -5    1.78    0.67
  13   3  -5   11.13    2.15
  13  -3  -5   12.21    1.05
 -13  -3   5   13.07    0.93
  13   3  -5   13.08    1.16
 -13   3   5   12.46    2.48
 -13  -3   5   11.97    1.05
  13  -3  -5   11.17    1.19
  13   3  -5   10.98    2.33
 -13  -3   5   17.60    2.50
  13   3  -5   11.24    1.19
  12   3  -5    1.45    0.51
  12  -3  -5    1.33    0.50
 -12  -3   5    2.22    0.46
 -12   3   5    2.14    1.34
  12   3  -5    0.90    1.07
 -12  -3   5    1.48    0.50
  12   3  -5    2.56    0.63
  12  -3  -5    3.01    0.76
  12   3  -5    1.61    1.24
 -12  -3   5    2.45    1.28
 -11  -3   5   20.73    1.22
  11  -3  -5   19.19    1.08
  11   3  -5   22.30    1.54
  11   3  -5   19.52    1.29
 -11   3   5   20.90    2.99
 -11  -3   5   18.17    1.02
  11   3  -5   23.68    3.06
  11  -3  -5   19.40    1.37
  11  -3  -5   16.16    2.23
 -11  -3   5   20.74    2.61
  11   3  -5   21.10    3.11
  10  -3  -5  100.74    6.03
 -10   3   5  102.72    6.27
  10   3  -5  110.12    2.79
  10   3  -5  105.50    6.68
 -10  -3   5  111.14    2.67
  10   3  -5  106.92    6.14
  10  -3  -5  107.22    2.85
 -10  -3   5  109.54    2.34
 -10  -3   5  107.69    5.47
   9  -3  -5  127.22    6.74
  -9   3   5  134.71    6.92
   9   3  -5  119.86    7.14
  -9  -3   5  131.26    2.67
   9   3  -5  138.58    6.86
  -9  -3   5  127.79    5.66
   8  -3  -5    9.94    1.99
   8   3  -5    8.31    1.63
   8   3  -5   10.88    2.17
  -8   3   5    6.98    1.56
  -8  -3   5    9.24    1.56
   7  -3  -5  291.13   10.36
  -7   3   5  296.52    9.55
   7   3  -5  304.65   10.92
   7   3  -5  311.37    9.87
  -7  -3   5  299.74    7.98
   6  -3  -5  102.68    6.24
   6   3  -5  111.07    6.42
  -6   3   5  103.75    5.42
  -6  -3   5  110.45    4.65
   5  -3  -5   28.42    3.39
   5   3  -5   25.34    3.07
  -5  -3   5   25.50    2.17
  -5   3   5   24.30    1.78
  -5  -3   5   26.41    2.49
  -4  -3   5    0.26    1.01
   4  -3  -5   -0.60    1.13
   4   3  -5    0.41    0.81
  -4  -3   5    2.52    0.83
  -4   3   5    0.62    0.45
  -3  -3   5    0.48    0.78
   3  -3  -5    0.03    1.27
   3   3  -5    1.18    1.16
  -3  -3   5    0.51    0.59
  -3   3   5    0.23    0.41
  -2  -3   5    0.64    0.78
   2   3  -5    1.74    1.12
  -2  -3   5    2.74    0.70
  -2   3   5    0.84    0.58
   1   3  -5   37.64    3.46
  -1  -3   5   28.95    1.97
  -1   3   5   30.64    2.30
  -1  -3   5   30.64    3.26
   0  -3   5   12.02    2.19
   0   3  -5   10.43    1.87
   0  -3   5    8.47    1.09
   0   3   5    8.39    1.31
  -1   3  -5   50.78    3.96
   1  -3   5   53.15    4.46
   2  -3   5    1.33    1.04
  -2   3  -5    3.12    1.29
  -3   3  -5   88.15    5.28
   3  -3   5   92.29    6.13
   4  -3   5   19.21    2.94
  -4  -3  -5   19.35    1.03
  -4   3  -5   15.64    2.17
  -4   3  -5   18.03    2.43
  -4   3  -5   19.99    1.41
  -4  -3  -5   20.74    1.14
  -5  -3  -5    3.84    0.62
  -5   3  -5    3.57    0.81
  -5   3  -5    2.00    0.76
   5  -3   5    3.64    0.51
   5  -3   5    3.24    0.48
  -5  -3  -5    4.11    0.58
  -5  -3  -5    3.76    0.63
  -5   3  -5    2.59    1.08
   6  -3   5    8.90    2.15
  -6   3  -5   12.86    1.35
  -6  -3  -5   12.13    0.90
  -6   3  -5   12.56    2.17
   6  -3   5   12.83    0.94
  -6   3  -5   13.47    2.27
  -6  -3  -5   13.92    1.08
   6  -3   5   12.38    0.95
  -6   3  -5   11.12    0.73
  -6  -3  -5   13.46    1.03
   7  -3   5    3.35    1.46
  -7   3  -5    2.43    0.43
  -7   3  -5    4.16    1.03
  -7  -3  -5    2.85    0.60
  -7  -3  -5    2.67    0.53
  -7   3  -5    2.52    1.41
  -7   3  -5    1.71    0.94
   7  -3   5    3.15    0.55
   7   3   5    2.64    0.45
   7  -3   5    3.49    0.61
  -7  -3  -5    3.10    0.58
   8  -3   5    3.73    1.58
  -8   3  -5    4.39    0.60
  -8   3  -5    4.95    1.07
  -8  -3  -5    4.74    0.59
  -8  -3  -5    5.07    0.70
  -8   3  -5    5.78    1.61
  -8  -3  -5    3.91    0.61
   8  -3   5    4.75    0.64
   8   3   5    4.93    0.62
   8  -3   5    5.68    0.75
  -8  -3  -5    5.20    0.80
  -8   3  -5    5.09    1.62
  -9   3  -5   64.83    3.20
   9  -3   5   64.17    2.21
  -9   3  -5   70.11    5.44
   9   3   5   62.20    2.19
  -9  -3  -5   62.06    2.54
   9  -3   5   63.78    2.36
  -9   3  -5   71.52    5.26
  -9   3  -5   66.07    2.12
  -9  -3  -5   62.49    2.15
   9  -3   5   59.28    5.11
  -9  -3  -5   62.31    2.27
 -10   3  -5   84.69    3.70
 -10   3  -5   78.30    5.69
  10  -3   5   80.02    2.52
  10   3   5   80.31    2.59
 -10  -3  -5   80.55    2.96
  10  -3   5   78.90    2.65
 -10   3  -5   85.68    2.45
 -10  -3  -5   81.43    2.57
 -10  -3  -5   80.76    2.61
  10  -3   5   84.02    5.69
  11  -3   5   24.22    1.39
  11   3   5   25.18    1.53
 -11  -3  -5   24.68    1.74
  11  -3   5   24.63    1.56
 -11   3  -5   24.20    1.38
 -11   3  -5   22.91    2.05
 -11  -3  -5   26.14    1.54
 -11  -3  -5   25.27    1.49
  12  -3   5   66.56    2.29
  12   3   5   64.92    2.46
 -12  -3  -5   65.56    2.76
  12  -3   5   62.99    2.39
 -12   3  -5   67.88    2.25
 -12   3  -5   63.30    3.32
 -12  -3  -5   62.00    2.34
 -12  -3  -5   63.28    2.29
 -13   3  -5    1.80    1.17
 -13  -3  -5    0.12    0.37
 -13  -3  -5    0.60    0.41
  13  -3   5    0.90    0.40
  13   3   5    0.24    0.50
  13  -3   5    0.18    0.41
 -13  -3  -5    0.06    0.60
 -14  -3  -5    2.71    0.56
 -14  -3  -5    3.59    0.58
 -14   3  -5    3.65    1.03
  14  -3   5    3.08    0.56
  14   3   5    2.70    0.63
  14  -3   5    2.05    0.52
 -14  -3  -5    3.61    0.79
 -15   3  -5    5.71    1.02
 -15  -3  -5    4.53    0.67
  15   3   5    5.74    0.79
  15  -3   5    6.18    0.74
 -15  -3  -5    6.26    0.93
 -16  -3  -5    0.62    0.37
 -16  -3  -5    0.61    0.48
  16   3   5    0.35    0.34
 -16   3  -5    0.16    0.62
  16  -3   5    0.32    0.29
  17   3   5   12.14    0.90
 -17  -3  -5   11.73    0.92
 -17  -3  -5   10.78    0.81
  17  -3   5   11.13    0.69
  18   3   5    4.97    0.50
 -22  -4   5   92.98    1.83
  22   4  -5   92.49    2.26
  21   4  -5    7.96    0.83
 -21   4   5    7.52    0.59
  21  -4  -5    7.98    0.81
  20   4  -5    1.31    0.58
 -20   4   5    1.97    0.56
  20  -4  -5    1.68    0.55
  19   4  -5    0.09    0.59
 -19   4   5   -0.30    0.55
  19  -4  -5   -0.63    0.62
 -18  -4   5    4.65    0.61
  18   4  -5    3.01    0.93
 -18   4   5    4.32    0.79
  18  -4  -5    4.28    0.89
 -17  -4   5  131.04    3.00
 -17  -4   5  124.39    3.64
 -17   4   5  128.77    3.50
  17   4  -5  127.00    4.21
  17  -4  -5  127.30    3.94
 -16  -4   5  120.32    3.63
 -16   4   5  130.81    3.51
  16  -4  -5  123.90    3.99
  16   4  -5  119.84    4.16
 -16  -4   5  123.86    3.03
  15  -4  -5    5.75    0.89
 -15  -4   5    5.59    0.71
  15   4  -5    5.91    1.19
 -15  -4   5    6.20    0.98
 -15   4   5    6.06    0.85
  15  -4  -5    4.81    0.92
  14  -4  -5   11.55    1.13
 -14  -4   5   10.80    0.93
 -14  -4   5   10.41    1.15
  14   4  -5   11.22    1.12
  14   4  -5   11.17    1.42
  14  -4  -5   10.61    1.26
 -13  -4   5   -0.37    0.38
 -13  -4   5    0.72    0.53
  13   4  -5    0.24    0.44
  13  -4  -5    0.26    0.53
  13   4  -5    0.26    0.77
  12   4  -5   -0.41    0.73
  12   4  -5    1.31    0.88
 -12   4   5   -0.29    1.01
 -12  -4   5   -0.06    0.44
 -12  -4   5    0.10    0.41
  12   4  -5    0.48    0.37
  12  -4  -5   -0.41    0.53
  12   4  -5   -0.57    1.25
  11  -4  -5    3.59    1.71
  11   4  -5    3.26    1.41
 -11  -4   5    3.58    0.61
 -11   4   5    5.61    2.04
 -11  -4   5    3.13    0.66
  11   4  -5    4.04    0.66
  11  -4  -5    4.36    0.71
  11   4  -5    5.38    1.98
  10  -4  -5   93.24    6.32
 -10  -4   5  104.98    2.69
  10   4  -5  102.70    2.86
 -10   4   5  108.53    6.56
  10   4  -5   95.40    6.76
 -10  -4   5  104.22    2.83
  10   4  -5  114.76    6.97
  10  -4  -5  104.14    2.85
 -10  -4   5  104.54    5.10
   9  -4  -5   50.53    4.84
  -9  -4   5   58.26    1.96
  -9   4   5   59.36    4.78
   9   4  -5   55.20    1.98
   9   4  -5   60.48    5.37
  -9  -4   5   55.96    1.99
   9   4  -5   54.97    4.76
  -9  -4   5   59.59    3.81
   8  -4  -5   12.85    2.45
   8   4  -5   14.74    2.63
   8   4  -5   13.89    2.75
   8   4  -5   12.81    0.91
  -8  -4   5   13.78    0.76
  -8   4   5   11.43    2.08
  -8  -4   5   12.61    0.92
  -8  -4   5   16.14    1.89
   7  -4  -5  113.52    7.22
  -7   4   5  134.28    6.68
   7   4  -5  121.92    2.57
  -7  -4   5  130.40    2.29
  -7  -4   5  127.16    2.57
   7   4  -5  127.18    7.57
   7   4  -5  128.39    7.02
   6   4  -5    0.90    0.97
  -6   4   5    0.76    0.66
  -6  -4   5    0.31    0.27
  -6  -4   5   -0.03    0.27
   5  -4  -5   37.50    4.33
  -5  -4   5   32.48    1.23
  -5   4   5   34.92    3.21
   5   4  -5   32.54    3.81
   4  -4  -5   96.16    6.76
  -4   4   5  110.77    5.50
   4   4  -5  101.38    6.42
  -4  -4   5   95.56    5.52
  -3  -4   5    5.96    1.56
   3  -4  -5    7.18    2.19
   3   4  -5    7.12    1.89
  -2  -4   5    2.05    1.44
   2  -4  -5    0.86    1.25
   2   4  -5   -0.07    0.77
  -2  -4   5   -0.09    0.25
  -2  -4   5    0.44    0.29
  -1  -4   5  746.91    6.09
  -1  -4   5  746.05    6.59
   1  -4  -5  732.70    6.23
   1  -4  -5  748.34    5.97
  -1  -4   5  682.43   16.42
   1   4  -5  685.01   16.27
   0   4  -5   31.38    3.51
   0  -4  -5   36.66    1.41
   0  -4   5   36.52    1.53
   0  -4  -5   35.77    1.48
   0  -4   5   36.50    1.35
   0  -4   5   36.33    3.91
   1  -4   5   21.40    3.22
  -1   4  -5   16.23    2.56
  -1   4  -5   19.07    1.17
   1  -4   5   18.85    1.01
   1  -4   5   18.50    1.12
  -1  -4  -5   19.28    1.07
  -1  -4  -5   20.17    1.17
  -2   4  -5   64.94    4.98
   2  -4   5   68.97    1.94
   2  -4   5   68.52    2.20
  -2   4  -5   68.44    2.36
  -2  -4  -5   72.03    2.12
  -2  -4  -5   70.29    2.23
   2  -4   5   60.39    5.33
   3  -4   5   21.56    3.24
  -3  -4  -5   22.79    1.26
  -3   4  -5   26.17    1.65
  -3   4  -5   22.55    3.02
   3  -4   5   26.23    1.41
   3  -4   5   23.39    1.15
  -3  -4  -5   25.27    1.42
  -4   4  -5   32.62    1.97
  -4   4  -5   31.00    3.53
   4  -4   5   34.38    1.46
  -4  -4  -5   32.77    1.51
   4  -4   5   34.52    1.67
  -4  -4  -5   34.33    1.70
   4  -4   5   37.18    4.26
   5  -4   5   23.70    3.54
  -5   4  -5   27.13    1.91
  -5   4  -5   28.16    3.48
   5  -4   5   25.61    1.29
   5  -4   5   25.50    1.48
  -5  -4  -5   25.83    1.41
  -5  -4  -5   24.92    1.50
   6  -4   5   12.96    2.70
  -6   4  -5   12.91    1.45
  -6  -4  -5   11.88    0.99
   6  -4   5   11.81    0.91
   6  -4   5   10.61    1.01
  -6   4  -5   10.23    2.20
  -6  -4  -5   12.42    1.14
  -7   4  -5  138.78    4.53
  -7  -4  -5  135.60    3.24
  -7   4  -5  155.00    7.95
   7  -4   5  136.38    3.05
   7  -4   5  142.74    3.65
  -7  -4  -5  140.45    3.61
   7  -4   5  151.58    8.76
  -8   4  -5  354.06    7.42
   8  -4   5  351.72    4.98
  -8  -4  -5  359.22    5.74
   8  -4   5  366.11    5.91
  -8  -4  -5  358.57    5.25
  -8  -4  -5  356.79    5.85
   8  -4   5  338.99   12.61
  -9   4  -5   51.94    3.01
  -9  -4  -5   52.65    2.04
   9  -4   5   54.32    1.94
   9   4   5   48.52    1.84
   9  -4   5   51.19    2.28
  -9  -4  -5   49.73    2.25
  -9  -4  -5   51.26    2.27
 -10   4  -5   38.24    2.72
  10  -4   5   41.94    1.69
  10   4   5   41.18    1.79
 -10  -4  -5   41.63    2.03
  10  -4   5   39.56    1.99
 -10  -4  -5   38.47    2.01
 -11   4  -5  135.46    4.83
  11  -4   5  145.99    3.06
  11   4   5  139.31    3.31
 -11  -4  -5  137.37    3.69
  11  -4   5  142.17    3.77
 -11  -4  -5  134.75    3.62
 -12   4  -5    3.94    1.15
 -12  -4  -5    4.87    0.81
  12  -4   5    4.24    0.54
  12   4   5    3.30    0.56
  12  -4   5    3.81    0.74
 -12  -4  -5    3.82    0.69
  13   4   5   30.28    1.54
  13  -4   5   28.29    1.59
 -13   4  -5   28.51    2.26
 -13  -4  -5   28.98    1.59
 -14   4  -5   24.91    1.92
  14   4   5   23.18    1.29
  14  -4   5   24.07    1.37
 -14  -4  -5   22.35    1.27
 -15  -4  -5    6.22    0.64
  15   4   5    6.30    0.65
  15  -4   5    6.25    0.68
 -15   4  -5    5.91    1.03
  16   4   5    0.10    0.23
  16  -4   5    0.08    0.27
 -16  -4  -5    0.02    0.24
  20   5  -5    3.40    0.58
 -20  -5   5    2.55    0.42
  19   5  -5   22.72    1.43
  18   5  -5   27.81    1.76
  18  -5  -5   27.79    1.52
 -18  -5   5   24.84    1.17
 -17  -5   5   10.74    0.86
  17   5  -5   11.09    1.34
  17  -5  -5   11.56    1.08
 -16  -5   5   17.82    1.20
  16  -5  -5   15.73    1.27
  16   5  -5   16.96    1.64
 -15  -5   5   48.05    1.98
  15   5  -5   47.95    2.68
 -15  -5   5   49.03    2.20
  15  -5  -5   47.06    2.16
 -14  -5   5    6.56    0.81
  14   5  -5    6.74    1.16
 -14  -5   5    6.28    0.90
  14  -5  -5    6.75    0.90
 -13  -5   5   69.92    2.48
 -13  -5   5   64.53    2.52
  13   5  -5   64.85    3.17
  13  -5  -5   68.53    2.56
 -12  -5   5    2.55    0.59
  12   5  -5    3.35    0.93
 -12  -5   5    3.25    0.59
  12   5  -5    4.00    0.65
  12  -5  -5    3.72    0.71
 -11  -5   5   24.89    1.51
 -11  -5   5   27.51    1.55
  11   5  -5   29.43    1.49
  10  -5  -5   15.33    2.92
 -10  -5   5   15.35    1.18
 -10  -5   5   16.68    1.21
   9  -5  -5    5.87    1.97
   9   5  -5    5.75    1.59
   9   5  -5    5.18    1.63
  -9  -5   5    9.23    0.96
  -9  -5   5    9.78    0.83
  -9  -5   5    8.01    0.82
   8  -5  -5   98.11    7.16
  -8  -5   5   89.57    2.64
  -8  -5   5   91.51    2.49
  -8  -5   5   91.96    2.45
   8   5  -5   91.91    6.45
   8   5  -5   98.01    6.57
   7  -5  -5   36.13    4.52
  -7  -5   5   39.18    1.61
  -7  -5   5   37.62    1.49
   7   5  -5   40.29    4.40
   7   5  -5   38.85    4.18
   6  -5  -5    7.35    2.23
   6   5  -5    6.69    2.09
   6   5  -5    3.96    1.71
  -6  -5   5    4.58    0.63
   5  -5  -5   66.60    5.97
  -5  -5   5   72.93    2.21
   5   5  -5   70.43    5.81
   5   5  -5   76.22    5.75
   4  -5  -5   27.37    3.80
  -4  -5   5   24.47    1.32
   4  -5  -5   23.62    1.12
   4   5  -5   28.21    3.72
   4  -5  -5   22.75    1.13
  -3  -5   5   24.72    3.15
   3  -5  -5   28.78    3.97
  -3  -5   5   25.95    1.37
   3  -5  -5   25.19    1.27
   3  -5  -5   24.61    1.22
   3   5  -5   26.34    3.58
   2  -5  -5    2.14    1.91
   2   5  -5   -0.06    1.03
   2  -5  -5    0.50    0.30
   2  -5  -5    0.71    0.38
  -2  -5   5    0.74    0.40
  -1  -5   5    7.16    1.97
   1  -5  -5    9.15    0.87
   1   5  -5   10.47    2.35
  -1  -5   5    6.71    0.79
  -1  -5   5   10.14    0.93
   1  -5  -5    9.29    0.86
   0  -5   5  121.61    2.98
   0  -5   5  122.41    3.09
   0  -5  -5  122.07    2.94
   0  -5  -5  116.20    2.99
   0   5  -5  123.56    7.45
   0  -5   5  123.68    7.73
  -1  -5  -5   98.92    2.74
   1  -5   5   96.55    2.66
   1  -5   5   98.99    2.83
  -1  -5  -5   96.16    2.79
   1  -5   5   96.26    6.92
  -1   5  -5   98.67    6.61
  -2   5  -5   85.60    6.18
  -2  -5  -5   93.41    2.77
   2  -5   5   90.25    2.79
  -2  -5  -5   86.12    2.72
   2  -5   5   85.87    2.31
   2  -5   5   85.35    6.62
   3  -5   5   12.28    2.73
  -3   5  -5   19.07    1.53
   3  -5   5   16.28    1.05
   3  -5   5   18.21    1.33
  -3  -5  -5   17.31    1.25
  -3  -5  -5   16.63    1.28
  -3   5  -5   17.49    2.93
   4  -5   5   17.34    3.09
  -4   5  -5   17.35    1.52
  -4   5  -5   19.39    3.03
   4  -5   5   18.57    1.08
  -4  -5  -5   17.57    1.30
   4  -5   5   16.64    1.31
  -4  -5  -5   19.26    1.43
   5  -5   5   46.84    1.68
   5  -5   5   44.66    1.78
   5  -5   5   46.51    2.16
  -5  -5  -5   42.06    1.95
  -5   5  -5   42.86    2.40
  -5  -5  -5   43.65    2.13
  -6   5  -5   14.50    1.63
  -6  -5  -5   14.27    1.18
   6  -5   5   14.44    0.94
   6  -5   5   12.27    1.21
   6  -5   5   15.11    1.04
  -6  -5  -5   11.53    1.18
   7  -5   5   32.59    1.48
  -7   5  -5   34.34    2.35
   7  -5   5   31.25    1.86
  -7  -5  -5   32.21    1.89
  -8   5  -5   37.38    2.50
  -8  -5  -5   35.01    1.75
   8  -5   5   37.06    1.50
   8  -5   5   38.66    2.07
  -8  -5  -5   36.01    2.01
  -9   5  -5  292.19    6.82
  -9  -5  -5  289.62    4.81
   9  -5   5  295.94    5.49
  -9  -5  -5  286.69    5.51
 -10   5  -5   94.62    3.88
  10  -5   5   92.82    3.03
 -10  -5  -5   91.77    3.09
 -11   5  -5   29.19    2.27
  11  -5   5   28.97    1.69
 -11  -5  -5   27.50    1.71
 -12   5  -5    0.48    0.79
 -12  -5  -5    0.25    0.41
  12  -5   5    1.16    0.40
 -13  -5  -5    0.29    0.37
  13  -5   5   -0.36    0.35
 -13   5  -5   -0.08    0.73
 -14   5  -5    4.35    0.85
 -14  -5  -5    3.91    0.54
  14  -5   5    4.00    0.54
  15  -5   5    6.17    0.56
 -15  -5  -5    6.33    0.54
  18   6  -5    1.70    0.41
 -18  -6   5    2.09    0.35
  17   6  -5   16.33    1.20
 -17  -6   5   15.12    0.86
 -17  -6   5   14.37    0.87
 -16  -6   5    2.78    0.50
  16   6  -5    3.15    0.76
 -16  -6   5    3.18    0.48
 -15  -6   5    3.35    0.58
  15   6  -5    4.99    0.99
 -15  -6   5    3.39    0.55
  14   6  -5    0.14    0.75
 -14  -6   5    1.90    0.57
 -13  -6   5    9.05    0.93
  13   6  -5    9.03    1.29
  12   6  -5    4.11    1.25
 -12  -6   5    0.13    0.45
 -11  -6   5   17.14    1.27
  11   6  -5   16.13    1.72
 -11  -6   5   17.83    1.19
 -10  -6   5    0.28    0.51
 -10  -6   5   -0.21    0.35
 -10  -6   5    0.60    0.34
  -9  -6   5  282.95    4.39
  -9  -6   5  280.55    4.95
  -8  -6   5  213.12    4.28
  -8  -6   5  220.49    3.98
  -7  -6   5    4.42    0.70
  -7  -6   5    4.38    0.67
  -6  -6   5    7.16    0.84
  -6  -6   5    8.74    0.89
   5  -6  -5    2.21    0.46
  -5  -6   5    2.03    0.60
   4  -6  -5   24.89    1.36
  -4  -6   5   22.86    1.45
  -3  -6   5   10.00    1.03
   3  -6  -5   10.15    0.94
   2  -6  -5    3.71    0.57
   2  -6  -5    4.26    0.67
  -2  -6   5    3.48    0.66
  -1  -6   5  370.79    5.68
   1  -6  -5  382.37    5.49
   1  -6  -5  380.00    5.29
   0  -6  -5    9.26    0.91
   0  -6   5   11.13    1.09
   0  -6  -5   10.30    1.01
   1  -6   5  139.43    3.45
   1  -6   5  141.19    3.62
  -1  -6  -5  138.87    3.47
  -1  -6  -5  147.12    3.51
   2  -6   5   48.57    2.02
   2  -6   5   46.16    2.10
  -2  -6  -5   49.07    2.10
  -3  -6  -5   23.96    1.57
   3  -6   5   24.29    1.45
   3  -6   5   24.73    1.61
  -3  -6  -5   24.38    1.55
  -4  -6  -5   18.56    1.35
   4  -6   5   21.25    1.31
   4  -6   5   19.11    1.39
  -4  -6  -5   18.18    1.38
  -5  -6  -5   17.64    1.39
   5  -6   5   17.48    1.18
   5  -6   5   17.78    1.38
  -5   6  -5   17.57    1.44
  -5  -6  -5   18.13    1.38
   6  -6   5   40.26    1.67
  -6  -6  -5   37.16    1.87
   6  -6   5   37.76    1.96
  -6   6  -5   41.90    2.30
  -6  -6  -5   37.61    1.98
   7  -6   5   59.78    1.91
  -7  -6  -5   56.12    2.22
   7  -6   5   57.08    2.39
  -7   6  -5   56.90    2.70
  -7  -6  -5   55.79    2.40
  -8   6  -5   33.77    2.13
  -8  -6  -5   32.52    1.61
   8  -6   5   33.30    1.81
  -8  -6  -5   33.18    1.86
  -9  -6  -5   40.37    1.68
   9  -6   5   42.85    1.95
  -9   6  -5   43.45    2.35
  -9  -6  -5   40.23    1.97
 -10   6  -5   11.55    1.23
  10  -6   5   12.28    1.02
 -10  -6  -5   11.40    1.05
  11  -6   5   13.75    0.98
 -11  -6  -5   14.34    1.07
 -12  -6  -5    2.86    0.49
  12  -6   5    3.83    0.52
  13  -6   5   14.81    0.83
 -13  -6  -5   15.41    0.92
 -15  -7   5   47.12    1.37
  15   7  -5   49.70    1.83
 -14  -7   5   37.47    1.33
  14   7  -5   41.88    1.85
 -13  -7   5    2.34    0.44
  13   7  -5    2.85    0.65
 -12  -7   5   30.74    1.37
  12   7  -5   31.94    1.89
 -11  -7   5   40.10    1.63
  11   7  -5   42.71    2.31
 -10  -7   5    6.76    0.77
 -10  -7   5    7.06    0.63
  10   7  -5    7.89    1.23
  -9  -7   5   29.10    1.33
  -9  -7   5   28.06    1.44
  -8  -7   5   11.10    0.95
  -8  -7   5   11.02    0.90
  -7  -7   5   38.31    1.69
  -7  -7   5   39.32    1.69
  -6  -7   5   35.19    1.62
  -6  -7   5   33.69    1.64
  -5  -7   5   21.49    1.38
  -5  -7   5   21.26    1.25
  -4  -7   5    0.09    0.40
   4  -7  -5   -0.38    0.33
  -4  -7   5    0.28    0.47
  -3  -7   5   21.84    1.50
   3  -7  -5   20.44    1.20
  -3  -7   5   22.63    1.23
  -2  -7   5    7.41    0.74
   2  -7  -5    8.46    0.87
  -2  -7   5    7.74    0.99
  -1  -7   5   22.89    1.20
  -1  -7   5   22.08    1.48
   1  -7  -5   22.01    1.32
   0  -7   5   56.32    1.81
   0  -7  -5   59.95    2.21
   0  -7   5   56.88    2.27
   1  -7   5   85.14    2.71
  -1  -7  -5   72.74    2.46
  -2  -7  -5   21.76    1.41
   2  -7   5   24.81    1.47
  -2  -7  -5   22.85    1.26
  -3  -7  -5   38.92    1.85
   3  -7   5   42.69    1.80
  -3  -7  -5   38.01    1.66
   4  -7   5   11.63    0.97
  -4  -7  -5    9.09    0.97
  -4  -7  -5   11.16    0.93
  -5  -7  -5    7.60    0.81
   5  -7   5    8.21    0.77
  -5  -7  -5    6.43    0.83
  -6  -7  -5    3.38    0.54
  -6  -7  -5    4.02    0.64
  -7  -7  -5    9.63    0.85
  -7  -7  -5    8.74    0.80
  -8  -7  -5    3.55    0.51
  -9  -7  -5   10.18    0.80
 -10  -7  -5    1.04    0.34
 -11  -8   5    8.85    0.53
  11   8  -5    9.19    0.81
 -10  -8   5   28.69    0.99
  10   8  -5   28.40    1.46
  -9  -8   5    0.63    0.25
   9   8  -5    0.46    0.48
  -8  -8   5   39.62    1.26
   8   8  -5   41.03    1.87
  -8  -8   5   39.48    1.23
  -7  -8   5    1.76    0.36
  -7  -8   5    2.10    0.42
  -6  -8   5    3.53    0.50
  -5  -8   5    2.56    0.49
  -4  -8   5   -0.05    0.33
  -3  -8   5   72.52    2.11
  -2  -8   5   28.27    1.35
   1  -8  -5   15.28    0.90
  -1  -8   5   15.81    1.02
   0  -8  -5   21.63    1.09
   0  -8   5   23.48    1.18
   1  -8   5    1.82    0.40
  -1  -8  -5    0.78    0.31
  -2  -8  -5    1.07    0.36
   2  -8   5    1.50    0.36
  -3  -8  -5    1.17    0.35
   3  -8   5    2.45    0.41
  -4  -8  -5   10.17    0.73
  -5  -8  -5    1.46    0.30
  24   0  -6   23.49    1.14
 -24   0   6   21.84    1.11
  23   0  -6   -0.02    0.37
 -23   0   6   -0.05    0.48
  23   0  -6    0.64    0.35
  22   0  -6   23.56    1.50
 -22   0   6   25.32    1.59
  22   0  -6   22.05    1.34
  21   0  -6    1.80    0.62
 -21   0   6    2.23    0.80
  21   0  -6    1.36    0.46
  20   0  -6  125.27    3.78
 -20   0   6  124.33    3.82
  20   0  -6  116.59    3.62
  19   0  -6   12.88    1.37
 -19   0   6   11.50    1.32
  19   0  -6   13.18    1.39
  18   0  -6   20.12    1.57
 -18   0   6   20.22    1.72
  18   0  -6   22.03    1.72
  17   0  -6   31.80    1.91
  17   0  -6   33.28    2.12
 -17   0   6   32.81    1.97
 -16   0   6    9.79    1.84
  16   0  -6   12.65    1.12
  16   0  -6   12.34    1.25
 -16   0   6   11.22    1.17
 -16   0   6   11.18    2.16
  15   0  -6    4.39    0.78
 -15   0   6    5.64    0.61
  15   0  -6    6.22    0.82
 -15   0   6    3.71    1.26
  14   0  -6    1.71    0.48
 -14   0   6    2.49    0.41
  14   0  -6    1.87    0.49
 -14   0   6    3.75    1.52
 -14   0   6    2.35    1.18
  13   0  -6   25.75    1.33
  13   0  -6   25.56    1.32
 -13   0   6   27.63    3.19
 -13   0   6   25.17    1.09
 -13   0   6   25.45    2.84
 -12   0   6  116.57    6.18
  12   0  -6  117.47    2.55
  12   0  -6  122.78    2.78
  12   0  -6  114.05    6.37
 -12   0   6  117.34    5.90
  11   0  -6    7.42    1.42
  11   0  -6    7.41    1.76
 -11   0   6    6.20    1.48
  10   0  -6  361.60   10.10
 -10   0   6  354.50   10.06
  10   0  -6  368.98   10.50
 -10   0   6  369.09    9.93
   9   0  -6  669.92   13.98
  -9   0   6  682.77   13.51
   9   0  -6  675.24   13.65
  -9   0   6  674.06   13.00
   8   0  -6   87.78    5.09
   8   0  -6   88.12    4.64
   8   0  -6   91.40    3.33
  -8   0   6   82.55    4.47
   7   0  -6    5.62    1.55
   7   0  -6    5.73    0.80
  -7   0   6    6.43    1.37
   7   0  -6    5.94    1.20
   6   0  -6   97.66    5.56
   6   0  -6  105.12    4.62
   6   0  -6  105.46    3.38
  -6   0   6  103.77    4.73
   5   0  -6  177.04    7.60
   5   0  -6  167.50    5.67
  -5   0   6  176.89    6.04
   4   0  -6  961.25   17.74
   4   0  -6  995.54   13.13
  -4   0   6  966.32   13.93
   3   0  -6   -0.75    1.46
   3   0  -6    0.73    0.70
  -3   0   6    1.16    0.90
   2   0  -6 1229.51   20.19
   2   0  -6 1195.21   13.22
  -2   0   6 1211.56   15.67
   1   0  -6 3371.76   33.59
   1   0  -6 3373.53   21.37
  -1   0   6 3388.25   26.43
   0   0  -6  313.81   10.15
   0   0   6  316.86    8.28
   0   0  -6  303.44    6.39
  -1   0  -6  413.66    7.43
  -1   0  -6  420.61   11.68
   1   0   6  414.07    9.74
  -2   0  -6  380.59    7.23
  -2   0  -6  405.01   11.23
   2   0   6  385.78    9.65
  -3   0  -6  256.51    8.74
  -3   0  -6  248.20    6.02
  -4   0  -6   12.92    1.47
  -4   0  -6   12.59    2.06
  -5   0  -6  149.52    6.27
  -6   0  -6    7.95    0.78
   6   0   6    7.99    0.72
  -6   0  -6    8.62    0.84
  -7   0  -6    1.22    0.40
   7   0   6    0.89    0.33
  -7   0  -6    1.37    0.52
   8   0   6  194.23    3.86
  -8   0  -6  195.17    4.22
  -8   0  -6  201.34    4.10
   9   0   6   47.35    2.01
  -9   0  -6   47.99    2.24
  -9   0  -6   47.57    2.10
  10   0   6  161.57    3.83
 -10   0  -6  157.11    4.10
 -10   0  -6  156.90    3.99
  11   0   6   17.37    1.37
 -11   0  -6   18.81    1.51
 -11   0  -6   17.19    1.44
  12   0   6   56.05    2.43
 -12   0  -6   57.82    2.67
 -12   0  -6   56.79    2.54
  13   0   6   10.36    1.11
 -13   0  -6   10.98    1.35
 -13   0  -6    9.57    1.14
  14   0   6   49.09    2.22
 -14   0  -6   44.33    2.36
 -14   0  -6   44.68    2.29
  15   0   6   42.63    2.02
 -15   0  -6   41.85    2.19
 -15   0  -6   41.58    2.14
  16   0   6   31.57    1.62
 -16   0  -6   29.75    1.72
 -16   0  -6   27.39    1.63
  17   0   6   45.97    1.75
 -17   0  -6   45.21    1.90
 -17   0  -6   41.58    1.77
  18   0   6   65.26    1.78
 -18   0  -6   59.80    1.83
 -18   0  -6   60.76    1.89
  24   1  -6   10.07    0.76
  24  -1  -6   10.66    0.74
 -24   1   6    9.78    0.80
  23  -1  -6   -0.07    0.34
  23   1  -6    0.60    0.43
 -23   1   6   -0.57    0.51
  23  -1  -6   -0.48    0.39
  22  -1  -6    6.49    0.83
  22   1  -6    7.70    0.93
 -22  -1   6    7.00    0.81
 -22   1   6    9.35    1.12
  22  -1  -6    7.81    0.91
  21   1  -6   14.49    1.32
 -21  -1   6   12.95    1.19
 -21   1   6   13.78    1.41
  21  -1  -6   14.53    1.37
  21  -1  -6   13.76    1.21
  20  -1  -6    5.90    0.90
  20   1  -6    6.25    1.04
 -20  -1   6    7.20    1.07
 -20   1   6    6.91    1.24
  20  -1  -6    6.33    1.04
  20   1  -6    7.10    0.93
  19  -1  -6  146.46    4.01
  19   1  -6  146.71    4.28
 -19  -1   6  144.31    3.87
 -19  -1   6  145.00    3.32
 -19   1   6  146.88    4.32
  19  -1  -6  141.56    4.42
  19   1  -6  148.18    3.95
  18  -1  -6  108.24    3.45
  18   1  -6  106.07    3.64
 -18  -1   6  105.55    3.31
 -18  -1   6  105.09    2.93
 -18   1   6  107.88    3.72
  18  -1  -6  101.38    3.78
  18   1  -6  107.14    3.47
  17  -1  -6   23.21    1.61
  17   1  -6   23.29    1.75
  17   1  -6   24.26    1.65
 -17  -1   6   23.29    1.39
 -17  -1   6   22.34    1.57
 -17   1   6   24.44    1.85
  17  -1  -6   22.87    1.81
  17   1  -6   23.86    1.66
  16  -1  -6   22.26    1.53
  16   1  -6   22.91    1.67
  16   1  -6   21.12    1.48
 -16   1   6   27.58    3.50
 -16  -1   6   23.17    1.39
 -16  -1   6   25.16    1.61
  16  -1  -6   22.41    1.78
 -16   1   6   24.41    2.62
  15  -1  -6   59.81    2.35
  15   1  -6   59.50    2.36
 -15   1   6   58.39    5.11
 -15  -1   6   59.30    2.21
 -15  -1   6   61.58    2.34
  15   1  -6   60.99    2.57
  15  -1  -6   61.80    2.75
 -15   1   6   61.87    4.19
 -15  -1   6   59.52    4.91
  14   1  -6    6.81    1.87
  14  -1  -6    1.29    0.45
  14   1  -6    4.07    0.75
 -14   1   6    2.03    1.49
 -14  -1   6    2.38    0.58
  14   1  -6    4.87    0.73
 -14  -1   6    2.88    1.35
 -14   1   6    1.02    0.61
  13  -1  -6    1.21    0.42
  13   1  -6    0.50    0.58
  13  -1  -6    2.23    0.44
  13   1  -6    0.48    0.41
 -13   1   6    3.95    1.63
 -13  -1   6    1.47    0.40
  13   1  -6    2.44    1.16
  13   1  -6    1.26    0.46
 -13  -1   6    1.82    0.94
 -13  -1   6    2.42    1.07
 -13   1   6    1.17    0.73
  12  -1  -6    0.57    0.32
  12   1  -6    0.16    0.87
  12   1  -6    0.65    0.38
 -12  -1   6    1.72    0.84
 -12   1   6    2.69    1.52
 -12  -1   6    2.03    0.50
  12   1  -6    0.38    0.34
  12   1  -6   -0.66    1.34
 -12  -1   6    0.55    0.79
 -12   1   6    0.93    0.87
  11   1  -6    1.14    0.73
  11   1  -6    0.85    0.75
 -11  -1   6   -0.89    0.72
 -11   1   6    0.48    0.92
  11  -1  -6    0.85    0.54
  11   1  -6   -0.56    0.87
 -11  -1   6   -0.05    1.12
 -11   1   6    0.30    0.70
  10  -1  -6   27.75    2.87
  10   1  -6   32.75    3.16
 -10   1   6   28.74    3.11
  10   1  -6   33.95    3.44
  10   1  -6   32.49    2.73
 -10  -1   6   26.79    2.83
 -10   1   6   28.46    2.62
 -10  -1   6   31.23    2.74
   9  -1  -6   73.75    4.72
   9   1  -6   69.73    4.75
  -9  -1   6   74.00    4.09
  -9   1   6   76.48    4.91
   9   1  -6   74.25    5.00
   9   1  -6   78.03    4.00
  -9  -1   6   77.82    4.61
  -9   1   6   72.37    4.07
   8  -1  -6   54.73    4.14
   8   1  -6   52.59    4.24
   8  -1  -6   56.57    3.40
   8   1  -6   56.74    4.17
   8   1  -6   54.95    3.28
  -8  -1   6   54.50    3.74
  -8   1   6   52.93    3.41
   7  -1  -6   72.34    3.57
   7   1  -6   77.82    4.72
   7   1  -6   77.13    3.75
  -7  -1   6   72.83    4.24
  -7   1   6   74.22    3.95
   7  -1  -6   67.25    4.61
   6  -1  -6  291.80    9.65
   6  -1  -6  298.24    6.54
   6   1  -6  294.52    8.88
  -6  -1   6  294.21    8.14
  -6   1   6  288.15    7.61
   5  -1  -6   11.01    1.97
   5  -1  -6   14.09    1.30
   5   1  -6   10.81    1.76
  -5  -1   6   12.50    1.72
  -5   1   6   11.69    1.61
   4  -1  -6   16.53    2.53
   4   1  -6   20.73    2.28
  -4  -1   6   19.01    1.99
  -4   1   6   17.81    1.95
   3  -1  -6  133.08    6.71
   3   1  -6  132.20    5.26
  -3  -1   6  137.97    5.26
  -3   1   6  141.50    5.32
   2  -1  -6   85.76    5.40
  -2  -1   6   80.37    3.96
  -2   1   6   80.74    4.05
   2   1  -6   79.69    3.95
   1  -1  -6  659.30   14.91
  -1  -1   6  659.71   11.30
  -1   1   6  637.52   11.65
   1   1  -6  645.06   11.00
   0   1  -6   61.42    3.42
   0  -1  -6   65.73    4.78
   0  -1   6   67.71    3.69
   0   1   6   64.09    3.88
  -1   1  -6  645.20   11.01
  -1  -1  -6  654.21   14.69
   1  -1   6  628.25   11.46
   1   1   6  632.42   12.31
  -2   1  -6   28.94    2.37
  -2  -1  -6   29.82    3.16
   2  -1   6   29.72    2.56
  -2   1  -6   29.77    3.27
  -3   1  -6  277.45    9.49
  -3  -1  -6  270.05    9.09
  -3   1  -6  256.83    7.26
   3  -1   6  267.24    7.83
  -4  -1  -6    7.92    1.69
  -4   1  -6   12.58    2.04
  -4   1  -6    8.69    1.51
   4  -1   6    9.52    1.65
  -5   1  -6    1.44    0.82
  -5   1  -6    1.18    0.65
   5   1   6    0.36    0.50
  -5  -1  -6    2.85    1.16
   5  -1   6    1.05    0.82
   6   1   6   37.67    3.15
   6  -1   6   37.44    1.59
   6   1   6   37.18    1.47
  -6  -1  -6   38.26    1.77
  -6   1  -6   40.36    3.16
  -6   1  -6   38.06    1.63
  -6  -1  -6   37.98    1.57
  -6   1  -6   36.35    1.88
  -7   1  -6   56.29    2.47
   7   1   6   54.86    4.01
   7  -1   6   53.37    2.02
   7   1   6   52.64    1.91
  -7  -1  -6   55.96    2.26
  -7   1  -6   49.84    1.79
  -7   1  -6   53.68    2.07
  -7  -1  -6   54.57    2.03
  -8   1  -6   54.94    2.59
   8   1   6   53.63    4.19
   8  -1   6   53.27    2.07
   8   1   6   54.31    2.06
  -8  -1  -6   55.69    2.36
  -8   1  -6   52.92    2.04
  -8   1  -6   52.70    2.13
  -8  -1  -6   52.36    2.11
  -9   1  -6  116.20    3.85
   9  -1   6  120.71    3.23
   9   1   6  115.01    3.08
   9   1   6  106.73    5.87
  -9  -1  -6  119.15    3.57
  -9   1  -6  120.39    3.29
  -9   1  -6  118.45    3.29
  -9  -1  -6  120.68    3.28
  10  -1   6   17.53    1.33
  10   1   6   17.12    1.31
 -10  -1  -6   16.71    1.46
 -10   1  -6   16.21    1.30
 -10   1  -6   17.61    1.63
 -10   1  -6   16.47    1.35
 -10  -1  -6   16.94    1.36
  10   1   6   14.35    2.07
 -11   1  -6    4.96    0.91
 -11   1  -6    5.39    0.89
 -11  -1  -6    6.29    1.00
  11  -1   6    4.67    0.79
  11   1   6    4.82    0.80
 -11  -1  -6    5.48    0.94
 -11   1  -6    5.85    0.95
 -12   1  -6   -0.41    0.52
 -12  -1  -6    0.19    0.49
  12  -1   6    0.49    0.49
  12   1   6    0.71    0.55
 -12  -1  -6    0.67    0.73
 -12   1  -6    0.00    0.52
 -13   1  -6    3.52    0.71
 -13  -1  -6    4.54    0.84
  13  -1   6    3.05    0.66
  13   1   6    3.76    0.79
 -13  -1  -6    5.30    1.15
 -13   1  -6    3.72    0.71
 -14   1  -6    3.00    0.70
 -14  -1  -6    3.09    0.75
  14   1   6    2.46    0.65
 -14  -1  -6    2.29    0.81
 -14   1  -6    3.64    0.80
  14  -1   6    2.64    0.59
  15  -1   6   41.25    1.89
  15   1   6   40.60    1.97
 -15  -1  -6   38.81    2.16
 -15   1  -6   39.47    1.88
 -15   1  -6   36.74    1.91
 -15  -1  -6   39.82    2.01
  16  -1   6   47.94    1.86
  16   1   6   46.80    1.97
 -16  -1  -6   48.79    2.22
 -16   1  -6   44.95    1.90
 -16   1  -6   42.64    1.87
 -16  -1  -6   46.59    2.04
  17  -1   6   14.98    0.94
  17   1   6   15.97    1.07
 -17  -1  -6   14.57    1.15
 -17   1  -6   15.38    1.03
 -17   1  -6   14.06    0.99
 -17  -1  -6   13.94    1.02
 -18   1  -6    0.27    0.25
 -18  -1  -6    0.18    0.33
  18  -1   6    0.86    0.26
  18   1   6    0.45    0.24
 -18  -1  -6    0.92    0.39
  24   2  -6   12.34    0.75
 -24   2   6   12.71    0.78
  23  -2  -6    5.53    0.63
  23   2  -6    6.09    0.70
 -23   2   6    4.86    0.69
  23  -2  -6    5.31    0.67
  22  -2  -6   40.87    1.70
  22   2  -6   41.80    1.91
 -22   2   6   43.20    1.95
  22  -2  -6   38.29    1.87
  21  -2  -6   -0.48    0.44
  21   2  -6    0.29    0.47
 -21   2   6    0.65    0.69
  21  -2  -6   -0.18    0.69
  20  -2  -6   13.92    1.23
 -20   2   6   12.03    1.34
  20  -2  -6   13.57    1.45
  20   2  -6   14.41    1.38
  19  -2  -6    5.59    0.85
  19   2  -6    5.69    1.03
 -19  -2   6    4.29    0.73
 -19  -2   6    5.36    0.80
 -19   2   6    5.74    1.19
  19  -2  -6    3.95    0.99
  18  -2  -6   61.85    2.53
  18   2  -6   61.72    2.88
 -18  -2   6   67.23    2.33
 -18  -2   6   63.89    2.50
 -18   2   6   65.89    2.91
  18  -2  -6   65.24    3.08
  17   2  -6   30.45    2.04
  17   2  -6   29.48    1.85
 -17  -2   6   30.63    1.56
 -17  -2   6   27.88    1.67
 -17   2   6   29.67    1.97
  17  -2  -6   27.10    2.09
  17  -2  -6   28.07    1.72
  16   2  -6  180.73    4.47
  16   2  -6  167.33    4.54
 -16  -2   6  175.49    4.08
  16  -2  -6  171.37    4.92
  16  -2  -6  175.55    4.10
  15  -2  -6   29.46    1.63
  15   2  -6   33.26    4.10
  15   2  -6   31.16    1.83
 -15   2   6   29.60    3.63
 -15  -2   6   32.92    1.77
  15  -2  -6   31.43    2.12
 -15  -2   6   32.16    3.52
  15   2  -6   29.68    1.85
  15   2  -6   27.83    2.91
  14  -2  -6   27.96    1.49
  14   2  -6   23.93    1.62
  14   2  -6   25.30    1.60
  14   2  -6   30.32    3.88
 -14   2   6   25.68    3.47
  14   2  -6   26.37    2.96
 -14  -2   6   24.40    1.47
  14  -2  -6   26.22    1.83
 -14  -2   6   25.81    3.26
  13  -2  -6   32.00    1.42
  13   2  -6   34.35    1.76
 -13   2   6   32.86    3.77
  13   2  -6   33.64    4.04
  13   2  -6   35.30    3.46
 -13  -2   6   32.56    1.60
  13  -2  -6   31.61    1.90
  13  -2  -6   32.76    1.36
  13   2  -6   32.75    1.79
 -13  -2   6   31.37    3.40
  12   2  -6   16.83    2.34
  12   2  -6   14.27    1.12
 -12  -2   6   15.47    1.10
 -12   2   6   15.54    2.76
  12   2  -6   18.04    1.27
  12  -2  -6   16.75    0.96
  12   2  -6   14.51    2.79
 -12  -2   6   18.71    2.54
 -12   2   6   16.75    1.90
  11   2  -6   13.96    2.15
  11   2  -6   14.35    1.07
  11   2  -6   14.66    1.09
 -11   2   6   14.79    2.66
 -11  -2   6   14.22    1.01
  11  -2  -6   14.07    0.87
 -11  -2   6   11.65    1.98
 -11   2   6   14.21    1.84
  11   2  -6   10.46    2.13
 -10   2   6   24.83    3.12
  10   2  -6   26.82    1.37
  10   2  -6   28.94    3.60
 -10  -2   6   28.48    1.29
  10   2  -6   27.09    2.83
 -10  -2   6   26.73    2.86
 -10   2   6   24.10    2.26
  -9   2   6  130.06    6.78
   9   2  -6  136.63    7.38
   9   2  -6  129.73    5.90
  -9  -2   6  125.85    5.89
  -9   2   6  132.30    5.20
   8   2  -6   16.28    2.01
   8  -2  -6   19.78    2.78
   8   2  -6   15.60    2.38
  -8   2   6   17.57    2.38
  -8  -2   6   19.03    2.27
  -8   2   6   18.70    2.03
   7   2  -6    7.87    1.89
   7  -2  -6    5.21    1.50
  -7  -2   6    6.47    1.44
  -7   2   6    7.09    1.31
   6  -2  -6  329.22   10.96
   6   2  -6  356.19   10.81
  -6  -2   6  342.34    8.70
  -6   2   6  329.64    7.91
   5  -2  -6    0.20    1.00
   5   2  -6   -0.38    0.80
  -5  -2   6    0.48    0.64
  -5   2   6   -0.80    0.77
   4   2  -6  560.42   12.60
  -4  -2   6  570.14   10.62
   4  -2  -6  540.14   14.14
  -4   2   6  546.77   10.10
   3  -2  -6   88.39    5.80
  -3  -2   6   92.95    4.21
  -3   2   6   84.17    4.05
   3   2  -6   95.62    5.05
   2  -2  -6  265.84   10.05
  -2  -2   6  257.31    6.89
  -2   2   6  260.06    7.26
   2   2  -6  259.79    8.37
   1   2  -6   53.84    3.80
   1  -2  -6   48.20    4.33
  -1  -2   6   55.14    3.21
  -1   2   6   51.48    3.36
   0   2  -6  575.24   12.11
   0  -2  -6  587.14   14.78
   0  -2   6  581.96   10.32
   0   2   6  581.94   11.53
  -1   2  -6  526.98   11.69
  -1  -2  -6  526.06   13.94
   1  -2   6  561.34   10.17
   1   2   6  524.40   11.55
  -2  -2  -6   28.39    3.21
  -2   2  -6   30.13    2.86
   2  -2   6   30.25    2.43
  -3   2  -6    8.37    1.61
   3  -2   6   10.40    1.43
  -4   2  -6   18.42    1.39
  -4   2  -6   18.05    2.32
   4  -2   6   19.29    1.10
  -4  -2  -6   17.72    1.17
   4  -2   6   21.28    2.24
  -5   2  -6   26.40    1.73
   5   2   6   27.51    2.38
   5  -2   6   26.27    1.32
  -5   2  -6   26.60    2.83
  -5  -2  -6   26.41    1.54
  -5   2  -6   26.58    1.31
  -5  -2  -6   27.41    1.19
   5  -2   6   30.74    2.65
  -5  -2  -6   25.44    1.22
  -6   2  -6   -0.05    0.31
  -6   2  -6    1.29    0.59
  -6  -2  -6    0.39    0.29
  -6  -2  -6    0.48    0.29
   6  -2   6    0.45    0.38
   6   2   6    0.28    0.33
   6  -2   6    0.64    0.30
  -6  -2  -6    0.27    0.48
   6   2   6    0.67    0.82
  -6   2  -6    0.97    0.82
   6  -2   6   -0.86    0.63
  -7   2  -6   93.26    3.49
   7   2   6   93.03    4.78
   7  -2   6   90.38    2.64
   7   2   6   91.99    2.47
  -7  -2  -6   90.59    2.98
  -7   2  -6   96.23    5.58
   7  -2   6   93.94    2.31
  -7   2  -6   90.73    2.66
  -7  -2  -6   92.05    2.56
  -7  -2  -6   89.24    2.39
   7  -2   6   87.51    6.23
  -8   2  -6  251.00    5.83
   8  -2   6  246.06    4.46
   8   2   6  241.15    4.29
  -8  -2  -6  245.27    5.06
  -8   2  -6  261.89    9.15
   8  -2   6  244.45    3.89
  -8   2  -6  251.98    4.56
  -8  -2  -6  252.63    4.50
  -8  -2  -6  247.52    4.06
   8  -2   6  240.96   10.36
   8   2   6  248.50    7.97
  -9   2  -6  461.71    8.21
   9  -2   6  463.22    6.31
   9   2   6  466.30    6.17
  -9  -2  -6  475.74    7.39
  -9   2  -6  511.22   12.55
   9  -2   6  488.24    5.73
  -9   2  -6  490.17    6.53
  -9  -2  -6  481.60    6.48
   9   2   6  465.90   11.08
  -9  -2  -6  501.94    5.81
   9  -2   6  469.37   13.82
 -10   2  -6   -0.13    0.44
 -10   2  -6   -1.30    0.93
 -10  -2  -6    0.18    0.41
 -10  -2  -6   -0.15    0.32
  10  -2   6    0.06    0.42
  10   2   6    0.60    0.48
  10  -2   6   -0.10    0.42
 -10  -2  -6   -0.52    0.63
 -11   2  -6   18.67    1.89
  11  -2   6   15.32    1.26
  11   2   6   16.69    1.29
 -11  -2  -6   17.40    1.55
  11  -2   6   16.19    1.08
 -11   2  -6   17.05    1.34
 -11  -2  -6   14.99    1.24
 -12   2  -6   27.31    2.09
  12  -2   6   26.66    1.63
  12   2   6   25.82    1.65
 -12  -2  -6   26.40    1.91
  12  -2   6   26.04    1.39
 -12   2  -6   27.49    1.65
 -12  -2  -6   26.05    1.67
  13  -2   6   14.83    1.21
  13   2   6   15.13    1.29
 -13  -2  -6   14.02    1.50
  13  -2   6   13.42    0.93
 -13   2  -6   13.33    1.18
 -13  -2  -6   12.50    1.23
 -13   2  -6   14.40    1.53
 -14   2  -6    2.13    0.57
 -14  -2  -6    3.57    0.74
  14  -2   6    2.40    0.56
  14   2   6    2.37    0.63
 -14  -2  -6    2.37    0.74
  15  -2   6   46.65    1.82
  15   2   6   45.50    1.99
 -15  -2  -6   47.28    2.31
 -15   2  -6   44.77    1.87
 -15  -2  -6   43.30    1.99
 -16   2  -6    2.58    0.51
 -16  -2  -6    1.48    0.49
  16  -2   6    3.10    0.47
  16   2   6    3.15    0.61
 -16  -2  -6    2.09    0.62
 -17   2  -6   -0.05    0.22
 -17  -2  -6   -0.04    0.27
  17   2   6    0.33    0.27
 -17  -2  -6   -0.02    0.39
  18   2   6   14.15    0.76
 -18  -2  -6   12.04    0.74
  23   3  -6    1.21    0.33
  23  -3  -6    1.63    0.40
 -22   3   6    1.21    0.48
  22  -3  -6    0.83    0.47
  21  -3  -6   33.39    1.53
  21   3  -6   33.97    1.79
 -21   3   6   32.91    1.65
  21  -3  -6   31.96    1.79
  20  -3  -6   26.34    1.49
  20   3  -6   26.04    1.72
 -20   3   6   25.97    1.64
  20  -3  -6   24.81    1.73
  19  -3  -6    4.57    0.76
  19   3  -6    3.90    0.86
 -19  -3   6    3.99    0.73
 -19   3   6    5.28    1.05
  19  -3  -6    3.49    0.90
  18   3  -6  192.06    4.99
  18  -3  -6  195.42    4.28
 -18  -3   6  191.65    4.45
 -18   3   6  190.68    4.62
  18  -3  -6  195.87    5.16
  17  -3  -6  651.99    7.86
 -17  -3   6  656.46    8.22
 -17   3   6  647.65    8.58
  17   3  -6  636.61    9.18
  16  -3  -6    2.54    0.63
 -16  -3   6    1.47    0.35
  16   3  -6    2.03    0.75
 -16  -3   6    2.43    0.68
  16   3  -6    1.75    0.62
  16  -3  -6    1.85    0.75
  15  -3  -6   20.95    1.42
 -15  -3   6   21.81    1.18
  15   3  -6   20.57    1.58
 -15  -3   6   21.31    1.53
  15   3  -6   22.25    1.72
  15  -3  -6   19.71    1.66
  14   3  -6   25.91    1.79
  14   3  -6   24.91    3.05
  14  -3  -6   27.89    1.53
 -14  -3   6   27.74    1.32
  14   3  -6   26.53    1.74
 -14   3   6   29.93    3.71
 -14  -3   6   27.07    1.71
  14  -3  -6   26.67    1.92
  14   3  -6   29.23    3.85
 -14  -3   6   27.29    3.15
  13  -3  -6   62.99    2.12
 -13  -3   6   62.84    1.99
  13   3  -6   57.33    2.57
  13   3  -6   58.99    2.45
 -13   3   6   61.68    5.33
  13   3  -6   62.91    5.73
  13   3  -6   61.44    4.79
 -13  -3   6   59.77    2.33
  13  -3  -6   60.84    2.67
 -13  -3   6   54.15    4.37
 -12  -3   6   28.40    1.32
  12   3  -6   26.17    1.57
 -12   3   6   29.32    3.56
  12   3  -6   28.83    1.84
  12   3  -6   28.05    3.27
 -12  -3   6   26.86    1.54
  12  -3  -6   28.89    1.84
 -12  -3   6   21.64    2.83
  12   3  -6   24.74    3.40
  11   3  -6    7.86    2.23
  11   3  -6    7.76    0.86
  11   3  -6    7.77    1.90
 -11  -3   6    8.37    0.73
 -11   3   6    6.07    1.74
 -11  -3   6    7.84    0.79
  11   3  -6    8.37    0.93
  11  -3  -6    7.64    0.92
 -11  -3   6    7.54    1.67
  10  -3  -6    1.67    0.38
  10   3  -6    1.08    1.32
  10   3  -6    0.41    0.43
 -10   3   6    1.11    1.15
  10   3  -6    0.49    0.98
 -10  -3   6    0.60    0.33
  10   3  -6    1.02    0.47
  10  -3  -6    0.76    0.35
 -10  -3   6    0.12    0.86
  -9   3   6  172.93    8.07
   9   3  -6  187.07    3.74
   9   3  -6  191.84    9.30
  -9  -3   6  193.33    3.48
   9   3  -6  192.34    8.13
   9  -3  -6  182.32    3.49
  -9  -3   6  181.17    6.96
   9  -3  -6  184.30    2.97
   8   3  -6    0.69    0.76
   8   3  -6    1.75    1.26
  -8   3   6    0.48    0.78
  -8  -3   6    1.12    0.37
   8   3  -6    0.20    0.34
  -8  -3   6    0.55    0.67
  -7   3   6   76.28    5.13
  -7  -3   6   74.15    1.93
   7   3  -6   74.82    5.66
   7   3  -6   83.52    5.23
  -7  -3   6   74.63    4.16
   6   3  -6   97.35    6.32
  -6  -3   6   86.51    4.35
   5   3  -6   71.67    5.26
  -5  -3   6   80.78    4.08
  -5   3   6   81.88    3.72
  -5  -3   6   79.45    4.65
  -4  -3   6   11.80    1.98
   4   3  -6   13.49    2.46
  -4  -3   6   14.78    1.72
  -4   3   6   14.36    1.60
  -3  -3   6   62.91    3.38
  -3   3   6   59.78    3.36
   3   3  -6   65.47    4.84
  -3  -3   6   57.07    4.29
  -2  -3   6   27.19    2.18
  -2   3   6   25.16    2.30
   2   3  -6   24.66    3.03
  -2  -3   6   24.03    2.94
  -1  -3   6    2.20    1.20
   1   3  -6    1.09    1.01
  -1  -3   6    1.77    0.56
  -1   3   6    0.74    0.69
   0  -3   6    5.48    1.76
   0   3  -6    2.70    1.03
   0   3   6    6.22    1.34
  -1   3  -6   99.77    5.88
  -1  -3  -6  108.77    2.33
   1  -3   6  109.32    2.43
   1   3   6  101.25    5.09
  -1  -3  -6  107.34    2.53
   1  -3   6  101.19    6.39
   2  -3   6    5.33    1.82
  -2   3  -6    3.37    0.73
  -2  -3  -6    5.20    0.67
  -2  -3  -6    4.14    0.54
   2  -3   6    3.39    0.48
  -2   3  -6    5.79    1.58
   2  -3   6    3.80    0.50
   2   3   6    3.02    0.86
  -3   3  -6   33.83    1.91
  -3  -3  -6   32.78    1.42
  -3   3  -6   31.45    3.33
   3  -3   6   33.92    1.48
  -3   3  -6   32.87    1.33
   3  -3   6   32.71    1.43
  -3  -3  -6   35.91    1.59
   3  -3   6   28.81    3.55
  -4   3  -6   63.06    2.71
  -4  -3  -6   65.97    2.07
  -4   3  -6   64.79    4.82
   4  -3   6   66.03    2.12
   4  -3   6   62.77    2.03
  -4   3  -6   66.24    1.97
  -4  -3  -6   62.65    2.17
   4  -3   6   63.10    5.32
  -5   3  -6  121.64    3.93
  -5  -3  -6  126.03    2.95
  -5   3  -6  133.75    7.00
   5  -3   6  126.20    3.03
  -5  -3  -6  130.71    3.46
   5  -3   6  126.89    3.00
  -5   3  -6  123.94    2.83
  -5  -3  -6  132.78    3.17
   5  -3   6  123.47    7.57
  -6   3  -6   46.33    2.62
  -6  -3  -6   48.60    1.89
   6  -3   6   49.55    1.94
  -6  -3  -6   47.36    2.14
   6  -3   6   48.81    1.93
  -6   3  -6   47.99    1.86
  -6  -3  -6   50.30    2.02
   6  -3   6   43.32    4.51
  -6   3  -6   47.45    4.27
  -7   3  -6  192.18    5.34
   7  -3   6  205.55    4.01
  -7   3  -6  215.60    9.09
   7   3   6  195.07    3.43
  -7  -3  -6  197.75    4.48
   7  -3   6  200.15    4.04
  -7   3  -6  198.31    3.87
  -7  -3  -6  201.71    3.53
  -7  -3  -6  206.35    4.12
   7  -3   6  190.03    9.63
   8  -3   6   -0.10    1.07
  -8   3  -6    2.14    0.57
  -8   3  -6    0.94    0.90
  -8  -3  -6    2.30    0.45
  -8  -3  -6    1.87    0.53
   8  -3   6    1.92    0.50
  -8   3  -6   -0.01    0.84
   8   3   6    1.57    0.44
   8  -3   6    2.36    0.62
  -8  -3  -6    2.42    0.79
  -9   3  -6   18.65    1.92
   9  -3   6   18.25    1.26
  -9  -3  -6   20.57    1.57
   9   3   6   18.92    1.25
   9  -3   6   19.64    1.33
  -9   3  -6   20.84    1.35
  -9  -3  -6   19.62    1.26
  -9  -3  -6   21.87    1.36
  10  -3   6  136.63    3.42
  10   3   6  130.37    3.30
 -10  -3  -6  133.81    3.97
  10  -3   6  133.93    3.36
 -10   3  -6  137.33    3.41
 -10  -3  -6  136.57    3.35
 -10   3  -6  131.58    4.81
 -10  -3  -6  135.64    3.39
  11  -3   6   25.92    1.50
 -11   3  -6   22.43    2.04
  11   3   6   25.18    1.51
 -11  -3  -6   26.26    1.83
  11  -3   6   25.84    1.49
 -11   3  -6   24.92    1.50
 -11  -3  -6   25.37    1.51
 -11  -3  -6   26.85    1.50
 -12   3  -6    1.71    0.45
 -12   3  -6    2.92    1.02
 -12  -3  -6    2.11    0.57
 -12  -3  -6    2.63    0.56
  12  -3   6    1.32    0.40
  12   3   6    1.78    0.50
  12  -3   6    2.62    0.57
 -12  -3  -6    2.69    0.77
  13  -3   6   46.19    1.82
 -13   3  -6   50.25    2.78
  13   3   6   45.52    1.97
 -13  -3  -6   47.37    2.33
  13  -3   6   45.85    1.82
 -13   3  -6   49.68    1.88
 -13  -3  -6   49.99    1.99
 -13  -3  -6   49.03    1.78
 -14  -3  -6   12.89    1.22
  14  -3   6   13.35    0.93
  14   3   6   13.55    1.09
  14  -3   6   13.15    0.91
 -14  -3  -6   13.11    1.00
  15   3   6    9.20    0.82
  15  -3   6    9.21    0.68
 -15  -3  -6    8.45    0.77
  16   3   6    0.71    0.37
  17   3   6   39.38    1.23
  22   4  -6    3.96    0.48
 -22  -4   6    3.27    0.38
  21   4  -6    0.24    0.34
 -21   4   6    0.36    0.35
  21  -4  -6    0.65    0.44
  20   4  -6    1.26    0.54
 -20   4   6    0.38    0.40
  20  -4  -6    0.40    0.46
 -19  -4   6    3.49    0.42
  19   4  -6    4.55    0.85
 -19   4   6    3.55    0.67
  19  -4  -6    3.83    0.80
 -18  -4   6   -0.08    0.31
 -18  -4   6   -0.41    0.48
 -18   4   6   -0.41    0.57
  18  -4  -6   -0.70    0.69
  18   4  -6   -0.06    0.62
 -17  -4   6    3.32    0.55
  17   4  -6    4.03    0.93
 -17  -4   6    2.13    0.70
 -17   4   6    4.53    0.85
  17  -4  -6    3.17    0.84
 -16  -4   6   20.11    1.20
  16   4  -6   20.08    1.71
 -16  -4   6   21.51    1.57
 -16   4   6   22.67    1.54
  16  -4  -6   21.33    1.71
 -15  -4   6   34.30    1.60
  15   4  -6   34.12    2.19
  15   4  -6   37.29    2.02
 -15  -4   6   33.05    1.95
  15  -4  -6   35.28    2.08
 -14  -4   6    0.00    0.38
  14   4  -6   -0.43    0.65
 -14  -4   6    0.69    0.57
  14   4  -6    0.55    0.53
  14  -4  -6    0.06    0.58
 -13  -4   6   14.93    1.13
  13   4  -6   13.62    1.23
 -13  -4   6   14.04    1.29
  13  -4  -6   15.68    1.42
  13   4  -6   14.33    1.48
 -12  -4   6    2.14    0.54
  12   4  -6    2.68    0.71
 -12  -4   6    2.10    0.59
  12   4  -6    1.65    0.54
  12  -4  -6    3.49    0.77
  11   4  -6   50.59    5.01
 -11  -4   6   47.47    1.88
  11   4  -6   47.34    2.37
  11   4  -6   43.99    2.04
 -11   4   6   45.25    4.28
 -11  -4   6   45.48    2.02
  11   4  -6   49.06    4.58
  11  -4  -6   47.34    2.10
 -11  -4   6   38.83    3.13
  10  -4  -6    6.40    2.00
  10   4  -6    8.37    2.49
  10   4  -6    4.94    1.51
 -10  -4   6    7.34    0.80
 -10   4   6    6.57    1.72
 -10  -4   6    6.77    0.85
  10   4  -6    6.94    0.81
  10  -4  -6    6.35    0.77
 -10  -4   6    6.39    1.38
   9  -4  -6    4.22    1.39
   9   4  -6    1.58    1.08
   9   4  -6    3.48    1.64
  -9   4   6    1.73    0.85
  -9  -4   6    2.57    0.54
   9   4  -6    1.55    0.56
   8  -4  -6  106.21    7.20
  -8   4   6  123.77    6.79
   8   4  -6  117.48    3.00
  -8  -4   6  119.92    2.27
  -8  -4   6  119.53    2.87
   8   4  -6  125.64    7.83
   8   4  -6  131.25    7.31
   8  -4  -6  122.97    2.51
   7  -4  -6  439.65   14.53
  -7   4   6  491.89   13.21
   7   4  -6  471.53    5.76
  -7  -4   6  480.05    4.67
  -7  -4   6  465.86    5.29
   7   4  -6  497.69   15.41
   7   4  -6  502.06   14.08
   7  -4  -6  478.25    5.09
   6  -4  -6  204.10    9.94
  -6   4   6  214.99    8.51
  -6  -4   6  206.44    3.20
   6   4  -6  199.54    3.55
  -6  -4   6  202.57    3.25
   6   4  -6  219.13   10.07
   6  -4  -6  205.94    3.40
   5  -4  -6    5.18    0.60
  -5   4   6    3.66    1.20
  -5  -4   6    3.68    0.45
   5   4  -6    3.57    1.70
   5   4  -6    4.58    0.56
  -4  -4   6    3.01    1.28
   4  -4  -6    3.08    0.50
   4  -4  -6    3.29    0.41
   4   4  -6    2.89    0.46
   4   4  -6    3.21    1.48
  -3  -4   6   10.50    2.07
   3   4  -6   12.90    2.42
   3  -4  -6    9.98    0.69
   3  -4  -6   10.40    0.85
  -2  -4   6   -0.92    1.11
   2  -4  -6    0.28    0.32
   2   4  -6    0.52    0.75
   2  -4  -6   -0.07    0.32
  -2  -4   6   -0.12    0.36
  -1  -4   6    1.96    1.25
   1  -4  -6    0.96    0.39
   1  -4  -6   -0.13    0.37
  -1  -4   6    0.50    0.34
   1   4  -6    1.46    0.74
  -1  -4   6    0.71    0.37
   0  -4  -6  210.92    3.70
   0  -4   6  208.40    3.72
   0  -4   6  214.15    3.85
   0  -4  -6  206.87    3.97
   0  -4   6  212.08    9.75
   0   4  -6  207.66    9.22
   1  -4   6   15.45    2.60
  -1  -4  -6   14.93    1.04
   1  -4   6   16.28    1.09
   1  -4   6   17.90    1.19
  -1   4  -6   15.25    2.47
  -1  -4  -6   16.31    1.17
  -2   4  -6  104.41    3.36
  -2   4  -6  118.29    6.99
  -2  -4  -6  108.10    2.77
   2  -4   6  105.88    2.74
   2  -4   6  106.00    2.85
  -2  -4  -6  111.80    3.06
   2  -4   6  107.20    7.17
   3  -4   6   13.69    2.78
  -3   4  -6   17.59    2.87
  -3  -4  -6   17.94    1.17
   3  -4   6   16.24    1.11
   3  -4   6   17.29    1.24
  -3   4  -6   19.59    1.67
  -3  -4  -6   18.43    1.34
   3   4   6   16.51    2.13
   4  -4   6    7.69    2.26
  -4   4  -6    7.42    1.29
  -4  -4  -6    8.54    1.02
  -4  -4  -6    7.28    0.86
  -4   4  -6    6.69    1.82
   4  -4   6    7.17    0.75
   4  -4   6    7.55    0.87
   4   4   6    6.10    1.30
   5  -4   6   17.01    2.98
   5  -4   6   20.95    1.38
  -5   4  -6   21.87    1.82
  -5  -4  -6   18.97    1.31
   5  -4   6   19.08    1.21
  -5   4  -6   17.70    2.80
  -5  -4  -6   22.09    1.52
  -6   4  -6    1.72    0.83
  -6  -4  -6    1.03    0.51
  -6  -4  -6    0.35    0.45
   6  -4   6    0.24    0.34
   6  -4   6    0.11    0.45
  -6   4  -6    0.31    1.25
  -7   4  -6  216.13    5.91
  -7  -4  -6  223.12    4.33
   7  -4   6  217.78    4.11
   7  -4   6  218.94    4.57
  -7  -4  -6  216.14    4.69
  -8   4  -6  173.00    5.39
   8  -4   6  167.21    3.58
   8  -4   6  168.69    4.02
  -8  -4  -6  172.14    4.15
  -9   4  -6   28.83    2.39
   9  -4   6   28.85    1.47
   9  -4   6   27.81    1.65
  -9  -4  -6   26.85    1.69
 -10   4  -6   16.32    1.84
  10  -4   6   15.05    1.05
  10   4   6   13.73    0.97
  10  -4   6   13.94    1.17
 -10  -4  -6   12.97    1.21
 -11   4  -6   27.60    2.29
  11  -4   6   29.36    1.39
  11   4   6   27.17    1.36
  11  -4   6   27.02    1.53
 -11  -4  -6   26.49    1.58
 -12   4  -6   16.32    1.72
  12   4   6   14.01    0.99
  12  -4   6   15.55    1.14
 -12  -4  -6   12.33    1.02
 -13   4  -6   32.38    2.17
  13   4   6   31.73    1.38
  13  -4   6   30.22    1.40
 -13  -4  -6   30.40    1.44
  14   4   6    9.13    0.70
  14  -4   6    8.34    0.72
 -14  -4  -6    8.30    0.69
  15   4   6    0.44    0.21
  15  -4   6    0.15    0.19
 -20  -5   6   10.01    0.67
  20   5  -6    9.26    0.78
  19  -5  -6   16.84    1.03
  19   5  -6   16.56    1.14
 -18  -5   6    1.91    0.42
  18   5  -6    1.75    0.64
  18  -5  -6    1.60    0.51
 -17  -5   6    3.26    0.53
  17   5  -6    2.27    0.68
  17  -5  -6    3.59    0.68
 -16  -5   6    0.44    0.34
  16   5  -6   -0.14    0.62
 -16  -5   6    0.41    0.47
  16  -5  -6    0.57    0.49
 -15  -5   6  119.58    3.00
  15   5  -6  122.13    4.02
 -15  -5   6  124.75    3.36
  15  -5  -6  119.47    3.26
 -14  -5   6    0.18    0.43
  14   5  -6   -0.42    0.79
 -14  -5   6   -0.20    0.48
  14  -5  -6    0.15    0.42
 -13  -5   6    3.49    0.61
  13   5  -6    4.95    1.09
 -13  -5   6    4.20    0.76
  13   5  -6    3.31    0.64
  13  -5  -6    2.48    0.58
 -12  -5   6    0.22    0.44
 -12  -5   6   -0.33    0.48
  12   5  -6    0.49    0.42
 -11  -5   6    7.10    0.84
  11   5  -6    6.30    1.08
 -11  -5   6    7.55    0.88
  11   5  -6    8.07    0.87
 -10  -5   6   32.45    1.70
  10   5  -6   34.13    1.64
 -10  -5   6   34.84    1.71
  -9  -5   6   42.60    1.90
   9   5  -6   40.13    1.68
  -9  -5   6   44.06    1.63
  -9  -5   6   41.94    1.83
   8  -5  -6  112.63    7.33
  -8  -5   6  122.61    3.00
   7   5  -6    0.63    0.83
   7   5  -6    2.23    1.38
  -7  -5   6    0.60    0.33
  -7  -5   6    0.53    0.36
   6   5  -6   19.37    2.98
  -6  -5   6   18.72    1.16
   6   5  -6   22.16    3.39
  -5  -5   6  122.02    2.91
   5   5  -6  123.87    7.82
   5   5  -6  130.04    7.44
   5  -5  -6  120.88    2.80
  -4  -5   6   35.51    1.63
   4  -5  -6   34.88    1.59
   4  -5  -6   39.99    1.56
  -3  -5   6    3.42    0.80
   3  -5  -6    5.51    0.74
   3  -5  -6    4.61    0.61
  -3  -5   6    5.14    0.72
   2   5  -6    0.40    0.87
   2  -5  -6   -0.13    0.46
   2  -5  -6    0.46    0.45
  -2  -5   6   -0.40    0.42
  -1  -5   6  190.85    3.85
   1  -5  -6  189.20    3.71
   1   5  -6  198.86    9.73
   1  -5  -6  185.32    3.94
  -1  -5   6  177.23    8.63
   0  -5  -6  168.78    3.61
   0  -5   6  176.51    3.93
   0  -5  -6  173.45    3.90
   0   5  -6  177.49    9.09
   0  -5   6  175.69    8.93
  -1  -5  -6   35.17    1.71
   1  -5   6   34.14    1.59
   1  -5   6   33.22    1.72
  -1  -5  -6   33.11    1.78
  -1   5  -6   35.68    4.09
   1  -5   6   38.22    4.28
  -2  -5  -6   24.22    1.46
   2  -5   6   25.14    1.39
   2  -5   6   25.60    1.57
  -2  -5  -6   25.41    1.64
  -3  -5  -6  148.20    3.61
   3  -5   6  142.86    3.25
   3  -5   6  143.55    3.70
  -3  -5  -6  144.47    3.84
  -4   5  -6    0.14    0.81
  -4  -5  -6   -0.40    0.56
  -4  -5  -6   -0.06    0.52
   4  -5   6    0.07    0.33
   4  -5   6    0.13    0.45
  -5   5  -6   54.96    2.85
  -5  -5  -6   54.05    2.23
   5  -5   6   55.00    1.98
   5  -5   6   53.34    2.33
  -5  -5  -6   54.22    2.45
  -6   5  -6    0.65    0.75
  -6  -5  -6    0.53    0.53
  -6  -5  -6    0.58    0.54
   6  -5   6    0.29    0.33
   6  -5   6    0.47    0.55
  -7   5  -6   40.42    2.54
  -7  -5  -6   37.86    1.87
   7  -5   6   41.87    1.66
   7  -5   6   39.21    1.60
   7  -5   6   36.88    1.97
  -7  -5  -6   40.27    2.16
  -8   5  -6    1.82    0.90
  -8  -5  -6    1.97    0.71
   8  -5   6    2.70    0.46
   8  -5   6    2.58    0.70
   8  -5   6    2.58    0.48
  -9   5  -6   16.08    1.78
   9  -5   6   12.44    1.13
  -9  -5  -6   13.05    1.20
 -10   5  -6   17.23    1.70
  10  -5   6   14.75    1.14
 -10  -5  -6   13.35    1.18
  11  -5   6   13.85    1.06
 -11  -5  -6   14.45    1.15
 -12  -5  -6   -0.12    0.38
  12  -5   6   -0.04    0.29
 -13  -5  -6    0.53    0.27
  13  -5   6    0.98    0.32
 -14  -5  -6    0.40    0.19
  14  -5   6    0.68    0.22
  18   6  -6    0.89    0.31
 -17  -6   6    0.34    0.26
  17   6  -6    0.52    0.42
 -16  -6   6   42.43    1.48
  16   6  -6   48.01    2.08
 -15  -6   6   20.19    1.14
  15   6  -6   19.73    1.50
 -14  -6   6    0.63    0.40
  14   6  -6    1.10    0.64
 -13  -6   6    3.68    0.66
  13   6  -6    4.02    0.86
  12   6  -6    1.78    0.87
 -12  -6   6    1.04    0.54
 -12  -6   6    1.94    0.48
 -11  -6   6   11.45    1.09
  11   6  -6   14.62    1.60
 -11  -6   6   12.20    0.97
 -10  -6   6   39.26    1.87
 -10  -6   6   42.06    1.54
 -10  -6   6   40.21    1.63
  -9  -6   6  103.32    3.01
  -9  -6   6  103.09    2.60
  -8  -6   6   43.75    1.98
  -8  -6   6   46.27    1.83
  -7  -6   6   33.07    1.61
  -7  -6   6   31.22    1.66
  -6  -6   6   36.74    1.78
  -6  -6   6   40.33    1.87
  -5  -6   6   73.60    2.49
   4  -6  -6   19.87    1.16
  -4  -6   6   20.72    1.39
  -3  -6   6   37.37    1.84
   3  -6  -6   35.03    1.61
   2  -6  -6   27.17    1.47
  -2  -6   6   24.84    1.53
   2  -6  -6   22.81    1.38
   1  -6  -6  289.31    4.78
  -1  -6   6  283.96    5.02
   1  -6  -6  280.23    4.79
   0  -6   6   77.87    2.63
   0  -6  -6   79.45    2.60
   0  -6  -6   78.57    2.63
  -1  -6  -6    5.77    0.82
  -1  -6  -6    6.45    0.83
   1  -6   6    6.83    0.86
  -2  -6  -6    8.54    0.92
   2  -6   6    8.19    0.93
  -2  -6  -6    9.37    1.05
   3  -6   6    1.07    0.46
  -3  -6  -6    1.79    0.57
  -3  -6  -6    1.81    0.75
   3  -6   6    1.09    0.54
   4  -6   6   21.14    1.26
  -4  -6  -6   17.69    1.36
   4  -6   6   20.93    1.48
  -4  -6  -6   19.14    1.42
  -5  -6  -6   20.79    1.42
   5  -6   6   20.26    1.22
   5  -6   6   20.09    1.43
  -5  -6  -6   19.84    1.46
  -6  -6  -6   30.12    1.66
   6  -6   6   32.43    1.45
   6  -6   6   31.70    1.73
  -6  -6  -6   30.76    1.79
  -7  -6  -6   14.57    1.12
   7  -6   6   16.86    0.99
   7  -6   6   14.51    1.16
  -7  -6  -6   14.80    1.25
   8  -6   6   15.47    1.16
  -8  -6  -6   15.83    1.26
  -9  -6  -6    1.21    0.52
   9  -6   6    1.60    0.44
  10  -6   6   11.89    0.88
 -10  -6  -6   12.01    0.95
 -11  -6  -6    5.05    0.59
  11  -6   6    4.72    0.52
  12  -6   6   21.24    0.91
 -12  -6  -6   20.86    0.98
 -15  -7   6   10.70    0.62
  15   7  -6   12.92    0.87
 -14  -7   6   12.24    0.74
  14   7  -6   13.31    0.99
 -13  -7   6    0.08    0.26
  13   7  -6    0.47    0.39
 -12  -7   6   74.69    2.01
  12   7  -6   73.41    2.59
 -11  -7   6   23.21    1.21
  11   7  -6   24.06    1.61
 -10  -7   6   97.34    2.50
  10   7  -6   95.64    3.24
 -10  -7   6   91.12    1.83
  -9  -7   6   46.14    1.79
  -9  -7   6   43.94    1.50
  -8  -7   6   -0.14    0.41
  -8  -7   6    0.38    0.31
  -7  -7   6    4.11    0.63
  -7  -7   6    3.25    0.57
  -6  -7   6   20.48    1.23
  -6  -7   6   19.65    1.21
  -5  -7   6    2.22    0.52
  -5  -7   6    2.45    0.53
  -4  -7   6   18.47    1.15
  -4  -7   6   18.90    1.28
  -3  -7   6   12.08    0.94
   3  -7  -6   13.79    0.98
  -2  -7   6    2.87    0.50
   2  -7  -6    2.76    0.55
  -2  -7   6    2.40    0.62
  -1  -7   6    1.68    0.44
   1  -7  -6    0.90    0.45
  -1  -7   6    1.82    0.61
   0  -7  -6  134.50    3.08
   0  -7   6  142.13    3.44
  -1  -7  -6  177.06    3.58
   1  -7   6  187.28    3.85
  -1  -7  -6  177.93    3.41
  -2  -7  -6   66.99    2.23
   2  -7   6   68.40    2.25
  -2  -7  -6   65.24    2.10
  -3  -7  -6   20.99    1.28
   3  -7   6   24.46    1.30
  -3  -7  -6   22.49    1.27
  -4  -7  -6    0.66    0.38
  -4  -7  -6   -0.19    0.40
   4  -7   6   -0.17    0.35
  -5  -7  -6    0.22    0.32
  -5  -7  -6    0.26    0.39
   5  -7   6   -0.10    0.30
  -6  -7  -6    8.35    0.77
  -7  -7  -6   10.58    0.83
  -8  -7  -6    0.64    0.29
  -9  -7  -6    2.30    0.38
 -10  -8   6    6.78    0.46
  10   8  -6    6.31    0.63
  -9  -8   6   25.21    0.91
   9   8  -6   25.75    1.29
   8   8  -6   71.95    2.22
  -8  -8   6   70.36    1.40
  -8  -8   6   74.05    1.59
  -7  -8   6    4.52    0.44
   7   8  -6    4.64    0.78
  -7  -8   6    4.04    0.41
  -6  -8   6   10.11    0.68
  -5  -8   6   39.57    1.37
  -4  -8   6   95.85    2.17
  -3  -8   6   52.72    1.64
  -2  -8   6    7.65    0.68
  -1  -8   6   16.88    0.96
   0  -8  -6   93.88    1.98
   0  -8   6   94.61    2.11
  -1  -8  -6   71.03    1.73
   1  -8   6   74.42    1.81
  -2  -8  -6   34.75    1.23
   2  -8   6   34.76    1.18
   3  -8   6    5.14    0.43
 -24   0   7   -0.03    0.30
  23   0  -7   -0.37    0.30
  23   0  -7   -0.20    0.30
  22   0  -7   -0.71    0.38
 -22   0   7   -0.58    0.60
  22   0  -7   -0.74    0.49
  21   0  -7    0.24    0.46
 -21   0   7   -0.82    0.74
  21   0  -7   -0.71    0.59
  20   0  -7   -0.82    0.53
 -20   0   7    0.40    0.72
  20   0  -7   -0.52    0.60
  19   0  -7   -0.12    0.49
 -19   0   7   -0.05    0.86
  19   0  -7    0.48    0.58
  18   0  -7   -0.01    0.45
 -18   0   7    0.04    0.79
  18   0  -7    0.36    0.62
  17   0  -7    0.35    0.52
  17   0  -7    0.32    0.43
 -17   0   7    0.81    0.74
  17   0  -7   -0.49    0.71
  16   0  -7   -0.07    0.43
 -16   0   7    0.00    0.28
  16   0  -7   -0.20    0.46
  15   0  -7    0.54    0.47
 -15   0   7   -0.95    0.87
 -15   0   7    0.33    0.33
  15   0  -7   -0.02    0.35
 -15   0   7   -0.74    0.69
  14   0  -7   -0.66    0.44
 -14   0   7    0.01    0.85
 -14   0   7   -0.26    0.32
  14   0  -7    0.48    0.39
 -14   0   7   -0.95    0.71
 -13   0   7    0.47    1.13
 -13   0   7   -0.26    0.30
  13   0  -7    0.16    0.34
 -13   0   7    1.35    0.90
  12   0  -7    0.21    0.41
 -12   0   7    0.19    0.70
  12   0  -7   -0.80    0.93
 -12   0   7    0.28    0.25
  12   0  -7    0.24    0.33
 -12   0   7    0.09    0.73
  11   0  -7   -0.03    0.38
  11   0  -7   -1.02    0.99
 -11   0   7   -0.62    0.85
 -11   0   7    0.14    0.24
  11   0  -7   -1.20    1.02
  11   0  -7   -0.01    0.33
 -11   0   7    0.12    0.86
  10   0  -7    0.01    0.30
 -10   0   7   -0.44    0.98
  10   0  -7    0.14    1.05
  10   0  -7   -0.97    0.93
 -10   0   7   -0.72    0.83
   9   0  -7   -0.45    0.93
   9   0  -7    1.79    0.98
  -9   0   7    0.61    0.81
   8   0  -7   -0.81    1.33
   8   0  -7   -0.40    0.87
  -8   0   7   -0.16    0.71
   7   0  -7    1.14    1.10
  -7   0   7    1.15    1.00
   7   0  -7   -0.66    0.82
   6   0  -7    0.17    0.59
   6   0  -7   -0.27    1.06
  -6   0   7    0.04    0.67
   5   0  -7   -0.71    0.57
   5   0  -7   -0.64    0.97
  -5   0   7    0.21    0.86
   4   0  -7    0.31    0.53
   4   0  -7   -0.32    1.07
  -4   0   7    0.03    0.69
   3   0  -7   -0.53    1.44
   3   0  -7    0.74    0.62
  -3   0   7    0.08    0.74
   2   0  -7    0.07    1.10
   2   0  -7   -0.45    0.49
  -2   0   7    0.69    0.78
   1   0  -7   -0.52    1.34
  -1   0   7    0.64    1.05
   0   0  -7    0.06    0.87
   0   0   7    0.97    0.98
  -1   0  -7   -0.23    1.14
   1   0   7   -0.01    0.73
  -2   0  -7   -0.24    1.04
   2   0   7    0.61    0.88
  -3   0  -7    0.10    0.33
  -3   0  -7    1.34    1.04
   3   0   7   -1.07    1.07
  -4   0  -7   -0.29    0.31
  -4   0  -7   -0.59    0.87
   4   0   7   -0.22    0.32
  -4   0  -7   -0.70    0.48
   4   0   7   -0.83    1.27
  -5   0  -7   -0.05    0.40
   5   0   7   -0.16    0.30
  -5   0  -7    0.32    0.42
   5   0   7    0.74    0.88
  -6   0  -7   -0.09    0.42
   6   0   7    0.39    0.38
  -6   0  -7   -0.39    0.58
  -7   0  -7   -0.76    0.55
   7   0   7   -0.35    0.45
  -7   0  -7    0.12    0.50
  -8   0  -7   -0.19    0.48
   8   0   7   -0.28    0.48
  -8   0  -7    0.28    0.53
  -9   0  -7    0.76    0.54
   9   0   7    0.16    0.49
  -9   0  -7    0.38    0.56
 -10   0  -7   -0.66    0.66
  10   0   7   -0.18    0.47
 -10   0  -7    0.52    0.71
 -11   0  -7    0.24    0.56
  11   0   7    0.32    0.51
 -11   0  -7    1.31    0.61
 -12   0  -7    0.43    0.56
  12   0   7   -0.64    0.56
 -12   0  -7   -0.60    0.64
 -13   0  -7    1.13    0.67
  13   0   7    0.05    0.49
 -13   0  -7   -0.22    0.59
 -14   0  -7   -0.65    0.55
  14   0   7    0.27    0.47
 -14   0  -7   -0.19    0.51
 -15   0  -7   -0.26    0.39
  15   0   7   -0.17    0.36
 -15   0  -7    0.16    0.44
 -16   0  -7   -0.57    0.37
  16   0   7   -0.24    0.39
 -16   0  -7   -0.06    0.42
 -17   0  -7    0.03    0.25
  17   0   7   -0.69    0.34
  24   1  -7   21.50    0.92
 -24   1   7   24.95    1.16
  23   1  -7    0.83    0.41
 -23   1   7    0.37    0.43
  23  -1  -7   -0.02    0.33
  22  -1  -7   11.11    0.92
  22   1  -7    9.26    0.87
 -22   1   7   10.69    1.06
  22  -1  -7   10.24    1.00
  21  -1  -7   29.53    1.59
  21   1  -7   29.04    1.66
 -21  -1   7   27.67    1.55
 -21   1   7   27.91    1.84
  21  -1  -7   28.73    1.83
  21   1  -7   27.35    1.46
  20  -1  -7   87.95    2.85
  20   1  -7   85.47    2.97
 -20  -1   7   85.25    2.79
 -20  -1   7   83.75    2.28
 -20   1   7   82.56    3.11
  20  -1  -7   81.65    3.26
  20   1  -7   86.06    2.94
  19  -1  -7   95.66    3.07
  19   1  -7   93.37    3.20
 -19  -1   7   98.16    3.07
 -19  -1   7   90.65    2.62
 -19   1   7   90.56    3.37
  19  -1  -7   84.42    3.48
  19   1  -7   88.33    3.13
  18  -1  -7    5.32    0.80
  18   1  -7    8.21    1.06
 -18  -1   7    7.68    0.85
 -18  -1   7    6.55    0.98
 -18   1   7    7.43    1.14
  18  -1  -7    7.32    1.20
  18   1  -7    7.40    1.03
  17  -1  -7  277.77    5.16
  17   1  -7  273.45    5.47
  17   1  -7  270.22    5.30
 -17  -1   7  282.36    4.80
 -17  -1   7  264.99    5.06
  17  -1  -7  262.81    6.19
  16  -1  -7    4.84    0.74
  16   1  -7    6.25    0.91
 -16  -1   7    5.64    0.80
  16   1  -7    6.50    0.90
 -16  -1   7    6.45    0.98
  16  -1  -7    5.56    1.11
  15  -1  -7   12.29    0.96
  15   1  -7   12.21    1.14
  15   1  -7   12.19    1.16
 -15   1   7   15.06    2.65
 -15  -1   7   13.54    1.09
 -15  -1   7   10.14    2.05
 -15   1   7   11.89    1.92
  14   1  -7    3.00    0.65
 -14   1   7    2.46    1.22
  14   1  -7    2.61    1.12
 -14  -1   7    2.38    0.60
  14   1  -7    1.54    0.52
 -14  -1   7    3.97    1.35
 -14   1   7    3.91    1.45
  13   1  -7   45.16    1.81
  13   1  -7   41.50    4.26
 -13   1   7   42.50    4.29
  13   1  -7   41.06    1.93
 -13  -1   7   46.27    1.87
  13  -1  -7   44.98    1.85
 -13  -1   7   38.95    3.79
 -13   1   7   41.78    3.59
  12  -1  -7    1.27    0.40
 -12  -1   7    0.74    0.65
 -12   1   7   -0.44    1.08
 -12  -1   7    2.16    0.46
  12   1  -7    1.58    0.42
  12   1  -7    1.80    1.32
 -12  -1   7    0.22    1.07
 -12   1   7    1.86    1.01
  11  -1  -7  166.51    7.26
  11   1  -7  157.15    7.16
 -11  -1   7  175.22    6.99
  11   1  -7  167.04    3.58
 -11   1   7  157.02    7.66
  11   1  -7  160.81    7.94
 -11  -1   7  162.65    3.20
  11  -1  -7  166.22    3.36
 -11  -1   7  160.00    7.17
 -11   1   7  172.50    6.91
  10   1  -7   47.58    4.31
 -10  -1   7   52.05    3.78
 -10   1   7   54.99    4.42
  10  -1  -7   47.85    4.17
  10   1  -7   51.15    1.90
  10   1  -7   44.18    4.11
  10   1  -7   53.71    3.30
 -10  -1   7   53.42    1.74
  10   1  -7   50.24    1.80
  10  -1  -7   53.18    1.84
 -10  -1   7   52.06    4.07
 -10   1   7   48.40    3.58
   9  -1  -7   82.96    5.48
   9   1  -7   86.48    5.81
   9   1  -7   94.94    5.73
   9   1  -7   96.39    4.42
  -9  -1   7   87.17    5.13
  -9   1   7   87.67    4.77
   8  -1  -7   89.83    5.79
   8   1  -7   81.18    5.69
   8   1  -7   90.61    5.42
   8   1  -7   98.19    4.43
  -8  -1   7   89.80    5.08
  -8   1   7   89.52    4.80
   7   1  -7    9.73    1.39
   7   1  -7   10.95    1.93
   7   1  -7    7.46    1.95
   7  -1  -7    8.19    1.95
  -7  -1   7    9.25    1.73
  -7   1   7    8.19    1.53
   6  -1  -7   30.28    3.46
   6   1  -7   32.73    3.69
   6   1  -7   35.51    3.23
  -6  -1   7   35.16    3.11
  -6   1   7   28.49    2.66
   5  -1  -7   48.20    4.41
   5   1  -7   48.54    4.54
   5   1  -7   51.40    3.69
  -5  -1   7   48.92    3.51
  -5   1   7   47.44    3.36
   4  -1  -7    2.29    1.32
   4   1  -7    1.04    1.24
   4   1  -7    1.05    0.77
  -4  -1   7    1.85    0.87
  -4   1   7    1.13    0.87
   3  -1  -7    4.55    1.89
   3   1  -7    3.98    1.52
   3   1  -7    3.85    0.96
  -3  -1   7    3.69    1.20
  -3   1   7    3.01    1.10
   2   1  -7    8.91    1.58
   2  -1  -7    5.48    1.81
   2   1  -7    9.56    2.10
  -2  -1   7    5.61    1.31
  -2   1   7    9.46    1.60
   1  -1  -7   25.08    3.36
   1   1  -7   26.29    3.49
  -1  -1   7   20.59    2.25
  -1   1   7   23.95    2.54
   1   1  -7   25.07    2.40
   0  -1  -7   29.38    3.57
   0   1  -7   29.80    3.61
   0  -1   7   27.45    2.61
   0   1   7   29.26    2.90
   0   1  -7   30.23    2.60
  -1   1  -7  300.94    8.30
  -1  -1  -7  313.41   11.02
  -1   1  -7  294.46   10.98
   1  -1   7  307.86    8.78
   1   1   7  289.44    9.21
  -2   1  -7    1.80    0.96
  -2  -1  -7    2.82    1.22
  -2   1  -7    2.33    1.27
   2  -1   7    2.08    1.11
   2   1   7    1.00    0.92
  -3   1  -7   59.91    3.80
  -3  -1  -7   55.50    4.58
  -3   1  -7   55.74    4.60
   3  -1   7   56.84    1.82
  -3  -1  -7   56.89    2.05
  -3   1  -7   60.91    2.01
   3  -1   7   56.72    3.91
   3   1   7   57.20    4.36
  -4   1  -7   20.53    2.28
  -4  -1  -7   14.60    2.22
  -4   1  -7   19.27    2.53
   4  -1   7   18.18    1.14
   4   1   7   17.46    0.94
  -4  -1  -7   19.72    1.34
  -4   1  -7   18.87    1.21
  -4  -1  -7   17.37    1.10
   4  -1   7   19.61    2.40
  -5   1  -7    0.13    0.44
  -5  -1  -7   -0.24    0.42
   5  -1   7    0.49    0.41
   5   1   7   -0.10    0.33
  -5  -1  -7    0.38    0.46
  -5   1  -7    0.49    0.36
   5  -1   7    0.25    0.91
  -5   1  -7    0.22    0.65
   6  -1   7   12.66    1.04
   6   1   7   10.86    0.93
  -6  -1  -7   13.59    1.25
  -6   1  -7   11.22    1.01
  -6  -1  -7   11.66    1.04
  -6   1  -7   11.11    0.90
   6  -1   7   12.02    2.05
   7  -1   7  127.22    3.34
   7   1   7  130.45    3.24
  -7  -1  -7  132.75    3.72
  -7   1  -7  135.51    3.30
  -7   1  -7  137.90    3.55
  -7  -1  -7  134.49    3.44
   7  -1   7  142.32    6.48
  -8   1  -7    5.93    0.89
  -8  -1  -7    5.26    0.82
   8  -1   7    6.22    0.82
   8   1   7    5.82    0.75
  -8  -1  -7    6.53    1.07
  -8   1  -7    7.17    0.92
   8  -1   7    4.08    1.22
   9  -1   7  365.01    5.94
   9   1   7  366.78    5.79
  -9  -1  -7  364.55    6.63
  -9   1  -7  364.49    5.92
  -9   1  -7  369.96    6.22
  -9  -1  -7  375.05    6.20
   9  -1   7  345.71   10.99
 -10   1  -7    5.40    0.90
 -10  -1  -7    5.91    0.95
  10  -1   7    5.66    0.90
  10   1   7    6.75    0.90
 -10  -1  -7    7.61    1.17
 -10   1  -7    5.48    0.90
 -11   1  -7    1.67    0.65
 -11  -1  -7    1.64    0.62
  11  -1   7    1.60    0.61
  11   1   7    1.91    0.54
 -11  -1  -7    2.06    0.79
 -11   1  -7    1.20    0.55
  12  -1   7   13.60    1.23
  12   1   7   13.71    1.22
 -12  -1  -7   15.30    1.52
 -12   1  -7   15.50    1.30
 -12   1  -7   13.53    1.32
 -12  -1  -7   16.52    1.40
 -13   1  -7    8.87    1.02
 -13  -1  -7    8.90    1.10
  13  -1   7    9.09    0.98
  13   1   7    9.20    0.99
 -13  -1  -7    8.16    1.12
 -13   1  -7    8.25    0.94
  14  -1   7   24.07    1.44
  14   1   7   23.58    1.48
 -14  -1  -7   24.39    1.70
 -14   1  -7   24.94    1.48
 -14   1  -7   22.15    1.46
 -14  -1  -7   23.27    1.53
  15  -1   7   20.43    1.24
  15   1   7   19.00    1.26
 -15   1  -7   18.76    1.16
 -15  -1  -7   19.43    1.42
 -15   1  -7   18.55    1.27
 -15  -1  -7   19.62    1.31
 -16   1  -7    3.44    0.55
 -16  -1  -7    3.68    0.59
  16  -1   7    3.27    0.47
  16   1   7    3.92    0.56
 -17   1  -7    0.00    0.23
 -17  -1  -7    0.25    0.27
  17  -1   7    0.09    0.21
  17   1   7   -0.03    0.27
  23   2  -7   27.16    1.22
 -23   2   7   29.37    1.37
  23  -2  -7   24.76    1.28
  22   2  -7    5.57    0.75
 -22   2   7    5.95    0.76
  22  -2  -7    5.04    0.77
  21  -2  -7    2.23    0.45
  21   2  -7    1.92    0.58
 -21   2   7    1.90    0.76
  21  -2  -7    1.72    0.65
  20  -2  -7    9.14    0.93
  20   2  -7    9.35    1.09
 -20  -2   7    8.12    0.89
 -20   2   7    8.77    1.20
  20  -2  -7   11.22    1.36
  19  -2  -7   62.13    2.35
  19   2  -7   60.73    2.60
 -19  -2   7   58.80    2.27
 -19   2   7   60.02    2.71
  19  -2  -7   56.68    2.85
  18  -2  -7   13.55    1.17
  18   2  -7   12.27    1.29
  18   2  -7   13.03    1.30
 -18  -2   7   10.95    1.08
 -18   2   7   12.07    1.33
  18  -2  -7   11.40    1.48
  18   2  -7   12.55    1.15
  17  -2  -7    9.10    0.93
  17   2  -7    7.88    1.00
 -17  -2   7    8.77    1.01
  17   2  -7    8.44    1.07
  17  -2  -7    6.85    1.13
  16  -2  -7   14.00    1.13
  16   2  -7   13.96    1.33
  16   2  -7   12.84    1.31
 -16  -2   7   13.33    1.21
  16  -2  -7   11.29    1.37
  15   2  -7    5.28    0.85
 -15  -2   7    5.64    0.84
  15   2  -7    4.80    0.92
  15  -2  -7    6.10    1.10
  14  -2  -7    0.36    0.35
  14   2  -7   -0.11    0.58
 -14   2   7   -0.13    1.03
 -14  -2   7    0.41    0.43
  14   2  -7   -0.17    1.25
  14   2  -7   -0.15    0.56
  14  -2  -7    0.49    0.62
 -14  -2   7    0.20    0.75
  13  -2  -7    0.62    0.40
  13   2  -7   -0.43    0.85
  13   2  -7   -0.37    0.53
 -13   2   7    1.38    1.34
 -13  -2   7    0.23    0.46
  13   2  -7    0.75    0.51
  13   2  -7    2.56    1.54
 -13  -2   7    1.73    1.20
  12   2  -7   17.87    2.29
  12   2  -7   14.62    1.06
  12   2  -7   12.44    1.10
 -12   2   7   13.94    2.55
 -12  -2   7   14.88    1.12
  12  -2  -7   15.67    1.07
  12   2  -7   16.11    2.62
 -12  -2   7   14.52    2.32
 -12   2   7   17.71    2.05
  11  -2  -7    7.44    0.78
  11   2  -7    8.05    1.60
  11   2  -7    5.93    0.71
  11   2  -7    4.33    1.22
 -11   2   7    4.14    1.40
 -11  -2   7    7.35    0.80
  11   2  -7    6.73    0.83
 -11  -2   7    6.56    1.72
 -11   2   7    6.04    1.22
  11   2  -7    7.86    2.29
  10   2  -7   23.87    3.19
  10   2  -7   21.78    1.39
 -10   2   7   20.60    2.94
  10   2  -7   24.51    3.42
 -10  -2   7   24.59    1.31
  10   2  -7   23.19    2.60
  10  -2  -7   23.65    1.27
 -10  -2   7   20.77    2.64
 -10   2   7   21.10    2.26
   9  -2  -7   42.90    4.18
  -9   2   7   44.33    4.23
   9   2  -7   47.70    1.94
   9   2  -7   45.72    4.39
  -9  -2   7   48.11    1.74
   9   2  -7   49.20    3.71
   9  -2  -7   50.80    1.80
  -9  -2   7   50.47    3.85
  -9   2   7   44.25    3.24
   8  -2  -7   44.28    4.29
   8   2  -7   49.68    1.89
   8   2  -7   44.76    4.24
  -8  -2   7   50.43    1.69
   8   2  -7   53.78    3.84
   8  -2  -7   52.15    1.77
  -8  -2   7   51.66    3.85
  -8   2   7   49.19    3.42
   7   2  -7   20.80    2.81
   7  -2  -7   18.54    2.94
  -7   2   7   20.75    2.25
  -7  -2   7   16.36    2.11
   6  -2  -7    2.01    0.99
   6   2  -7    2.56    0.97
  -6  -2   7    2.62    1.09
  -6   2   7    3.05    0.95
   5  -2  -7    0.60    1.14
   5   2  -7   -0.04    0.75
  -5  -2   7    2.03    0.95
  -5   2   7    1.67    0.58
   4  -2  -7    3.44    1.48
   4   2  -7    6.02    1.51
  -4  -2   7    6.91    1.33
  -4   2   7    8.61    1.62
   3  -2  -7  127.16    7.50
   3   2  -7  125.27    6.19
  -3  -2   7  130.98    5.43
  -3   2   7  122.79    5.36
   2  -2  -7    2.14    1.36
   2   2  -7    1.60    1.19
  -2  -2   7    0.05    0.68
  -2   2   7    1.37    0.60
   1  -2  -7   20.23    3.12
  -1  -2   7   19.72    2.12
  -1   2   7   20.11    2.38
   1   2  -7   21.75    2.46
   0   2  -7  708.08   14.31
   0  -2  -7  703.88   17.28
   0  -2   7  710.00   12.42
   0   2   7  687.76   13.78
  -1   2  -7    3.74    0.56
  -1   2  -7    3.90    1.21
  -1  -2  -7    3.75    0.52
  -1  -2  -7    4.32    1.68
   1  -2   7    4.32    0.54
   1  -2   7    3.43    0.85
   1   2   7    3.48    1.13
  -2   2  -7  234.61    8.35
  -2  -2  -7  256.17   10.14
   2  -2   7  241.62    3.92
  -2   2  -7  244.21    4.03
   2  -2   7  237.43    7.45
   2   2   7  244.49    8.80
  -2  -2  -7  246.40    3.84
  -3   2  -7  284.91    9.36
   3  -2   7  277.77    4.37
  -3   2  -7  282.37    4.54
  -3  -2  -7  291.37    3.70
   3  -2   7  285.75    8.17
   3   2   7  282.83    9.74
  -3  -2  -7  281.49    4.28
  -4   2  -7    0.09    0.37
  -4  -2  -7   -0.75    0.42
  -4  -2  -7   -0.67    0.45
  -4   2  -7    0.85    0.99
   4  -2   7   -0.40    0.37
  -4  -2  -7    0.15    0.46
  -4   2  -7   -0.23    0.99
   4  -2   7    0.28    0.71
  -5   2  -7  191.97    5.05
  -5   2  -7  198.57    7.81
   5  -2   7  192.21    3.88
   5   2   7  191.32    3.20
  -5  -2  -7  195.42    4.42
  -5   2  -7  193.27    4.00
  -5  -2  -7  198.79    3.63
   5  -2   7  208.76    6.76
  -5  -2  -7  186.69    3.59
  -6   2  -7   96.17    3.72
  -6   2  -7  102.23    5.72
   6  -2   7  103.44    2.94
   6   2   7   98.70    2.54
  -6  -2  -7  106.07    3.40
  -6   2  -7  103.41    3.01
  -6  -2  -7   98.33    2.74
  -6  -2  -7   98.42    2.68
   6  -2   7   96.06    6.73
   7  -2   7   12.12    2.32
  -7   2  -7   10.11    1.06
  -7   2  -7   12.09    1.54
  -7   2  -7    9.07    1.72
  -7  -2  -7    7.99    0.81
   7  -2   7   11.13    1.08
   7   2   7   11.00    0.95
  -7  -2  -7    9.83    0.98
  -7  -2  -7   11.35    1.30
  -8   2  -7  471.01    8.59
   8  -2   7  489.42    6.77
   8   2   7  485.54    6.29
  -8  -2  -7  480.52    7.63
  -8   2  -7  485.88    6.85
  -8  -2  -7  486.93    6.56
  -8  -2  -7  500.55    5.97
   8  -2   7  490.46   14.31
   9  -2   7  211.87    4.55
   9   2   7  208.50    4.23
  -9  -2  -7  214.33    5.19
  -9   2  -7  208.68    4.61
  -9  -2  -7  210.37    4.45
  -9  -2  -7  219.31    3.85
 -10   2  -7    1.89    0.64
 -10  -2  -7    1.72    0.51
  10  -2   7    3.04    0.65
  10   2   7    3.02    0.63
 -10  -2  -7    3.85    0.98
 -11   2  -7   -0.20    0.43
 -11  -2  -7    0.50    0.54
  11  -2   7   -0.01    0.45
  11   2   7   -0.43    0.52
 -11  -2  -7   -0.04    0.66
 -12   2  -7    2.86    0.71
 -12  -2  -7    3.13    0.73
  12  -2   7    2.52    0.56
  12   2   7    2.64    0.61
 -12  -2  -7    2.30    0.84
  13  -2   7   20.47    1.35
  13   2   7   19.28    1.32
 -13  -2  -7   19.80    1.57
 -13   2  -7   18.57    1.30
 -13  -2  -7   19.03    1.37
  14  -2   7   21.20    1.24
  14   2   7   18.96    1.23
 -14  -2  -7   21.25    1.54
 -14   2  -7   18.97    1.22
 -14  -2  -7   20.44    1.31
  15  -2   7   18.51    1.04
  15   2   7   18.15    1.10
 -15   2  -7   18.28    1.10
 -15  -2  -7   17.83    1.13
 -16   2  -7    1.85    0.34
 -16  -2  -7    2.22    0.40
  16  -2   7    2.16    0.35
  16   2   7    2.93    0.42
  23  -3  -7    1.25    0.37
  22   3  -7   42.74    1.63
 -22   3   7   41.65    1.60
  22  -3  -7   38.90    1.67
  21   3  -7   20.80    1.29
 -21   3   7   21.96    1.34
  21  -3  -7   24.72    1.54
  20   3  -7    5.29    0.76
 -20   3   7    4.57    0.86
  20  -3  -7    5.54    0.91
  19   3  -7   14.44    1.28
 -19  -3   7   15.73    1.29
  19  -3  -7   19.07    1.65
 -19   3   7   15.61    1.37
  18  -3  -7    1.43    0.52
  18   3  -7    0.93    0.57
 -18  -3   7    1.64    0.60
 -18   3   7    1.99    0.91
  18  -3  -7    1.11    0.78
  17  -3  -7   37.89    1.74
  17   3  -7   36.27    2.11
  17   3  -7   35.85    2.11
 -17  -3   7   35.05    1.96
 -17   3   7   35.94    2.08
  17  -3  -7   33.53    2.19
  16   3  -7    1.53    0.60
 -16  -3   7    1.83    0.66
  16   3  -7    1.61    0.65
  16  -3  -7    0.99    0.71
 -15  -3   7    7.13    0.66
  15   3  -7    7.48    1.03
 -15  -3   7    6.81    0.89
  15   3  -7    7.91    1.08
  15  -3  -7    5.88    1.06
 -14  -3   7   10.89    0.83
  14   3  -7    7.71    1.02
 -14  -3   7   10.70    1.15
  14   3  -7   10.95    1.16
  14  -3  -7    9.85    1.22
  13   3  -7   15.88    2.36
 -13  -3   7   15.50    0.98
  13   3  -7   15.03    1.32
  13   3  -7   14.39    1.28
 -13   3   7   14.18    2.69
 -13  -3   7   14.41    1.23
  13  -3  -7   14.84    1.44
  13  -3  -7   15.35    0.99
  13   3  -7   12.75    2.08
 -13  -3   7   13.01    2.26
 -12  -3   7   99.12    2.48
  12   3  -7  100.09    3.19
 -12   3   7   97.88    6.78
  12   3  -7   99.86    3.23
  12   3  -7  107.57    7.29
  12   3  -7  100.41    5.88
 -12  -3   7  100.19    2.97
  12  -3  -7  101.68    3.37
  12  -3  -7  103.52    2.59
 -12  -3   7  100.68    5.73
  11   3  -7   20.87    3.21
  11   3  -7   21.65    2.91
  11   3  -7   20.32    1.34
 -11  -3   7   22.71    1.18
  11   3  -7   21.04    1.47
 -11   3   7   20.18    3.18
 -11  -3   7   22.40    1.40
  11  -3  -7   22.61    1.55
  11  -3  -7   21.68    1.23
 -11  -3   7   24.48    2.90
  10  -3  -7    5.23    0.69
  10   3  -7    6.57    2.05
  10   3  -7    5.21    1.47
  10   3  -7    5.91    0.66
 -10   3   7    8.22    2.08
 -10  -3   7    7.16    0.81
  10   3  -7    7.02    0.85
  10  -3  -7    6.69    0.86
 -10  -3   7    6.16    1.57
   9  -3  -7    7.73    0.76
   9   3  -7    7.32    1.62
   9   3  -7    7.10    0.77
   9   3  -7    8.95    2.30
  -9   3   7    7.25    2.07
  -9  -3   7    6.70    0.72
   9   3  -7    6.55    0.84
  -9  -3   7    5.46    1.43
   8  -3  -7    6.75    0.74
   8   3  -7    7.48    1.71
   8   3  -7    7.39    2.19
  -8   3   7    4.19    1.52
  -8  -3   7    6.80    0.73
   8   3  -7    5.43    0.69
  -8  -3   7    6.30    1.42
   7   3  -7   50.13    2.01
  -7  -3   7   47.47    1.74
   7   3  -7   48.66    4.69
  -7  -3   7   49.72    3.61
   7  -3  -7   47.55    1.79
   6  -3  -7    0.78    0.37
   6   3  -7   -0.06    1.16
  -6  -3   7    0.96    0.32
   6   3  -7    1.05    0.34
  -6  -3   7    0.78    0.69
  -5  -3   7    5.67    1.62
   5  -3  -7    4.00    0.62
  -5  -3   7    3.14    0.46
   5   3  -7    5.98    1.83
   5   3  -7    2.98    0.52
  -5  -3   7    4.63    1.32
  -5   3   7    3.26    0.99
  -4  -3   7   17.59    2.36
  -4  -3   7   18.54    1.09
   4   3  -7   17.65    1.10
  -4  -3   7   16.35    0.89
  -4   3   7   16.75    1.95
   4  -3  -7   17.53    1.09
  -4  -3   7   16.15    1.91
   4   3  -7   19.33    2.87
  -3  -3   7   -1.17    1.24
   3  -3  -7    0.32    0.33
   3   3  -7    0.98    0.93
   3  -3  -7    0.17    0.28
  -3  -3   7    1.32    0.42
  -3  -3   7    0.55    0.23
  -3  -3   7    0.20    0.47
   3   3  -7    0.38    0.31
  -3   3   7    0.13    0.76
   2  -3  -7  145.61    2.61
  -2  -3   7  144.21    2.96
   2   3  -7  141.90    3.03
  -2  -3   7  136.92    2.38
  -2  -3   7  151.15    5.42
  -2   3   7  139.58    5.76
   2  -3  -7  147.38    3.18
   2   3  -7  146.32    7.45
  -2  -3   7  138.14    7.22
   1  -3  -7  136.35    2.70
  -1  -3   7  129.91    2.87
   1   3  -7  130.48    2.90
  -1  -3   7  132.67    2.68
  -1   3   7  129.57    5.74
   1  -3  -7  134.41    3.10
  -1  -3   7  129.08    7.20
   1   3  -7  127.82    6.90
   0  -3   7   16.87    2.74
   0  -3  -7   19.81    1.12
   0  -3   7   18.80    1.12
   0   3  -7   19.30    1.15
   0  -3   7   18.28    1.04
   0   3  -7   20.30    2.90
   0   3   7   18.22    2.30
   0  -3  -7   19.17    1.22
   1  -3   7    2.55    1.34
  -1  -3  -7    1.54    0.43
  -1  -3  -7    1.18    0.37
   1  -3   7    1.27    0.36
   1  -3   7    1.07    0.32
  -1   3  -7   -0.38    0.80
   1   3   7    0.04    0.61
  -1   3  -7    1.59    0.47
  -2   3  -7   42.62    4.05
  -2  -3  -7   42.37    1.73
   2  -3   7   43.98    1.77
  -2   3  -7   41.02    1.73
   2  -3   7   42.57    1.66
   2   3   7   39.40    3.56
  -2  -3  -7   42.97    1.88
   2  -3   7   40.58    4.29
  -3   3  -7   54.54    4.55
  -3  -3  -7   58.76    2.07
   3  -3   7   58.96    2.10
  -3   3  -7   55.97    2.11
   3  -3   7   57.08    1.99
   3   3   7   52.79    4.26
  -3  -3  -7   56.62    2.16
   3  -3   7   59.83    5.31
  -4   3  -7  187.07    5.09
  -4   3  -7  199.22    8.68
   4  -3   7  191.32    3.90
  -4   3  -7  181.26    3.85
   4  -3   7  189.27    3.67
   4   3   7  173.90    7.86
  -4  -3  -7  190.21    4.01
   4  -3   7  189.42    9.67
  -5   3  -7    7.68    0.87
   5  -3   7    8.71    2.13
  -5   3  -7    7.13    1.22
  -5  -3  -7    7.93    0.94
   5  -3   7    7.04    0.85
  -5   3  -7    9.21    1.93
   5  -3   7    8.48    0.86
  -6   3  -7  150.59    7.30
   6  -3   7  137.98    3.50
   6  -3   7  139.71    3.33
  -6   3  -7  147.55    3.57
  -6   3  -7  137.74    4.68
  -6  -3  -7  144.07    3.58
   6  -3   7  145.41    8.39
  -7   3  -7  199.12    5.75
   7  -3   7  203.24    4.07
  -7   3  -7  201.37    4.25
  -7  -3  -7  201.59    3.77
  -7  -3  -7  206.49    4.30
   7  -3   7  204.22    4.29
  -8   3  -7   39.17    2.69
   8  -3   7   38.54    1.90
   8   3   7   39.45    1.69
   8  -3   7   42.37    1.85
  -8   3  -7   40.05    1.94
  -8  -3  -7   40.49    1.74
  -8  -3  -7   40.91    1.94
  -9   3  -7    7.27    0.85
  -9   3  -7    8.44    1.51
  -9  -3  -7    8.77    0.93
   9   3   7    9.63    0.90
   9  -3   7    8.23    0.91
   9  -3   7    8.81    0.89
  -9  -3  -7    8.13    0.89
 -10   3  -7    0.92    0.57
 -10  -3  -7    0.80    0.40
 -10  -3  -7    0.69    0.44
  10  -3   7    1.66    0.54
  10   3   7    1.50    0.46
  10  -3   7    0.78    0.33
  11  -3   7   34.27    1.70
  11   3   7   32.35    1.58
  11  -3   7   33.07    1.51
 -11   3  -7   32.58    1.69
 -11  -3  -7   33.53    1.64
 -11  -3  -7   32.49    1.60
 -12   3  -7    6.82    0.76
 -12  -3  -7    5.68    0.70
 -12  -3  -7    5.51    0.63
  12  -3   7    5.19    0.67
  12   3   7    5.45    0.67
  12  -3   7    5.94    0.63
 -13  -3  -7    2.20    0.47
  13  -3   7    1.59    0.43
  13   3   7    1.66    0.44
 -13   3  -7    1.73    0.39
  14   3   7    6.60    0.67
  14  -3   7    5.59    0.57
  15   3   7    1.27    0.31
  21   4  -7    0.46    0.28
 -21   4   7    0.38    0.31
  21  -4  -7   -0.26    0.30
  20   4  -7    7.97    0.83
 -20   4   7    6.42    0.69
  20  -4  -7    7.97    0.86
  19   4  -7   92.44    2.89
 -19   4   7   90.75    2.62
  19  -4  -7   91.42    2.82
 -18  -4   7    2.49    0.42
  18   4  -7    2.40    0.57
 -18  -4   7    3.13    0.67
 -18   4   7    3.28    0.77
  18  -4  -7    2.90    0.72
 -17  -4   7   72.93    2.02
  17   4  -7   75.34    2.95
 -17  -4   7   73.02    2.71
 -17   4   7   73.47    2.60
  17  -4  -7   75.49    2.88
 -16  -4   7   16.23    1.03
  16   4  -7   16.73    1.49
  16   4  -7   16.44    1.36
 -16  -4   7   15.06    1.34
 -16   4   7   18.02    1.37
  16  -4  -7   17.70    1.47
 -15  -4   7   14.28    0.99
  15   4  -7   12.94    1.36
 -15  -4   7   11.66    1.16
  15   4  -7   11.39    1.16
  15  -4  -7   11.81    1.31
 -14  -4   7    0.77    0.37
  14   4  -7    1.12    0.77
 -14  -4   7    0.04    0.52
  14   4  -7    0.17    0.50
  14  -4  -7    0.88    0.56
 -13  -4   7   13.69    1.04
  13   4  -7   11.54    1.24
  13   4  -7   14.61    1.29
 -13  -4   7   12.59    1.20
  13  -4  -7   16.42    1.39
 -12  -4   7    2.28    0.51
  12   4  -7    1.92    0.65
  12   4  -7    1.53    0.58
  12  -4  -7    1.14    0.45
 -11  -4   7   12.37    1.01
  11   4  -7   13.68    1.34
 -11  -4   7   12.21    1.11
  11  -4  -7   12.39    1.11
  11   4  -7   12.40    1.12
  10   4  -7   57.14    2.49
 -10   4   7   64.06    4.94
  10   4  -7   58.11    2.35
  10   4  -7   63.84    5.70
 -10  -4   7   54.95    2.17
  10   4  -7   61.94    5.01
  10  -4  -7   57.99    1.91
  -9   4   7  159.08    7.80
   9   4  -7  149.01    3.70
   9   4  -7  157.79    9.03
  -9  -4   7  143.19    3.37
   9   4  -7  156.85    8.00
   9  -4  -7  152.59    3.22
   8  -4  -7    1.77    0.46
   8   4  -7    1.61    1.40
   8   4  -7    3.87    1.87
  -8   4   7    0.80    0.81
  -8  -4   7    2.34    0.43
  -8  -4   7    1.23    0.41
   8   4  -7    1.92    0.62
   7  -4  -7    0.07    0.34
  -7   4   7    0.64    0.81
   7   4  -7   -0.38    1.45
  -7  -4   7    0.14    0.31
  -7  -4   7    0.02    0.32
   7   4  -7    0.52    0.41
  -6   4   7   48.98    4.19
   6   4  -7   43.96    1.91
  -6  -4   7   45.52    1.70
   6   4  -7   48.09    4.93
   6  -4  -7   44.32    1.81
   5  -4  -7    1.41    0.35
  -5   4   7    2.09    1.05
  -5  -4   7    2.82    0.46
   5   4  -7    2.18    1.42
   5   4  -7    3.01    0.58
   4  -4  -7   41.71    1.45
   4   4  -7   43.99    1.81
  -4  -4   7   42.29    1.44
   4   4  -7   46.48    4.76
   4  -4  -7   40.25    1.78
  -4  -4   7   44.82    3.92
   3  -4  -7   58.22    1.86
   3   4  -7   57.49    2.03
   3   4  -7   62.93    5.40
   3  -4  -7   56.51    2.12
   2   4  -7    1.20    1.13
   2  -4  -7    0.86    0.39
  -2  -4   7    1.68    0.52
   2  -4  -7    0.37    0.41
   2   4  -7    1.34    0.44
   1  -4  -7   74.22    2.28
  -1  -4   7   76.19    2.38
   1   4  -7   75.30    2.27
  -1  -4   7   77.31    2.40
   1  -4  -7   75.48    2.52
   1   4  -7   76.64    5.86
  -1  -4   7   72.40    5.66
   0  -4  -7  373.27    5.14
   0  -4   7  379.59    5.32
   0   4  -7  373.12    5.02
   0  -4   7  379.15    5.35
   0  -4  -7  369.74    5.72
   0   4  -7  370.82   12.99
   0  -4   7  382.17   13.42
  -1  -4  -7   63.86    2.20
   1  -4   7   68.99    2.30
  -1   4  -7   65.45    2.10
   1  -4   7   65.54    2.28
  -1  -4  -7   63.87    2.50
   1  -4   7   64.47    5.71
  -1   4  -7   69.66    5.68
  -2   4  -7  188.45    9.07
  -2  -4  -7  176.07    3.73
   2  -4   7  179.35    3.78
  -2   4  -7  176.88    3.51
   2  -4   7  172.82    3.72
  -2  -4  -7  179.39    4.15
   2  -4   7  175.38    9.40
  -3   4  -7  241.91   10.11
  -3  -4  -7  224.21    4.32
   3  -4   7  226.18    4.28
   3  -4   7  227.19    4.37
  -3  -4  -7  221.46    4.73
   3  -4   7  224.32   10.69
  -4  -4  -7   18.46    1.34
   4  -4   7   20.43    1.32
   4  -4   7   20.99    1.37
  -4  -4  -7   18.03    1.42
   5  -4   7  166.49    3.73
   5  -4   7  163.83    3.79
  -5  -4  -7  162.47    4.12
   6  -4   7   76.90    2.54
   6  -4   7   77.89    2.64
  -6  -4  -7   75.25    2.84
   7  -4   7   51.78    2.09
   7  -4   7   57.69    2.30
  -7  -4  -7   54.28    2.40
   8  -4   7  145.41    3.40
   8  -4   7  150.18    3.59
  -8  -4  -7  149.56    3.88
   9  -4   7   47.42    1.88
   9  -4   7   44.71    1.92
  -9  -4  -7   45.13    2.12
 -10  -4  -7    1.66    0.55
  10  -4   7    0.72    0.36
  10  -4   7    1.66    0.49
 -11  -4  -7    2.69    0.55
  11  -4   7    3.99    0.56
  11  -4   7    3.64    0.57
 -12  -4  -7    3.41    0.57
  12  -4   7    3.51    0.49
 -13  -4  -7    3.44    0.44
  13  -4   7    4.46    0.47
 -20  -5   7    7.62    0.53
  19   5  -7    0.04    0.37
 -18  -5   7    2.54    0.35
  18   5  -7    2.58    0.56
 -17  -5   7  584.98    5.38
  17   5  -7  592.90    7.37
 -16  -5   7    7.80    0.73
  16   5  -7    7.41    0.99
 -16  -5   7    7.42    0.90
 -15  -5   7   10.69    0.89
  15   5  -7   10.93    1.24
 -15  -5   7   11.07    1.06
 -15   5   7   14.20    1.03
 -14  -5   7  134.28    3.17
  14   5  -7  133.91    3.99
  14   5  -7  144.44    3.48
 -14  -5   7  137.67    3.50
 -13  -5   7   72.18    2.41
  13   5  -7   73.14    3.03
  13   5  -7   75.07    2.53
 -13  -5   7   72.10    2.58
 -12  -5   7   12.62    1.07
  12   5  -7   14.07    1.42
  12   5  -7   12.19    1.07
 -12  -5   7   12.84    1.12
 -11  -5   7   19.31    1.32
  11   5  -7   19.17    1.63
  11   5  -7   18.89    1.33
 -11  -5   7   17.17    1.29
 -10  -5   7    5.74    0.78
 -10  -5   7    5.21    0.78
  10   5  -7    5.91    0.83
  -9  -5   7  306.98    5.14
   9   5  -7  317.98    5.10
  -9  -5   7  308.83    4.97
   8   5  -7  162.08    3.56
  -8  -5   7  160.35    3.26
  -8  -5   7  162.21    3.46
  -7  -5   7   29.93    1.46
  -7  -5   7   25.77    1.34
   7  -5  -7   28.95    1.46
   6  -5  -7    7.88    0.83
  -6  -5   7    7.04    0.76
  -5  -5   7   25.73    1.38
   5  -5  -7   24.06    1.42
   4  -5  -7   20.34    1.15
  -4  -5   7   18.32    1.21
   4  -5  -7   19.29    1.28
   3  -5  -7   18.17    1.18
  -3  -5   7   20.63    1.34
   3  -5  -7   20.37    1.35
   2  -5  -7   25.35    1.39
  -2  -5   7   24.27    1.41
   2  -5  -7   24.20    1.52
   1  -5  -7   14.77    1.15
   1  -5  -7   15.86    1.29
   0  -5  -7    2.60    0.64
   0  -5  -7    2.66    0.58
  -1  -5  -7  407.64    5.88
   1  -5   7  398.25    6.11
  -1  -5  -7  402.73    6.43
  -2  -5  -7  261.28    4.79
   2  -5   7  254.95    4.52
   2  -5   7  261.35    4.98
  -2  -5  -7  254.89    5.24
  -3  -5  -7    5.97    0.95
  -3  -5  -7    5.27    0.77
   3  -5   7    4.69    0.65
   3  -5   7    4.71    0.76
  -4  -5  -7  150.27    3.71
   4  -5   7  151.50    3.38
   4  -5   7  152.74    3.83
  -4  -5  -7  155.68    4.16
  -5  -5  -7   33.81    1.83
   5  -5   7   36.29    1.61
   5  -5   7   36.11    1.88
  -5  -5  -7   33.31    1.97
  -6  -5  -7    7.28    0.98
   6  -5   7    6.66    0.71
   6  -5   7    7.43    0.91
   7  -5   7   41.05    1.62
   7  -5   7   41.87    1.65
   7  -5   7   42.01    1.97
  -7  -5  -7   36.24    1.99
  -8  -5  -7    5.89    0.89
   8  -5   7    7.88    0.70
   8  -5   7    7.45    0.67
   8  -5   7    7.96    0.89
  -9  -5  -7    9.23    0.97
   9  -5   7    9.76    0.90
  10  -5   7   13.17    0.93
 -10  -5  -7   16.03    1.16
 -11  -5  -7    2.16    0.46
  11  -5   7    3.31    0.49
  12  -5   7   38.11    1.22
 -12  -5  -7   37.97    1.38
 -17  -6   7   33.81    1.03
  17   6  -7   37.84    1.48
 -16  -6   7   34.45    1.24
  16   6  -7   36.30    1.64
 -15  -6   7   83.22    2.07
  15   6  -7   90.05    2.73
 -14  -6   7    8.50    0.79
  14   6  -7    7.29    0.89
 -13  -6   7   50.67    1.86
  13   6  -7   50.27    2.29
 -13  -6   7   49.72    1.77
 -12  -6   7    7.71    0.79
  12   6  -7    9.39    1.07
 -12  -6   7    8.41    0.78
 -11  -6   7   15.62    1.19
  11   6  -7   16.41    1.44
 -10  -6   7    0.32    0.50
  10   6  -7   -0.12    0.63
  -9  -6   7   11.75    1.08
  -9  -6   7   13.11    0.91
  -8  -6   7   11.79    1.11
  -8  -6   7   10.38    0.92
  -7  -6   7    5.07    0.74
  -7  -6   7    6.20    0.73
  -6  -6   7   49.78    1.99
  -5  -6   7   63.19    2.29
   4  -6  -7   -0.11    0.36
   4  -6  -7    0.05    0.35
  -4  -6   7    0.31    0.46
   3  -6  -7   67.57    2.20
  -3  -6   7   64.61    2.38
   3  -6  -7   61.65    2.24
   2  -6  -7   49.24    1.92
  -2  -6   7   47.80    2.11
   2  -6  -7   52.44    2.11
   1  -6  -7   54.72    2.08
  -1  -6   7   53.88    2.18
   1  -6  -7   54.04    2.21
   0  -6  -7    0.25    0.41
   0  -6  -7    0.33    0.45
   0  -6   7    0.33    0.48
  -1  -6  -7   93.20    2.78
   1  -6   7   94.79    2.82
  -1  -6  -7   99.69    3.09
  -2  -6  -7   72.88    2.51
   2  -6   7   72.28    2.41
  -2  -6  -7   73.10    2.66
  -3  -6  -7    1.25    0.53
  -3  -6  -7    0.89    0.50
   3  -6   7    1.87    0.60
  -4  -6  -7   41.19    1.92
   4  -6   7   38.35    1.66
  -4  -6  -7   39.25    1.98
   5  -6   7   37.95    1.55
  -5  -6  -7   34.75    1.84
  -6  -6  -7    1.61    0.52
   6  -6   7    1.84    0.43
   6  -6   7    2.51    0.57
  -7  -6  -7    0.01    0.40
   7  -6   7    0.47    0.42
   8  -6   7   28.64    1.34
  -8  -6  -7   29.23    1.46
  -9  -6  -7    0.33    0.35
 -10  -6  -7    6.96    0.65
 -14  -7   7    1.94    0.32
  14   7  -7    1.58    0.36
 -13  -7   7   -0.22    0.27
  13   7  -7   -0.01    0.32
 -12  -7   7   27.55    1.14
  12   7  -7   29.18    1.48
 -11  -7   7   55.23    1.71
  11   7  -7   58.34    2.15
 -10  -7   7   11.97    0.87
  10   7  -7   12.20    1.09
  -9  -7   7    8.10    0.76
   9   7  -7    6.67    0.85
  -9  -7   7    6.31    0.53
  -8  -7   7    0.05    0.36
  -8  -7   7    0.71    0.31
  -7  -7   7    5.37    0.63
  -7  -7   7    5.37    0.63
  -6  -7   7   13.84    1.01
  -6  -7   7   12.45    0.93
  -5  -7   7   24.11    1.28
  -5  -7   7   25.35    1.33
  -4  -7   7   27.98    1.34
  -4  -7   7   27.19    1.43
  -3  -7   7   55.18    1.84
  -3  -7   7   58.36    2.11
  -2  -7   7    0.50    0.33
   2  -7  -7    1.03    0.38
  -2  -7   7    0.92    0.47
   1  -7  -7  314.26    4.29
  -1  -7   7  328.29    4.96
   0  -7  -7   -0.08    0.40
   0  -7   7   -0.05    0.42
  -1  -7  -7   49.44    1.78
  -1  -7  -7   45.93    1.69
  -2  -7  -7   14.86    1.02
   2  -7   7   16.35    1.07
  -2  -7  -7   15.06    0.98
  -3  -7  -7    0.57    0.33
   3  -7   7    0.56    0.31
  -4  -7  -7    6.01    0.66
   4  -7   7    6.48    0.62
  -5  -7  -7    1.50    0.38
   5  -7   7    1.28    0.31
  -6  -7  -7   20.77    1.04
  -7  -7  -7    3.62    0.44
  -7  -8   7    0.38    0.20
  -6  -8   7   11.96    0.63
  -5  -8   7    4.55    0.44
  -4  -8   7   -0.14    0.24
  -3  -8   7    1.36    0.35
  -2  -8   7    1.60    0.33
  -1  -8   7   11.20    0.69
   0  -8   7    2.99    0.41
   1  -8   7    7.18    0.50
 -23   0   8   13.31    0.89
  23   0  -8   10.76    0.75
 -22   0   8   45.95    1.82
  22   0  -8   39.15    1.78
 -21   0   8    0.50    0.56
  21   0  -8    1.11    0.45
  20   0  -8   28.05    1.51
 -20   0   8   28.29    1.76
  20   0  -8   26.88    1.81
  19   0  -8    2.95    0.69
 -19   0   8    2.26    0.93
  19   0  -8    2.77    0.85
  18   0  -8   54.44    2.24
 -18   0   8   50.30    2.34
  18   0  -8   49.92    2.68
  17   0  -8    3.75    0.66
  17   0  -8    4.12    0.68
 -17   0   8    4.64    0.94
  16   0  -8  120.15    3.27
 -16   0   8  119.49    2.81
  15   0  -8   48.66    2.09
 -15   0   8   48.66    3.94
 -15   0   8   47.99    1.84
 -14   0   8    3.30    1.20
 -14   0   8    4.27    0.62
  14   0  -8    4.41    0.70
 -14   0   8    4.49    1.50
 -13   0   8   96.56    5.92
  13   0  -8   93.24    2.81
 -13   0   8   90.10    2.48
  13   0  -8   95.19    2.93
 -13   0   8   91.02    5.67
  12   0  -8  157.87    7.35
 -12   0   8  159.16    7.58
  12   0  -8  152.88    3.46
 -12   0   8  149.63    3.14
  12   0  -8  153.80    3.60
 -12   0   8  162.95    7.49
  11   0  -8   84.65    5.59
  11   0  -8   86.66    5.29
 -11   0   8   81.43    5.40
  11   0  -8   74.36    2.34
 -11   0   8   80.18    2.24
  11   0  -8   84.22    2.60
 -11   0   8   78.92    5.10
  10   0  -8    5.98    0.76
  10   0  -8    4.61    1.34
 -10   0   8    6.47    1.34
 -10   0   8    5.66    0.62
  10   0  -8    7.55    1.74
  10   0  -8    6.35    0.72
 -10   0   8    6.40    1.51
   9   0  -8   31.68    3.61
   9   0  -8   37.74    3.31
   9   0  -8   33.23    1.44
  -9   0   8   33.07    1.36
   9   0  -8   34.58    1.58
  -9   0   8   34.33    3.33
   8   0  -8   78.61    5.88
   8   0  -8   94.77    4.95
   8   0  -8   92.15    2.32
  -8   0   8   86.57    2.13
   8   0  -8   90.11    2.45
  -8   0   8   84.86    5.13
   7   0  -8    0.31    0.31
   7   0  -8   -0.34    0.91
  -7   0   8    0.62    0.31
  -7   0   8   -0.69    0.94
   7   0  -8    1.02    0.89
   6   0  -8   21.59    3.25
  -6   0   8   25.25    2.71
   5   0  -8    1.19    1.07
  -5   0   8    0.52    0.89
   4   0  -8    4.50    1.91
  -4   0   8    2.00    1.02
   3   0  -8   63.19    5.50
  -3   0   8   63.86    4.32
   2   0  -8   25.43    3.59
  -2   0   8   27.30    2.86
   1   0  -8  301.17   11.98
  -1   0   8  309.75    9.56
   0   0  -8  245.40   10.64
   0   0  -8  253.06    4.01
   0   0   8  240.81    8.59
  -1   0  -8   12.90    2.57
   1   0   8   13.89    0.83
  -1   0  -8   15.36    1.09
   1   0   8   11.72    1.92
  -2   0  -8   21.41    3.06
   2   0   8   21.92    1.12
  -2   0  -8   24.32    1.39
   2   0   8   19.20    2.56
  -3   0  -8    6.19    0.78
  -3   0  -8    7.38    1.88
   3   0   8    6.29    0.67
   3   0   8    6.88    1.66
   4   0   8  411.01    5.51
  -4   0  -8  422.00    6.01
   4   0   8  432.29   12.34
   5   0   8  277.78    4.72
  -5   0  -8  270.35    5.10
  -5   0  -8  281.77    5.05
   5   0   8  279.51   10.08
   6   0   8  491.69    6.45
  -6   0  -8  481.91    7.00
  -6   0  -8  494.80    6.97
   6   0   8  509.22   13.51
   7   0   8  227.84    4.57
  -7   0  -8  233.00    4.98
  -7   0  -8  236.25    4.96
   7   0   8  238.07    9.02
   8   0   8  586.34    7.49
  -8   0  -8  587.41    8.14
  -8   0  -8  597.85    8.06
   9   0   8 1574.82   12.51
  -9   0  -8 1581.56   13.47
  -9   0  -8 1594.88   13.44
  10   0   8  149.09    3.87
 -10   0  -8  150.01    4.17
 -10   0  -8  155.94    4.24
  11   0   8   10.71    1.08
 -11   0  -8   11.76    1.25
 -11   0  -8    9.96    1.14
 -12   0  -8    6.46    0.93
  12   0   8    6.59    0.88
 -12   0  -8    8.98    1.05
 -13   0  -8   -0.39    0.51
  13   0   8    0.54    0.41
 -14   0  -8    1.83    0.50
  14   0   8    2.73    0.56
  15   0   8   55.68    1.74
 -15   0  -8   55.28    1.90
  16   0   8   38.31    1.24
 -16   0  -8   32.93    1.28
 -23   1   8    1.35    0.51
  23  -1  -8    1.64    0.46
 -22   1   8    0.58    0.54
  22  -1  -8    0.49    0.45
  22   1  -8    0.13    0.28
  21   1  -8    5.88    0.71
 -21   1   8    4.90    0.87
  21  -1  -8    5.36    0.91
  21   1  -8    7.09    0.83
  20   1  -8    2.51    0.61
 -20  -1   8    2.63    0.48
 -20  -1   8    2.47    0.66
 -20   1   8    1.34    0.79
  20  -1  -8    1.65    0.65
  20   1  -8    2.08    0.63
  19   1  -8   15.11    1.23
 -19  -1   8   14.13    1.24
 -19  -1   8   14.42    1.04
 -19   1   8   14.79    1.48
  19  -1  -8   14.45    1.53
  19   1  -8   13.97    1.31
  18   1  -8   11.40    1.11
 -18  -1   8   12.05    1.01
  18   1  -8   12.19    1.17
 -18  -1   8   11.15    1.15
 -18   1   8   12.22    1.44
  18  -1  -8    9.13    1.29
  18   1  -8   10.16    1.23
  17   1  -8  139.46    3.70
  17   1  -8  132.09    3.74
 -17  -1   8  134.23    3.35
 -17  -1   8  137.88    3.57
  17  -1  -8  127.72    4.39
  16   1  -8    8.40    0.92
 -16  -1   8    6.62    0.86
  16   1  -8    7.96    1.01
 -16  -1   8    6.37    0.93
 -15  -1   8    8.31    0.93
  15   1  -8    6.03    0.89
  14   1  -8   80.91    5.73
 -14   1   8   84.18    5.85
  14   1  -8   80.20    2.84
 -14  -1   8   81.86    2.63
  14  -1  -8   83.12    2.75
 -14  -1   8   82.32    5.61
 -14   1   8   80.66    4.84
  13   1  -8  360.03   12.26
 -13   1   8  356.98   12.23
  13   1  -8  344.18    5.71
 -13  -1   8  349.05    5.26
  13  -1  -8  350.24    5.49
 -13  -1   8  344.61   11.46
 -13   1   8  351.79   10.26
 -12   1   8  237.59    9.92
  12   1  -8  227.38    4.58
  12   1  -8  224.29    9.62
 -12  -1   8  235.11    4.18
  12  -1  -8  230.52    4.39
 -12  -1   8  227.51    9.13
 -12   1   8  215.33    8.18
  11   1  -8    4.20    0.71
  11  -1  -8    3.63    0.67
  11  -1  -8    0.94    0.76
  11   1  -8    4.14    1.41
 -11  -1   8    1.52    0.74
 -11   1   8    5.13    1.77
 -11  -1   8    3.89    0.62
 -11   1   8    3.31    0.45
  11   1  -8    4.44    0.81
  11   1  -8    2.12    0.89
 -11  -1   8    3.93    1.36
 -11   1   8    3.10    1.27
  10  -1  -8  168.35    8.36
  10   1  -8  170.80    8.63
 -10  -1   8  181.13    7.16
 -10   1   8  170.48    8.08
  10   1  -8  174.54    3.88
  10   1  -8  192.20    8.60
 -10  -1   8  176.55    3.46
 -10   1   8  170.09    2.81
  10   1  -8  179.32    3.71
  10  -1  -8  179.63    3.74
 -10  -1   8  182.36    7.73
 -10   1   8  164.70    7.09
   9   1  -8    8.88    1.95
   9  -1  -8   11.95    2.49
   9   1  -8    9.05    2.33
   9   1  -8   12.38    1.06
  -9  -1   8   10.52    0.84
  -9   1   8   10.00    0.69
   9   1  -8   11.20    0.91
   9  -1  -8   11.28    0.98
  -9  -1   8    9.32    1.86
  -9   1   8   11.66    1.94
   8   1  -8   18.59    2.57
   8  -1  -8   11.43    2.34
   8   1  -8   13.21    2.53
   8   1  -8   15.54    1.15
  -8  -1   8   14.76    0.95
  -8   1   8   13.36    0.78
   8   1  -8   16.81    1.08
   8  -1  -8   12.90    0.97
  -8  -1   8   15.14    2.23
  -8   1   8   12.95    1.98
   7   1  -8    6.31    0.64
   7  -1  -8    6.73    0.71
   7   1  -8    7.76    1.80
   7  -1  -8    5.61    1.71
   7   1  -8    4.65    1.59
  -7  -1   8    6.69    0.63
   7   1  -8    7.07    0.76
  -7  -1   8    6.72    1.48
  -7   1   8    6.98    1.56
   6  -1  -8   21.45    3.33
   6   1  -8   21.58    3.51
   6   1  -8   25.11    1.35
   6   1  -8   23.35    2.77
  -6  -1   8   27.46    1.21
   6  -1  -8   27.45    1.32
  -6  -1   8   27.43    2.82
  -6   1   8   23.51    2.62
   5  -1  -8    6.77    0.69
   5  -1  -8    4.17    1.50
   5   1  -8    8.29    2.16
   5   1  -8    5.34    1.51
  -5  -1   8    5.83    0.60
  -5  -1   8    5.11    1.33
   5   1  -8    7.03    0.76
  -5   1   8    6.83    1.48
   4  -1  -8    9.47    2.23
   4   1  -8    8.30    2.11
   4   1  -8   12.90    0.97
   4   1  -8   12.78    2.01
  -4  -1   8   12.94    0.83
  -4  -1   8    9.95    1.66
  -4   1   8   11.65    1.91
   3  -1  -8   98.30    6.92
   3   1  -8  106.47    7.40
   3   1  -8  110.81    2.72
   3   1  -8  107.61    5.38
  -3  -1   8  100.79    5.28
  -3   1   8   99.60    5.38
   2  -1  -8   56.42    5.22
   2   1  -8   59.48    5.55
   2   1  -8   59.65    2.01
   2   1  -8   65.35    4.10
  -2  -1   8   53.71    3.87
  -2   1   8   60.12    4.20
   1  -1  -8  113.42    7.35
   1   1  -8  105.25    7.34
  -1  -1   8  113.22    2.34
   1   1  -8  119.92    2.87
   1   1  -8  120.23    5.46
  -1  -1   8  103.44    5.40
   1  -1  -8  113.48    2.49
  -1   1   8  106.95    5.75
   0   1  -8   18.46    2.96
   0  -1   8   15.57    0.92
   0   1  -8   16.19    1.15
   0  -1  -8   15.31    0.92
   0  -1  -8   18.45    3.12
   0  -1  -8   16.57    0.97
   0   1  -8   17.66    2.15
   0  -1   8   13.69    2.07
   0   1   8   15.37    2.39
  -1  -1  -8   74.20    5.74
  -1   1  -8   65.21    5.46
   1  -1   8   68.66    2.05
  -1   1  -8   63.48    2.27
  -1  -1  -8   67.87    2.03
   1  -1   8   67.73    4.42
  -1  -1  -8   70.48    1.96
   1   1   8   63.74    4.59
  -2  -1  -8   73.94    5.69
  -2   1  -8   68.74    5.57
   2  -1   8   67.83    2.15
   2   1   8   65.78    1.68
  -2   1  -8   68.76    2.38
  -2  -1  -8   65.28    2.11
   2  -1   8   70.63    4.55
   2   1   8   66.96    4.85
  -2  -1  -8   66.62    1.90
  -3  -1  -8   48.03    4.46
  -3   1  -8   53.38    4.72
   3  -1   8   46.62    1.86
   3   1   8   46.96    1.58
  -3   1  -8   47.44    2.04
  -3  -1  -8   48.03    1.90
   3  -1   8   47.49    3.89
   3   1   8   44.75    4.06
  -3  -1  -8   47.46    1.61
   4  -1   8   10.99    0.97
   4   1   8   10.27    0.84
  -4   1  -8   12.28    1.10
  -4  -1  -8    9.66    0.95
  -4  -1  -8   12.11    0.84
   4  -1   8    7.69    1.58
   4   1   8    9.78    1.96
   5  -1   8  440.51    6.11
   5   1   8  434.50    5.66
  -5   1  -8  449.36    6.56
  -5  -1  -8  445.18    6.23
   5  -1   8  442.39   11.67
   6  -1   8  589.48    7.33
   6   1   8  588.66    6.88
  -6   1  -8  581.34    7.04
  -6  -1  -8  594.41    8.22
  -6   1  -8  583.15    7.76
  -6  -1  -8  591.93    7.45
   6  -1   8  598.46   13.23
  -7   1  -8    3.38    0.76
  -7  -1  -8    3.84    0.81
   7  -1   8    3.52    0.69
   7   1   8    3.89    0.69
  -7   1  -8    3.39    0.63
  -7  -1  -8    3.14    0.83
   8  -1   8   19.64    1.50
   8   1   8   19.03    1.37
  -8   1  -8   21.97    1.51
  -8  -1  -8   19.01    1.63
  -8   1  -8   20.25    1.57
  -8  -1  -8   17.81    1.45
   9  -1   8   87.81    3.06
   9   1   8   80.55    2.76
  -9   1  -8   87.16    2.91
  -9  -1  -8   87.26    3.34
  -9   1  -8   83.43    3.13
  -9  -1  -8   83.78    3.03
  10  -1   8   59.33    2.47
  10   1   8   59.13    2.36
 -10   1  -8   58.96    2.41
 -10  -1  -8   60.15    2.79
 -10   1  -8   59.79    2.64
 -10  -1  -8   57.48    2.54
 -11   1  -8    3.63    0.77
 -11  -1  -8    2.01    0.64
  11  -1   8    3.39    0.79
  11   1   8    2.23    0.59
 -11   1  -8    1.90    0.59
 -11  -1  -8    1.72    0.80
 -12   1  -8    0.55    0.48
 -12  -1  -8    0.47    0.56
  12  -1   8    0.00    0.42
  12   1   8    0.19    0.41
 -13   1  -8    0.84    0.53
 -13  -1  -8   -0.23    0.45
  13  -1   8   -0.49    0.39
  13   1   8    0.07    0.38
 -14   1  -8    4.37    0.64
 -14  -1  -8    4.56    0.69
  14  -1   8    5.82    0.70
  14   1   8    4.62    0.62
  15  -1   8   31.45    1.27
  15   1   8   30.94    1.27
 -15   1  -8   29.11    1.33
 -15  -1  -8   31.44    1.38
 -16  -1  -8    3.84    0.46
  16  -1   8    3.51    0.37
  16   1   8    3.69    0.40
 -23   2   8    2.89    0.53
  23  -2  -8    1.99    0.44
 -22   2   8   14.23    1.08
  22  -2  -8   13.45    1.08
  21   2  -8    2.94    0.52
 -21   2   8    3.46    0.75
  21  -2  -8    3.04    0.70
  20   2  -8    3.26    0.66
 -20  -2   8    1.94    0.52
 -20   2   8    3.71    0.82
  20  -2  -8    2.55    0.78
  19   2  -8    0.18    0.45
 -19  -2   8    1.22    0.48
 -19   2   8    0.27    0.76
  19  -2  -8    0.83    0.69
  19   2  -8   -0.14    0.49
  18   2  -8   55.70    2.39
  18   2  -8   56.32    2.50
 -18  -2   8   51.93    2.22
 -18   2   8   55.11    2.58
  18  -2  -8   53.54    2.84
  18   2  -8   53.92    2.39
  17   2  -8   74.67    2.80
  17   2  -8   71.49    2.92
 -17  -2   8   71.23    2.67
  17  -2  -8   72.40    3.26
  16   2  -8   18.26    1.39
  16   2  -8   18.14    1.49
 -16  -2   8   20.11    1.44
  16  -2  -8   20.49    1.85
  15   2  -8   38.85    1.96
  15   2  -8   39.21    2.16
 -15  -2   8   35.99    1.89
  15  -2  -8   40.58    2.43
  14  -2  -8    0.73    0.46
  14   2  -8   -0.21    0.39
 -14  -2   8   -0.01    0.44
  14   2  -8   -0.68    0.49
 -13   2   8   32.28    3.84
  13   2  -8   32.54    1.89
  13   2  -8   33.94    4.07
 -13  -2   8   32.32    1.71
  13  -2  -8   32.38    1.67
 -13  -2   8   31.86    3.41
 -12   2   8   40.22    4.23
  12   2  -8   36.04    1.95
  12   2  -8   39.74    4.39
 -12  -2   8   35.78    1.77
  12  -2  -8   33.09    1.69
 -12  -2   8   34.32    3.56
 -12   2   8   36.43    2.98
  11   2  -8   59.09    4.94
 -11   2   8   66.10    5.50
  11   2  -8   64.30    2.54
  11   2  -8   62.97    5.35
 -11  -2   8   64.07    2.24
  11  -2  -8   67.64    2.38
 -11  -2   8   57.61    4.63
 -11   2   8   67.97    4.13
  10   2  -8  267.51   11.18
 -10   2   8  288.28   10.98
  10   2  -8  283.96    5.19
  10   2  -8  288.22   11.27
 -10  -2   8  290.45    4.71
  10   2  -8  307.18    8.89
  10  -2  -8  289.24    4.87
 -10  -2   8  289.14    9.79
 -10   2   8  291.75    8.68
   9  -2  -8  167.80    8.86
   9   2  -8  168.09    9.40
  -9   2   8  179.89    8.59
   9   2  -8  182.92    4.06
   9   2  -8  186.54    8.87
  -9  -2   8  184.83    3.64
   9   2  -8  197.07    7.19
   9  -2  -8  183.48    3.82
  -9  -2   8  184.23    7.69
  -9   2   8  182.97    6.93
   8  -2  -8   46.49    4.76
   8   2  -8   45.52    4.96
   8   2  -8   49.93    2.10
   8   2  -8   47.90    4.51
  -8  -2   8   51.16    1.85
   8   2  -8   49.46    3.66
   8  -2  -8   50.25    1.99
  -8  -2   8   45.38    3.73
  -8   2   8   47.85    3.60
   7  -2  -8   11.41    2.61
   7   2  -8   13.49    2.33
   7   2  -8   10.93    1.02
  -7  -2   8   12.51    0.94
   7   2  -8   11.23    0.81
   7  -2  -8   11.75    0.99
  -7  -2   8   10.92    1.83
  -7   2   8   10.21    1.71
   6   2  -8    1.81    0.35
   6  -2  -8    1.59    0.49
   6  -2  -8    1.35    0.88
   6   2  -8    1.26    0.87
  -6  -2   8    3.14    0.57
   6   2  -8    1.08    0.42
  -6  -2   8    1.30    0.89
  -6   2   8    0.79    0.67
   5  -2  -8   11.12    2.52
  -5  -2   8   10.78    0.79
   5   2  -8    9.72    0.98
   5   2  -8    9.18    2.02
  -5  -2   8   10.40    0.80
   5  -2  -8   10.18    0.87
  -5  -2   8   12.10    1.98
  -5   2   8    9.53    1.81
   4  -2  -8   11.60    2.41
  -4  -2   8   16.01    0.96
   4   2  -8   16.11    1.15
  -4  -2   8   16.49    0.98
   4   2  -8   15.96    2.53
   4  -2  -8   16.41    1.12
  -4   2   8   16.95    2.24
  -4  -2   8   16.68    2.22
   3  -2  -8    0.16    0.33
   3  -2  -8   -0.02    1.24
  -3  -2   8    0.26    0.31
  -3  -2   8   -0.20    0.31
  -3  -2   8   -0.16    0.63
  -3   2   8   -0.23    0.70
   3   2  -8    0.85    0.42
   3   2  -8    0.68    0.96
   2   2  -8    4.44    1.34
   2  -2  -8    5.93    0.67
   2  -2  -8    8.41    2.18
  -2  -2   8    6.54    0.67
  -2  -2   8    6.74    0.63
  -2  -2   8    5.32    1.23
  -2   2   8    7.39    1.55
   2   2  -8    5.85    0.75
   1  -2  -8  104.17    7.10
  -1  -2   8   93.93    2.44
   1   2  -8   95.05    2.76
  -1  -2   8   99.10    2.31
  -1  -2   8   97.02    5.00
  -1   2   8   88.72    5.21
   1  -2  -8   99.41    2.68
   1   2  -8   97.39    5.63
   0  -2  -8   13.34    2.62
   0   2  -8   13.85    2.86
   0  -2   8   14.74    0.98
   0   2  -8   16.48    2.38
   0   2  -8   17.83    1.26
   0  -2   8   17.49    2.17
   0  -2  -8   16.83    1.13
   0   2   8   13.58    2.13
  -1  -2  -8   19.91    3.25
  -1   2  -8   25.40    3.70
   1  -2   8   23.22    1.30
  -1   2  -8   24.51    1.43
   1  -2   8   23.18    2.44
   1   2   8   21.17    2.80
  -1  -2  -8   23.29    1.32
  -1   2  -8   22.98    2.75
  -2   2  -8  173.92    7.49
  -2  -2  -8  177.92    8.98
  -2   2  -8  163.47    8.99
   2  -2   8  167.87    3.56
  -2   2  -8  169.87    3.84
  -2  -2  -8  173.04    3.09
   2  -2   8  167.12    6.45
   2   2   8  168.67    7.88
  -2  -2  -8  167.01    3.59
  -3   2  -8   20.05    2.64
  -3   2  -8   16.29    2.73
   3  -2   8   19.40    1.27
  -3   2  -8   18.08    1.30
  -3  -2  -8   19.30    1.11
  -3  -2  -8   21.90    1.37
   3  -2   8   18.30    2.13
   3   2   8   20.50    2.90
  -4   2  -8  108.87    5.71
   4  -2   8  101.50    2.94
  -4   2  -8  101.52    3.11
  -4  -2  -8  107.74    2.80
   4   2   8  108.64    6.62
  -4  -2  -8   99.78    2.84
   5  -2   8  116.95    3.26
   5   2   8  126.90    2.80
  -5   2  -8  113.66    3.37
  -5  -2  -8  122.89    3.19
   5   2   8  117.20    6.82
  -5  -2  -8  118.61    3.09
   6  -2   8    0.84    0.98
  -6   2  -8    1.77    0.53
  -6  -2  -8    1.11    0.45
  -6  -2  -8    2.99    0.60
   6  -2   8    1.52    0.56
   6   2   8    2.73    0.52
   7  -2   8  276.40    5.24
   7   2   8  273.97    4.65
  -7   2  -8  275.39    5.43
  -7  -2  -8  273.74    4.99
  -7  -2  -8  278.37    4.56
   8  -2   8  133.22    3.66
   8   2   8  134.72    3.33
  -8   2  -8  135.42    3.85
  -8  -2  -8  132.74    3.51
  -8  -2  -8  138.34    3.09
   9  -2   8   87.78    2.99
   9   2   8   91.19    2.74
  -9   2  -8   86.53    3.07
  -9  -2  -8   86.56    2.92
  10  -2   8   47.26    2.15
  10   2   8   47.56    2.00
 -10   2  -8   44.89    2.19
 -10  -2  -8   51.53    2.22
  11  -2   8   53.02    2.19
  11   2   8   50.66    2.01
 -11   2  -8   50.12    2.22
 -11  -2  -8   49.73    2.12
  12  -2   8   24.83    1.43
  12   2   8   22.96    1.33
 -12   2  -8   25.38    1.50
 -12  -2  -8   23.27    1.40
 -13   2  -8    2.41    0.52
 -13  -2  -8    1.85    0.47
  13  -2   8    2.49    0.53
  13   2   8    2.22    0.49
 -14  -2  -8    5.17    0.62
  14  -2   8    6.14    0.62
  14   2   8    4.36    0.53
 -14   2  -8    4.38    0.56
  15  -2   8   25.11    0.99
  15   2   8   24.48    0.97
 -15   2  -8   21.94    0.92
 -15  -2  -8   23.61    1.04
 -22   3   8    0.02    0.37
  22  -3  -8    0.21    0.35
 -21   3   8    7.34    0.79
  21  -3  -8    7.26    0.82
  20   3  -8   15.75    1.13
 -20  -3   8   16.14    1.11
 -20   3   8   15.94    1.27
  20  -3  -8   15.84    1.33
  19   3  -8   11.28    1.05
 -19  -3   8   10.86    1.02
 -19   3   8   13.28    1.24
  19  -3  -8   10.90    1.20
  18   3  -8   13.43    1.20
  18   3  -8   12.88    1.26
 -18  -3   8   12.12    1.15
 -18   3   8   14.50    1.40
  18  -3  -8   12.57    1.36
  17   3  -8   37.83    1.98
  17   3  -8   35.25    2.12
 -17  -3   8   34.78    1.92
  17  -3  -8   35.50    2.19
  16   3  -8  391.68    6.43
  16   3  -8  389.52    6.76
 -16  -3   8  390.00    6.38
  16  -3  -8  391.30    7.16
  15   3  -8  462.47    7.05
  15   3  -8  463.16    7.39
 -15  -3   8  463.93    6.96
  15  -3  -8  452.24    7.62
 -14  -3   8   78.55    2.09
  14   3  -8   72.23    2.75
  14   3  -8   75.02    2.99
 -14  -3   8   75.59    2.80
  14  -3  -8   69.90    2.95
  14  -3  -8   69.91    2.27
 -13  -3   8   91.15    2.31
  13   3  -8   91.60    2.99
  13   3  -8   87.57    3.22
 -13  -3   8   90.11    3.02
  13  -3  -8   90.41    3.30
  13  -3  -8   93.86    2.70
 -12  -3   8  184.91    3.36
  12   3  -8  191.24    4.07
  12   3  -8  182.27    4.50
 -12  -3   8  179.83    4.13
  12  -3  -8  177.01    4.50
  12  -3  -8  178.53    3.80
  11   3  -8    1.35    1.04
  11  -3  -8    3.26    0.61
  11   3  -8    3.67    1.24
  11   3  -8    4.15    1.64
 -11   3   8    1.34    1.15
 -11  -3   8    2.39    0.63
  11   3  -8    1.85    0.59
  11  -3  -8    3.76    0.79
 -11  -3   8    1.57    0.67
 -10   3   8  252.29   10.60
  10   3  -8  249.84    5.09
  10   3  -8  268.02   11.42
 -10  -3   8  245.98    4.55
  10   3  -8  248.27    9.04
  10  -3  -8  253.55    4.57
 -10  -3   8  253.67    8.64
  -9   3   8  212.97    9.56
   9   3  -8  215.22    4.62
   9   3  -8  219.96   10.42
  -9  -3   8  214.32    4.13
   9   3  -8  226.70    8.75
   9  -3  -8  218.88    4.25
  -9  -3   8  218.63    8.02
  -8   3   8  600.72   16.07
   8   3  -8  597.04    7.47
   8   3  -8  609.59   17.12
  -8  -3   8  593.60    6.61
   8   3  -8  620.42   14.70
  -8  -3   8  600.90   12.86
   8  -3  -8  579.85    6.87
   7   3  -8  127.89    3.43
  -7  -3   8  134.88    3.13
   7   3  -8  137.21    8.00
  -7  -3   8  135.92    6.03
   7  -3  -8  132.72    3.27
   6   3  -8  115.45    3.22
  -6  -3   8  116.92    2.84
   6   3  -8  117.68    7.33
  -6  -3   8  122.15    5.62
   6  -3  -8  120.46    3.11
  -5  -3   8    7.34    1.61
  -5  -3   8   10.62    0.88
   5   3  -8    7.15    1.55
   5  -3  -8    8.81    0.92
   5   3  -8    8.56    0.89
  -5  -3   8    7.61    1.52
  -5   3   8    7.27    1.31
  -4  -3   8    5.19    1.51
   4  -3  -8    5.55    0.73
  -4  -3   8    5.47    0.70
  -4  -3   8    4.88    0.60
   4   3  -8    4.19    1.54
   4   3  -8    3.96    0.62
  -4  -3   8    4.42    1.02
  -4   3   8    6.49    1.42
  -3  -3   8   17.60    2.66
  -3  -3   8   16.59    1.10
   3   3  -8   17.49    1.24
  -3  -3   8   16.86    1.01
   3  -3  -8   16.05    1.18
  -3  -3   8   19.39    2.04
  -3   3   8   16.41    2.11
   3   3  -8   18.90    2.87
  -2  -3   8    7.50    1.63
   2  -3  -8    8.84    0.93
   2   3  -8   12.09    2.47
  -2  -3   8    9.85    0.89
  -2  -3   8    9.97    0.75
   2   3  -8    8.65    0.89
  -2   3   8    8.73    1.57
  -1  -3   8    0.04    0.88
   1  -3  -8    0.94    0.47
   1   3  -8    3.29    1.40
  -1  -3   8    1.61    0.47
  -1  -3   8    1.49    0.27
  -1   3   8    2.07    1.08
   1   3  -8    2.23    0.55
   0  -3   8   20.24    3.09
   0  -3   8   20.51    1.29
   0   3  -8   22.13    3.12
   0   3  -8   19.83    1.33
   0  -3   8   21.41    1.18
   0  -3   8   18.39    0.93
   0   3   8   22.09    2.58
   0  -3  -8   20.79    1.38
   1  -3   8   25.84    1.44
  -1   3  -8   26.41    1.54
   1  -3   8   28.03    1.37
  -1   3  -8   27.08    3.28
   1   3   8   26.02    2.97
  -1  -3  -8   25.78    1.55
   1  -3   8   31.29    3.98
   2  -3   8    3.88    1.84
  -2  -3  -8    3.13    0.63
   2  -3   8    3.78    0.68
   2  -3   8    3.52    0.58
   2   3   8    3.27    1.29
  -2   3  -8    3.27    0.66
  -3   3  -8  634.17   15.20
  -3   3  -8  603.21   15.97
   3  -3   8  600.72    7.22
  -3   3  -8  604.27    7.45
   3  -3   8  599.04    6.39
  -3  -3  -8  603.41    7.49
   3  -3   8  619.54   17.65
  -4   3  -8  437.40   12.29
   4  -3   8  414.66    6.15
  -4   3  -8  431.61    6.36
   4  -3   8  424.91    5.47
   4   3   8  409.36   11.70
  -4  -3  -8  418.24    6.27
   4  -3   8  433.13   14.65
   5  -3   8    9.88    1.04
   5  -3   8   11.02    0.97
  -5  -3  -8   10.80    1.09
  -5   3  -8    9.84    1.04
   6  -3   8   39.93    1.97
  -6   3  -8   40.17    1.99
   6  -3   8   41.82    1.72
  -6  -3  -8   38.99    1.96
   7  -3   8  181.33    4.16
  -7   3  -8  180.06    4.14
   7  -3   8  181.97    3.52
  -7  -3  -8  179.45    4.01
  -8  -3  -8    2.98    0.57
  -8  -3  -8    3.27    0.64
   8  -3   8    3.22    0.69
   8  -3   8    2.63    0.50
  -8   3  -8    3.94    0.74
   9   3   8    9.07    0.79
   9  -3   8    9.73    0.97
  -9   3  -8   10.21    1.01
  -9  -3  -8    9.52    0.88
  -9  -3  -8   11.61    1.03
 -10  -3  -8    6.49    0.69
  10  -3   8    8.94    0.93
  10   3   8    7.77    0.72
 -10   3  -8    8.63    0.92
  11  -3   8   92.42    2.58
  11   3   8   89.65    2.30
 -11   3  -8   89.15    2.59
  12  -3   8    2.45    0.47
  12   3   8    2.60    0.42
 -12   3  -8    2.10    0.45
  13   3   8   74.67    1.71
 -13   3  -8   73.53    1.72
  21  -4  -8    5.05    0.52
 -20   4   8    1.94    0.48
  20  -4  -8    3.14    0.56
  19   4  -8   26.97    1.40
 -19  -4   8   25.40    1.36
 -19   4   8   26.93    1.43
  19  -4  -8   26.01    1.43
  18   4  -8   50.13    2.06
 -18  -4   8   48.54    2.00
 -18   4   8   48.73    1.99
  18  -4  -8   51.61    2.11
  17   4  -8   21.06    1.43
 -17  -4   8   23.24    1.50
 -17   4   8   26.22    1.59
  17  -4  -8   23.63    1.56
 -16  -4   8   59.26    1.80
  16   4  -8   64.60    2.58
  16   4  -8   66.56    2.60
 -16  -4   8   64.59    2.51
  16  -4  -8   61.20    2.47
 -15  -4   8  102.78    2.52
  15   4  -8   98.57    3.22
  15   4  -8  100.02    3.24
 -15  -4   8  105.56    3.27
  15  -4  -8   98.90    3.18
 -14  -4   8   98.17    2.54
  14   4  -8   95.49    3.21
  14   4  -8  102.46    3.32
 -14  -4   8   99.07    3.18
  14  -4  -8   97.32    3.17
 -13  -4   8  203.30    3.78
  13   4  -8  199.67    4.67
  13   4  -8  198.99    4.65
 -13  -4   8  194.41    4.43
  13  -4  -8  200.02    4.46
 -12  -4   8    4.28    0.65
  12   4  -8    3.14    0.63
 -12  -4   8    4.46    0.81
  12   4  -8    4.63    0.78
  12  -4  -8    5.83    0.81
 -11  -4   8   72.87    2.35
  11   4  -8   70.60    2.68
  11   4  -8   72.44    2.78
 -11  -4   8   70.83    2.59
  11  -4  -8   76.71    2.38
  10   4  -8  129.89    3.47
  10   4  -8  121.17    3.53
 -10  -4   8  123.80    3.33
  10  -4  -8  124.33    3.13
   9  -4  -8    2.00    0.48
  -9  -4   8    2.02    0.56
   9   4  -8    1.54    0.43
   8  -4  -8    2.69    0.57
  -8   4   8    1.10    0.96
  -8  -4   8    3.16    0.47
  -8  -4   8    2.54    0.55
   8   4  -8    2.83    0.62
   7  -4  -8    0.20    0.39
   7   4  -8   -1.03    1.11
  -7   4   8    1.19    0.95
   7   4  -8    2.00    1.76
  -7  -4   8   -0.19    0.38
  -7  -4   8    0.64    0.39
   7   4  -8    1.31    0.50
  -6   4   8   14.46    2.35
   6   4  -8   14.86    1.19
   6   4  -8   14.67    2.84
  -6  -4   8   13.34    0.99
   6  -4  -8   13.21    1.12
   5  -4  -8    8.09    0.92
  -5  -4   8    6.44    0.68
   5   4  -8    6.70    0.83
   4  -4  -8    4.76    0.78
  -4  -4   8    4.20    0.60
   4   4  -8    5.23    0.76
  -3  -4   8    0.58    0.99
   3  -4  -8    2.57    0.63
   3  -4  -8    2.79    0.55
   3   4  -8    3.73    0.71
   3   4  -8    2.01    0.98
  -2  -4   8   15.22    2.46
   2   4  -8   17.92    3.01
   2  -4  -8   16.48    1.13
  -2  -4   8   16.61    1.24
   2   4  -8   15.68    1.19
   2  -4  -8   13.84    1.22
  -1  -4   8   18.44    2.86
   1  -4  -8   13.28    1.01
   1   4  -8   16.36    2.87
  -1  -4   8   14.21    1.17
   1   4  -8   15.60    1.18
   1  -4  -8   13.12    1.24
   0  -4  -8    6.66    0.90
   0  -4  -8    8.57    0.92
   0  -4   8    6.83    0.82
   0   4  -8    7.53    0.84
   1  -4   8   99.69    2.97
  -1   4  -8  107.17    3.01
   1  -4   8  103.34    2.90
  -1  -4  -8  106.92    3.36
  -2  -4  -8    1.05    0.51
   2  -4   8    1.08    0.49
   2  -4   8    0.74    0.37
  -2   4  -8    1.63    0.47
  -3  -4  -8    0.50    0.50
   3  -4   8    1.32    0.56
   3  -4   8    1.53    0.52
  -3   4  -8    1.38    0.54
   4  -4   8   19.03    1.32
  -4   4  -8   19.40    1.33
   4  -4   8   19.45    1.31
  -4  -4  -8   18.35    1.49
   5  -4   8   26.36    1.56
  -5   4  -8   26.91    1.50
   5  -4   8   25.79    1.46
  -5  -4  -8   23.07    1.57
   6  -4   8   12.73    1.10
  -6   4  -8   13.46    1.02
   6  -4   8   13.75    1.09
  -6  -4  -8   12.05    1.20
   7  -4   8   12.11    1.03
   7  -4   8   13.10    1.01
  -7  -4  -8   11.39    1.14
   8  -4   8   19.61    1.22
   8  -4   8   19.14    1.17
  -8  -4  -8   20.20    1.37
  -9  -4  -8    2.16    0.54
   9  -4   8    1.31    0.40
   9  -4   8    1.74    0.41
 -10  -4  -8    7.87    0.78
  10  -4   8    7.38    0.68
  10  -4   8    6.32    0.58
 -11  -4  -8    1.32    0.37
  11  -4   8    0.93    0.31
  11  -4   8    0.93    0.24
 -12  -4  -8   42.31    1.19
 -17  -5   8  297.30    3.29
  17   5  -8  309.02    4.68
 -17  -5   8  303.25    4.35
 -17   5   8  298.01    3.62
 -16  -5   8   18.95    0.99
  16   5  -8   21.11    1.36
 -16  -5   8   19.74    1.24
 -16   5   8   22.63    1.15
 -15  -5   8   66.29    1.94
  15   5  -8   69.63    2.52
  15   5  -8   71.41    2.32
 -15  -5   8   66.12    2.31
 -15   5   8   74.80    2.18
 -14  -5   8    2.93    0.54
  14   5  -8    3.69    0.75
 -14  -5   8    3.03    0.63
  14   5  -8    3.16    0.58
 -13  -5   8   56.47    2.01
  13   5  -8   61.11    2.52
  13   5  -8   60.99    2.26
 -13  -5   8   59.67    2.26
 -12  -5   8   70.60    2.33
  12   5  -8   73.12    2.78
  12   5  -8   75.50    2.55
 -12  -5   8   71.92    2.50
 -11  -5   8    3.03    0.62
  11   5  -8    2.66    0.68
 -11  -5   8    2.57    0.57
  11   5  -8    3.49    0.63
 -10  -5   8  147.64    3.50
  10   5  -8  155.95    4.08
  10   5  -8  156.62    3.74
 -10  -5   8  151.15    3.49
  -9  -5   8   11.93    1.05
   9   5  -8   11.61    1.12
   9   5  -8   13.06    1.09
  -9  -5   8   12.71    1.04
   9  -5  -8   13.61    0.99
   8  -5  -8    0.57    0.41
  -8  -5   8    0.52    0.32
  -8  -5   8    0.37    0.44
   8   5  -8    0.19    0.40
   7   5  -8   18.83    1.27
  -7  -5   8   18.13    1.14
  -7  -5   8   16.48    1.08
   7  -5  -8   15.96    1.18
   6  -5  -8    0.42    0.39
  -6  -5   8    0.75    0.42
   6   5  -8   -0.24    0.36
   5  -5  -8   -0.50    0.42
  -5  -5   8    0.14    0.48
   4  -5  -8    1.08    0.50
   4  -5  -8    1.74    0.49
  -4  -5   8    2.01    0.53
   3  -5  -8    2.24    0.61
   3  -5  -8    3.05    0.58
  -3  -5   8    2.35    0.58
   2  -5  -8    0.63    0.56
   2  -5  -8   -0.18    0.44
  -2  -5   8    0.84    0.54
   1  -5  -8   13.00    1.11
   1  -5  -8   12.66    1.22
   0  -5  -8   70.68    2.45
   0  -5  -8   73.46    2.82
  -1  -5  -8  142.24    3.96
   2  -5   8   39.50    1.84
  -2  -5  -8   38.64    2.13
  -3  -5  -8    2.01    0.61
   3  -5   8    1.94    0.50
  -4  -5  -8    1.76    0.64
   4  -5   8    2.49    0.57
   4  -5   8    2.65    0.64
  -5  -5  -8    5.83    0.87
   5  -5   8    6.99    0.74
   5  -5   8    6.58    0.78
   6  -5   8   49.28    1.79
   6  -5   8   49.01    1.78
   6  -5   8   46.68    1.89
  -6  -5  -8   45.14    2.12
  -7  -5  -8    8.90    0.98
   7  -5   8    9.55    0.76
   7  -5   8    8.72    0.75
   7  -5   8    8.49    0.81
   8  -5   8   20.13    1.11
  -8  -5  -8   19.44    1.27
   9  -5   8   55.25    1.68
  -9  -5  -8   54.60    1.92
 -10  -5  -8   11.99    0.84
 -11  -5  -8    8.80    0.60
 -16  -6   8    7.78    0.52
 -15  -6   8   19.82    0.94
 -14  -6   8   34.23    1.32
 -13  -6   8    0.87    0.36
 -12  -6   8   67.56    2.08
  12   6  -8   73.00    2.50
 -11  -6   8    7.49    0.83
  11   6  -8    6.97    0.83
 -10  -6   8    6.53    0.76
  10   6  -8    7.01    0.86
  -9  -6   8   37.71    1.74
   9   6  -8   41.45    2.00
  -9  -6   8   39.28    1.43
  -8  -6   8   18.38    1.26
  -8  -6   8   18.49    1.12
  -7  -6   8   19.12    1.31
  -7  -6   8   21.14    1.24
  -6  -6   8   29.67    1.49
   5  -6  -8    5.34    0.71
  -5  -6   8    3.14    0.60
   4  -6  -8    0.48    0.40
  -4  -6   8    0.03    0.43
   3  -6  -8    1.00    0.43
  -3  -6   8    1.39    0.57
   2  -6  -8    8.28    0.87
  -2  -6   8    9.01    0.96
   1  -6  -8    8.59    0.91
  -1  -6   8    8.67    0.96
   0  -6  -8    0.62    0.51
   0  -6   8   -0.29    0.49
  -1  -6  -8   -0.55    0.46
   1  -6   8    0.43    0.49
   2  -6   8   26.72    1.41
  -2  -6  -8   23.47    1.50
  -3  -6  -8    5.03    0.75
   3  -6   8    4.97    0.69
   4  -6   8   32.75    1.42
  -4  -6  -8   31.59    1.66
   5  -6   8   35.72    1.38
  -5  -6  -8   31.29    1.59
   6  -6   8   54.39    1.57
  -6  -6  -8   50.08    1.87
  -7  -6  -8    2.13    0.48
  -8  -6  -8   29.26    1.26
  -9  -6  -8   80.68    1.82
 -13  -7   8    4.09    0.39
 -12  -7   8    1.14    0.29
 -11  -7   8    2.61    0.38
 -10  -7   8   -0.18    0.27
  -9  -7   8    0.22    0.33
  -8  -7   8    4.28    0.53
  -8  -7   8    6.29    0.53
  -7  -7   8    3.16    0.51
  -7  -7   8    4.20    0.50
  -6  -7   8    0.10    0.34
  -6  -7   8    0.85    0.35
  -5  -7   8   26.90    1.25
  -5  -7   8   27.70    1.25
  -4  -7   8   -0.04    0.32
  -4  -7   8    0.54    0.35
  -3  -7   8    0.21    0.30
  -3  -7   8    0.38    0.36
  -2  -7   8   47.48    1.57
  -2  -7   8   48.94    1.74
  -1  -7   8  323.92    3.93
  -1  -7   8  339.05    4.55
   0  -7   8   15.76    1.02
   1  -7   8   37.12    1.43
  -1  -7  -8   34.43    1.33
   2  -7   8   20.86    1.03
  -2  -7  -8   18.93    1.01
  -3  -7  -8    0.97    0.31
   3  -7   8    1.26    0.34
  -4  -7  -8    0.72    0.32
   4  -7   8    0.60    0.26
  -5  -7  -8   12.40    0.71
  23   0  -9   -0.11    0.27
 -22   0   9    0.71    0.43
  22   0  -9   -0.38    0.40
 -21   0   9   -0.31    0.50
  21   0  -9   -1.21    0.62
 -20   0   9   -0.03    0.55
  20   0  -9   -0.82    0.57
 -19   0   9    0.00    0.66
  19   0  -9   -0.30    0.64
  18   0  -9    0.32    0.35
 -18   0   9   -0.13    0.68
  18   0  -9    0.01    0.69
 -17   0   9   -0.13    0.37
  17   0  -9   -0.32    0.46
 -16   0   9    0.75    0.45
  16   0  -9    0.42    0.40
 -15   0   9   -0.33    0.41
  15   0  -9    0.00    0.38
 -14   0   9   -0.48    0.38
  14   0  -9   -0.71    0.55
  13   0  -9    0.57    0.55
 -13   0   9   -1.58    0.88
 -13   0   9    0.69    0.43
  13   0  -9    1.04    0.52
 -13   0   9   -1.47    1.54
  12   0  -9    0.68    0.58
 -12   0   9    0.25    0.86
 -12   0   9   -0.42    0.42
  12   0  -9   -0.64    0.50
 -12   0   9   -0.10    1.07
  11   0  -9    1.66    0.66
  11   0  -9   -1.41    1.26
 -11   0   9   -0.10    0.94
 -11   0   9    0.55    0.40
  11   0  -9    0.27    0.44
 -11   0   9    0.83    0.69
  10   0  -9    0.42    0.47
  10   0  -9   -0.49    0.93
 -10   0   9   -0.31    0.88
 -10   0   9   -0.18    0.34
  10   0  -9    0.51    0.43
 -10   0   9   -0.66    1.08
   9   0  -9    0.63    0.53
   9   0  -9   -0.51    0.93
  -9   0   9   -0.08    0.35
   9   0  -9    0.39    0.36
  -9   0   9    1.80    1.40
   8   0  -9    0.56    0.44
  -8   0   9   -0.15    0.35
   8   0  -9    0.47    0.32
  -8   0   9    0.77    0.72
   7   0  -9    0.13    0.36
   7   0  -9    1.02    0.93
  -7   0   9    0.68    0.47
   7   0  -9   -0.19    0.34
  -7   0   9   -0.37    0.85
   6   0  -9    0.11    0.30
   6   0  -9   -0.66    1.29
  -6   0   9   -0.10    0.33
   6   0  -9    0.25    0.32
  -6   0   9   -0.25    0.92
   5   0  -9   -0.55    0.38
   5   0  -9   -0.64    1.14
  -5   0   9    0.54    0.37
   5   0  -9   -0.14    0.35
   4   0  -9   -0.14    0.31
   4   0  -9    1.46    1.04
  -4   0   9    0.35    0.68
   4   0  -9    0.07    0.32
   3   0  -9    0.13    0.26
   3   0  -9    0.01    1.17
  -3   0   9    0.09    0.66
   3   0  -9    0.54    0.36
   2   0  -9    0.38    0.29
   2   0  -9    0.26    1.02
  -2   0   9   -0.11    0.89
   2   0  -9   -0.17    0.40
   1   0  -9    0.50    0.31
   1   0  -9    0.07    1.16
  -1   0   9    0.39    0.26
  -1   0   9    1.00    1.07
   1   0  -9   -0.07    0.42
   0   0  -9    0.26    1.21
   0   0   9   -0.03    0.24
   0   0   9    0.41    0.96
   0   0  -9    0.46    0.40
  -1   0  -9    0.01    0.38
  -1   0  -9    1.32    1.38
   1   0   9   -0.20    0.27
   1   0   9    0.01    0.67
  -2   0  -9    0.80    0.46
   2   0   9    0.19    0.33
   2   0   9   -0.20    0.74
  -3   0  -9    0.04    0.40
  -3   0  -9    0.50    1.01
   3   0   9   -0.50    0.44
   3   0   9    0.93    1.14
  -4   0  -9    0.62    0.54
   4   0   9   -0.14    0.35
  -5   0  -9    0.63    0.63
   5   0   9   -0.19    0.43
  -6   0  -9    0.19    0.57
   6   0   9   -0.05    0.43
  -7   0  -9   -0.05    0.56
   7   0   9    0.73    0.49
  -8   0  -9   -0.92    0.67
   8   0   9   -0.10    0.49
  -9   0  -9   -0.17    0.71
   9   0   9    0.13    0.54
 -10   0  -9    0.06    0.56
  10   0   9    0.60    0.56
 -11   0  -9   -0.31    0.55
  11   0   9   -0.14    0.38
 -12   0  -9   -0.15    0.38
  12   0   9    0.06    0.34
 -13   0  -9   -0.21    0.33
  13   0   9   -0.32    0.28
 -14   0  -9   -0.34    0.26
  14   0   9    0.02    0.22
 -23   1   9   19.25    0.99
  23  -1  -9   16.88    0.98
 -22   1   9    1.64    0.51
  22  -1  -9    1.26    0.45
  22   1  -9    0.85    0.30
 -21   1   9    8.29    0.96
  21  -1  -9    9.38    1.05
  21   1  -9    8.47    0.88
 -20  -1   9    0.80    0.28
 -20   1   9    1.73    0.65
  20  -1  -9    0.81    0.60
  20   1  -9    0.84    0.44
 -19  -1   9   16.46    1.08
 -19   1   9   18.86    1.51
  19  -1  -9   17.11    1.55
  19   1  -9   17.82    1.49
 -18  -1   9    0.01    0.41
  18   1  -9    0.08    0.46
 -18  -1   9    0.69    0.70
 -18   1   9   -0.29    0.72
  18  -1  -9   -0.43    0.72
  17   1  -9  111.84    3.38
 -17  -1   9  107.99    2.97
 -17  -1   9  115.10    3.10
  17  -1  -9  110.63    4.09
  16   1  -9   46.57    2.25
 -16  -1   9   46.15    2.02
 -16  -1   9   49.58    2.06
 -15  -1   9    6.94    0.86
  15   1  -9    7.49    0.96
  14   1  -9  262.13    5.27
 -14  -1   9  255.51    4.75
  14  -1  -9  260.19    5.07
  13   1  -9  242.75    9.17
  13   1  -9  243.24    5.01
 -13  -1   9  243.95    4.56
  13  -1  -9  241.80    4.87
 -13   1   9  246.40    8.43
 -12   1   9  255.79   10.29
  12   1  -9  255.23    9.45
  12   1  -9  246.05    5.00
 -12  -1   9  239.32    4.48
 -12   1   9  246.28    3.78
  12  -1  -9  246.03    4.83
 -12  -1   9  248.72    9.46
 -12   1   9  239.22    8.50
  11  -1  -9  827.48   18.18
  11   1  -9  822.46   18.40
 -11   1   9  884.76   19.27
  11   1  -9  840.47    9.07
  11   1  -9  880.89   17.43
 -11  -1   9  848.44    8.32
 -11   1   9  860.87    7.09
  11   1  -9  853.41    8.73
  11  -1  -9  856.49    8.86
 -11  -1   9  900.71   18.17
 -11   1   9  832.88   16.33
  10  -1  -9   61.45    5.37
  10   1  -9   58.46    5.36
 -10  -1   9   57.64    4.04
 -10   1   9   63.00    5.14
  10   1  -9   61.56    2.43
  10   1  -9   62.37    4.72
 -10  -1   9   58.40    2.13
 -10   1   9   57.51    1.87
  10   1  -9   60.19    2.28
  10  -1  -9   61.41    2.37
 -10  -1   9   63.29    4.78
 -10   1   9   57.89    4.36
   9  -1  -9  477.20   15.28
   9   1  -9  488.43   15.97
   9  -1  -9  507.09    5.36
   9   1  -9  508.04    6.84
   9   1  -9  533.39   13.27
  -9  -1   9  500.86    6.09
  -9   1   9  493.45    5.45
   9   1  -9  501.91    6.36
   9  -1  -9  509.64    6.59
  -9  -1   9  505.49   13.23
  -9   1   9  484.47   12.62
   8  -1  -9  345.62   13.36
   8   1  -9  340.12   13.72
   8  -1  -9  378.98    4.62
   8   1  -9  382.83    5.86
   8   1  -9  410.50   11.38
  -8  -1   9  378.31    5.20
  -8   1   9  366.54    4.71
   8   1  -9  385.10    5.43
   8  -1  -9  353.17    5.47
  -8  -1   9  390.03   11.45
  -8   1   9  354.86   10.74
   7  -1  -9  352.55   13.40
   7   1  -9  366.91   14.15
   7  -1  -9  360.90    4.46
   7   1  -9  375.82    5.71
   7   1  -9  394.54   10.90
  -7  -1   9  370.16    5.06
  -7   1   9  364.15    4.73
   7   1  -9  369.63    5.14
   7  -1  -9  373.01    5.49
  -7  -1   9  364.31   11.03
  -7   1   9  349.68   10.54
   6   1  -9    9.15    0.81
   6  -1  -9    9.72    0.90
   6   1  -9   11.17    1.87
   6  -1  -9    8.29    2.10
   6   1  -9    8.30    2.33
  -6  -1   9    9.73    0.84
  -6   1   9   10.45    0.82
   6  -1  -9    7.72    0.67
   6   1  -9    8.87    0.92
  -6  -1   9    7.75    1.75
  -6   1   9    6.88    1.59
   5   1  -9    0.00    0.28
   5  -1  -9    0.62    0.43
   5  -1  -9    1.34    1.60
   5   1  -9    1.21    1.43
  -5  -1   9    0.25    0.21
  -5  -1   9    0.38    0.37
   5  -1  -9    0.58    0.36
   5   1  -9    0.48    0.40
  -5  -1   9    0.26    0.81
  -5   1   9   -0.97    0.87
   4   1  -9    7.91    0.65
   4  -1  -9    8.19    0.84
   4  -1  -9    8.77    2.46
   4   1  -9    4.90    1.69
  -4  -1   9    7.04    0.62
  -4  -1   9    7.56    0.72
  -4  -1   9    7.36    1.55
  -4   1   9    7.16    1.69
   4   1  -9    8.07    0.87
   4  -1  -9    7.57    0.64
   3  -1  -9    6.06    0.73
   3  -1  -9    7.26    2.19
   3   1  -9    5.32    1.95
  -3  -1   9    4.57    0.53
  -3  -1   9    4.84    0.58
  -3  -1   9    3.94    1.29
  -3   1   9    4.09    1.43
   3   1  -9    5.19    0.74
   3  -1  -9    4.64    0.63
   2  -1  -9   33.69    4.21
   2   1  -9   37.86    4.60
  -2  -1   9   32.63    1.37
   2   1  -9   33.02    1.68
   2  -1  -9   30.06    1.40
   2  -1  -9   32.12    1.54
  -2  -1   9   35.51    3.42
  -2   1   9   31.57    3.25
   1  -1  -9   27.32    3.95
   1   1  -9   28.66    3.94
  -1  -1   9   28.65    1.34
   1   1  -9   27.12    1.56
   1  -1  -9   24.66    1.31
   1  -1  -9   27.21    1.43
  -1   1   9   26.15    3.00
  -1  -1   9   21.35    2.57
   0  -1  -9   32.93    4.15
   0   1  -9   31.41    4.22
   0  -1   9   32.68    1.52
   0   1  -9   31.98    1.73
   0  -1  -9   32.29    1.57
   0  -1  -9   34.99    1.57
   0  -1   9   34.65    3.43
   0   1   9   33.20    3.42
  -1  -1  -9    5.44    0.73
  -1  -1  -9    5.71    0.68
  -1  -1  -9    2.62    1.38
  -1   1  -9    3.53    1.32
   1  -1   9    5.00    0.67
   1  -1   9    3.89    1.21
   1   1   9    7.15    1.78
  -1   1  -9    4.92    0.80
  -2  -1  -9   23.01    3.16
  -2   1  -9   29.36    3.65
   2  -1   9   24.77    1.43
  -2   1  -9   27.18    1.65
  -2  -1  -9   25.21    1.49
  -2  -1  -9   27.30    1.36
   2  -1   9   23.95    2.82
   2   1   9   25.75    3.19
  -3   1  -9    1.94    0.65
  -3  -1  -9    2.44    0.61
  -3  -1  -9    2.54    0.46
   3  -1   9    2.62    0.56
   3   1   9    2.70    0.50
   3  -1   9    3.10    1.23
   3   1   9    3.19    1.37
   4  -1   9  312.91    5.25
   4   1   9  313.68    4.74
  -4   1  -9  307.27    5.78
  -4  -1  -9  305.42    5.40
   4  -1   9  300.91    9.40
   4   1   9  323.51   11.16
   5  -1   9  532.45    7.08
   5   1   9  535.49    6.56
  -5   1  -9  527.61    7.74
  -5  -1  -9  532.03    7.27
   6  -1   9   36.12    1.91
   6   1   9   37.74    1.78
  -6   1  -9   36.65    2.09
  -6  -1  -9   35.75    1.95
   7  -1   9 1243.62   11.22
   7   1   9 1284.27   10.43
  -7   1  -9 1262.46   12.13
  -7  -1  -9 1265.08   11.58
   8  -1   9   16.32    1.33
   8   1   9   15.49    1.19
  -8   1  -9   15.99    1.48
  -8  -1  -9   15.15    1.38
   9  -1   9   90.59    2.97
   9   1   9   93.08    2.79
  -9   1  -9   91.87    3.28
  -9  -1  -9   89.40    3.09
 -10   1  -9    8.05    1.11
 -10  -1  -9    5.70    0.85
  10   1   9    8.57    0.92
  10  -1   9    7.85    0.99
  11  -1   9   16.57    1.21
  11   1   9   14.57    1.07
 -11   1  -9   14.91    1.26
 -11  -1  -9   14.43    1.23
 -12   1  -9    1.49    0.44
 -12  -1  -9    0.80    0.41
  12  -1   9    1.26    0.47
  12   1   9    1.59    0.44
 -13   1  -9    4.23    0.63
 -13  -1  -9    4.93    0.66
  13  -1   9    4.72    0.57
  13   1   9    5.45    0.59
 -14  -1  -9    0.16    0.28
  14  -1   9    0.56    0.28
  14   1   9   -0.08    0.23
 -22   2   9   -0.74    0.45
  22  -2  -9    0.24    0.34
 -21   2   9    2.16    0.66
  21  -2  -9    2.58    0.62
 -20  -2   9    1.65    0.44
 -20   2   9    3.28    0.86
  20  -2  -9    1.89    0.65
  20   2  -9    2.19    0.46
 -19  -2   9    0.69    0.45
 -19   2   9    0.47    0.70
  19  -2  -9    0.19    0.70
  19   2  -9    0.55    0.41
  18   2  -9   16.24    1.32
 -18  -2   9   14.83    1.20
  18  -2  -9   15.67    1.58
  17   2  -9   17.50    1.46
 -17  -2   9   16.48    1.31
  17  -2  -9   17.48    1.67
 -16  -2   9    4.62    0.83
  16   2  -9    3.45    0.72
  16  -2  -9    3.80    1.02
  15  -2  -9    6.82    0.85
 -15  -2   9    7.60    0.98
  15   2  -9    8.04    1.00
  15  -2  -9    6.65    1.20
  14   2  -9   12.37    1.31
 -14  -2   9    9.62    1.04
  14  -2  -9   12.14    1.12
  13   2  -9   64.08    2.74
 -13  -2   9   63.79    2.50
  13  -2  -9   63.44    2.43
  12   2  -9  235.81    5.18
 -12  -2   9  231.92    4.64
  12  -2  -9  228.21    4.63
  11   2  -9   22.01    3.11
  11   2  -9   27.26    1.76
 -11   2   9   31.68    3.73
 -11  -2   9   24.37    1.50
  11  -2  -9   28.50    1.65
 -11   2   9   29.69    2.74
 -11  -2   9   27.41    2.96
  11   2  -9   31.82    3.66
  10   2  -9  594.80   17.06
 -10   2   9  649.62   16.90
  10   2  -9  632.01    8.21
  10   2  -9  633.71   15.94
 -10  -2   9  607.57    7.19
  10  -2  -9  628.38    7.60
 -10  -2   9  649.67   14.83
 -10   2   9  602.04   12.50
   9  -2  -9   49.21    4.99
   9   2  -9   54.57    5.55
   9   2  -9   57.91    2.45
   9   2  -9   54.62    4.70
  -9  -2   9   53.63    2.10
   9  -2  -9   53.88    2.24
  -9  -2   9   52.28    4.20
  -9   2   9   50.04    3.72
   8  -2  -9    0.39    0.48
   8   2  -9   -0.72    0.98
   8  -2  -9   -0.35    1.07
   8   2  -9   -0.04    1.02
  -8  -2   9    0.47    0.41
  -8   2   9    0.56    0.33
   8   2  -9   -0.04    0.48
  -8  -2   9   -0.79    0.91
  -8   2   9    1.18    0.78
   7  -2  -9  103.04    7.45
   7   2  -9  101.93    7.77
   7   2  -9  108.31    3.23
   7   2  -9  110.61    6.56
  -7  -2   9  106.68    2.80
  -7   2   9  105.74    2.33
   7  -2  -9  105.53    3.05
  -7  -2   9   98.51    5.66
  -7   2   9  105.29    5.53
   6  -2  -9   61.27    5.82
   6   2  -9   59.77    6.09
   6   2  -9   59.45    2.40
   6   2  -9   63.30    4.95
  -6  -2   9   60.32    2.11
   6   2  -9   59.42    1.82
   6  -2  -9   57.02    2.23
  -6  -2   9   57.43    4.23
  -6   2   9   60.30    4.29
   5  -2  -9   85.54    6.84
   5   2  -9   84.59    7.14
  -5  -2   9   84.94    2.36
   5   2  -9   87.69    2.85
  -5  -2   9   86.74    2.48
   5   2  -9   89.78    5.82
   5  -2  -9   88.07    2.78
  -5  -2   9   84.60    5.13
  -5   2   9   80.37    4.96
   4  -2  -9   19.79    3.55
   4   2  -9   16.71    3.41
  -4  -2   9   13.86    0.99
   4   2  -9   14.02    1.16
   4   2  -9   15.28    2.31
  -4  -2   9   15.08    1.04
   4  -2  -9   13.27    1.11
  -4  -2   9   14.83    2.15
  -4   2   9   15.69    2.33
   3  -2  -9    0.39    0.41
   3  -2  -9   -0.39    1.29
   3   2  -9    1.26    1.65
  -3  -2   9    0.22    0.38
  -3  -2   9    0.09    0.29
   3   2  -9   -0.53    1.11
  -3  -2   9    0.78    0.75
  -3   2   9    1.04    0.74
   3   2  -9    0.48    0.41
   2  -2  -9    7.68    0.87
   2  -2  -9    6.24    2.20
   2   2  -9    9.11    2.49
  -2  -2   9    8.21    0.88
  -2  -2   9    9.52    0.93
   2   2  -9    7.47    1.62
  -2  -2   9    8.25    1.75
  -2   2   9    6.04    1.49
   2   2  -9    6.31    0.81
   1  -2  -9   49.00    5.27
   1   2  -9   40.08    4.88
  -1  -2   9   45.12    1.84
   1   2  -9   45.53    2.08
  -1  -2   9   46.49    1.80
   1   2  -9   47.15    3.98
  -1  -2   9   46.76    3.57
   1  -2  -9   43.73    1.93
  -1   2   9   44.18    4.02
   0  -2  -9  126.78    8.23
   0   2  -9  122.71    8.25
   0  -2   9  123.50    3.07
   0   2  -9  119.24    3.42
   0  -2   9  127.40    2.95
   0   2  -9  124.13    6.11
   0  -2   9  123.53    5.72
   0  -2  -9  126.47    3.27
   0   2   9  118.04    6.52
  -1  -2  -9   -0.69    0.48
  -1  -2  -9   -0.77    1.18
  -1   2  -9   -1.63    1.27
   1  -2   9    0.61    0.35
   1  -2   9    0.61    0.33
   1  -2   9   -0.45    0.61
   1   2   9    0.43    0.93
  -1   2  -9    0.05    0.45
  -1  -2  -9    0.04    0.32
  -2   2  -9   10.72    2.18
   2  -2   9   11.46    1.03
  -2   2  -9   10.95    1.18
  -2  -2  -9   10.80    0.95
  -2  -2  -9   11.01    1.04
   2  -2   9   12.00    1.76
   2   2   9   13.14    2.36
  -3  -2  -9    4.74    0.68
  -3  -2  -9    4.75    0.70
   3  -2   9    4.90    0.76
  -3   2  -9    5.78    0.92
  -4  -2  -9    1.79    0.51
  -4  -2  -9    0.14    0.39
   4  -2   9    0.73    0.47
  -4   2  -9    0.16    0.52
   5  -2   9   22.24    1.55
  -5   2  -9   21.45    1.62
  -5  -2  -9   24.54    1.50
  -5  -2  -9   27.18    1.53
   6  -2   9  143.17    3.80
   6   2   9  152.58    3.18
  -6   2  -9  142.01    4.02
  -6  -2  -9  147.72    3.66
  -6  -2  -9  141.76    3.29
  -7   2  -9    3.53    0.83
  -7  -2  -9    3.55    0.67
  -7  -2  -9    3.44    0.56
   7  -2   9    3.39    0.80
   7   2   9    3.59    0.55
  -8   2  -9    9.85    1.13
   8  -2   9   10.80    1.14
   8   2   9    9.83    0.89
  -8  -2  -9   11.48    1.09
   9  -2   9  251.45    4.79
   9   2   9  254.37    4.25
  -9   2  -9  246.38    5.02
  -9  -2  -9  255.02    4.63
  10  -2   9  113.35    3.06
  10   2   9  116.72    2.77
 -10   2  -9  114.57    3.25
 -10  -2  -9  119.48    3.06
  11  -2   9   14.86    1.07
  11   2   9   14.87    0.95
 -11   2  -9   13.33    1.08
 -11  -2  -9   14.03    1.05
  12  -2   9   24.89    1.24
  12   2   9   22.73    1.08
 -12   2  -9   23.34    1.27
 -12  -2  -9   23.39    1.23
  13  -2   9    2.19    0.40
  13   2   9    1.78    0.31
 -13   2  -9    1.54    0.37
  14  -2   9    0.09    0.17
 -21   3   9   -0.11    0.42
  21  -3  -9    0.42    0.37
 -20  -3   9   33.89    1.43
 -20   3   9   33.40    1.59
  20  -3  -9   31.77    1.62
 -19  -3   9    0.66    0.33
 -19   3   9    0.82    0.63
  19  -3  -9    0.86    0.52
 -18  -3   9   -0.26    0.45
  18   3  -9   -0.39    0.59
 -18   3   9    0.72    0.65
  18  -3  -9    0.27    0.59
  17   3  -9   18.16    1.48
 -17  -3   9   17.76    1.35
  17  -3  -9   18.00    1.49
  16   3  -9  128.48    3.82
 -16  -3   9  127.83    3.56
  16  -3  -9  126.94    3.90
  15   3  -9   39.55    2.21
 -15  -3   9   38.74    2.04
  15  -3  -9   35.74    2.09
  15  -3  -9   37.88    1.67
  14   3  -9   24.41    1.76
 -14  -3   9   24.28    1.64
  14  -3  -9   23.56    1.73
  14  -3  -9   24.61    1.41
  13   3  -9   40.67    2.28
 -13  -3   9   41.74    2.11
  13  -3  -9   40.51    2.18
  13  -3  -9   42.88    1.89
  12  -3  -9    7.64    0.92
 -12  -3   9    7.54    0.69
 -12  -3   9    6.69    0.88
  12   3  -9    6.80    1.00
  12  -3  -9    8.99    1.06
  11  -3  -9    1.72    0.59
 -11  -3   9    1.32    0.55
  11   3  -9    1.62    0.68
  11  -3  -9    0.20    0.50
  10  -3  -9    1.97    0.58
 -10  -3   9    0.98    0.51
  10   3  -9    2.62    0.68
   9   3  -9  264.32   11.80
   9   3  -9  277.93    5.55
   9   3  -9  275.36   10.98
  -9  -3   9  274.01    4.90
   9  -3  -9  274.63    5.06
  -9  -3   9  275.80    8.62
   8  -3  -9    1.05    0.43
   8   3  -9    2.14    1.21
   8   3  -9    1.76    1.60
   8   3  -9    0.75    0.91
  -8   3   9    1.38    1.04
  -8  -3   9    1.89    0.56
   8   3  -9    1.53    0.65
[truncated: 79,646 more chars]
