# Supplementary material for: Crystal structure of N-(2-benzoyl-5-ethynylphen­yl)quinoline-2-carboxamide
Source: Acta Crystallogr E Crystallogr Commun. 2017 Mar 28;73(Pt 4):602–5. doi: 10.1107/S2056989017004601 (PMC5382631; doi:10.1107/S2056989017004601)
Supplement: Supplementary file 2 [file e-73-00602-Isup2.hkl]

data_I                                                                          
_shelx_title ' o097_a.res in P2(1)/c'                                           
_shelx_refln_list_code          4                                               
_shelx_F_calc_maximum      208.70                                               
_exptl_crystal_F_000       784.00                                               
_reflns_d_resolution_high  0.8175                                               
                                                                                
loop_                                                                           
 _space_group_symop_operation_xyz                                               
 'x, y, z'                                                                      
 '-x, y+1/2, -z+1/2'                                                            
 '-x, -y, -z'                                                                   
 'x, -y-1/2, z-1/2'                                                             
                                                                                
_cell_length_a    20.2686                                                       
_cell_length_b     7.5802                                                       
_cell_length_c    12.6109                                                       
_cell_angle_alpha  90.000                                                       
_cell_angle_beta  107.600                                                       
_cell_angle_gamma  90.000                                                       
                                                                                
_shelx_F_squared_multiplier     1.000                                           
                                                                                
loop_                                                                           
 _refln_index_h                                                                 
 _refln_index_k                                                                 
 _refln_index_l                                                                 
 _refln_F_squared_calc                                                          
 _refln_F_squared_meas                                                          
 _refln_F_squared_sigma                                                         
 _refln_observed_status                                                         
   2   0   0       5521.63       5140.07        15.44 o                         
   3   0   0       9502.58       8442.29        46.52 o                         
   4   0   0       6010.06       5519.55        59.87 o                         
   5   0   0        749.31        728.60        46.21 o                         
   6   0   0         95.41         44.53         2.60 o                         
   7   0   0        126.86        133.79         4.75 o                         
   8   0   0       1669.56       1705.11        30.61 o                         
   9   0   0         82.20        104.84        12.58 o                         
  10   0   0        215.07        234.43        11.46 o                         
  11   0   0          2.21          4.43         2.77 o                         
  12   0   0        491.90        473.82        17.93 o                         
  13   0   0         22.36         25.68         1.90 o                         
  14   0   0         38.87         40.99         2.06 o                         
  15   0   0        526.82        495.23         7.24 o                         
  16   0   0        588.48        591.89         8.17 o                         
  17   0   0         71.42         61.02         3.04 o                         
  18   0   0       2402.77       2524.76        18.65 o                         
  19   0   0       1997.82       2041.54        23.78 o                         
  20   0   0        121.72        114.53         3.28 o                         
  21   0   0         52.09         60.62         2.97 o                         
  22   0   0         41.63         42.79         2.09 o                         
  23   0   0         20.67         19.64         6.67 o                         
   1   1   0        308.11        317.20         3.86 o                         
   2   1   0       7713.99       6968.86        47.29 o                         
   3   1   0         16.59         18.63         1.10 o                         
   4   1   0        232.68        224.10         3.68 o                         
   5   1   0       3792.09       3459.57        16.00 o                         
   6   1   0       1659.08       1643.42        12.21 o                         
   7   1   0        209.48        203.18         4.81 o                         
   8   1   0          4.48         11.27         1.86 o                         
   9   1   0        453.77        490.80         9.18 o                         
  10   1   0        699.84        820.62        12.27 o                         
  11   1   0        117.20        125.38         6.28 o                         
  12   1   0        268.85        227.85         8.74 o                         
  13   1   0         56.46         57.53         1.84 o                         
  14   1   0         56.40         51.70         1.62 o                         
  15   1   0         13.98          7.50         0.76 o                         
  16   1   0        877.55        881.59         7.09 o                         
  17   1   0       1132.02       1192.23         8.22 o                         
  18   1   0        199.83        193.23         3.90 o                         
  19   1   0         98.68         95.42         2.64 o                         
  20   1   0          5.52          4.35         0.80 o                         
  21   1   0          0.73          1.09         0.90 o                         
  22   1   0         25.62         25.35         1.16 o                         
  23   1   0          2.45          0.86         0.56 o                         
   0   2   0       2246.32       2048.40        18.76 o                         
   1   2   0          6.88          4.25         0.57 o                         
   2   2   0      43555.34      40483.92        93.56 o                         
   3   2   0      11908.68      10971.68        42.35 o                         
   4   2   0       1023.63        882.76         9.83 o                         
   5   2   0       1697.08       1628.25        16.73 o                         
   6   2   0        139.46        142.91         4.31 o                         
   7   2   0        658.97        691.20         9.05 o                         
   8   2   0        278.22        272.82         6.14 o                         
   9   2   0        110.39        106.36         4.15 o                         
  10   2   0         25.89         34.12         2.82 o                         
  11   2   0        211.22        205.26         6.75 o                         
  12   2   0          5.42          4.32         0.66 o                         
  13   2   0        214.01        208.89         3.20 o                         
  14   2   0        602.05        603.19         6.58 o                         
  15   2   0         29.94         31.44         1.72 o                         
  16   2   0       1504.71       1528.36        11.63 o                         
  17   2   0         25.94         24.96         1.73 o                         
  18   2   0        477.98        458.43         5.60 o                         
  19   2   0         11.98          8.19         1.18 o                         
  20   2   0        402.54        441.09         5.62 o                         
  21   2   0        425.86        427.58         4.53 o                         
  22   2   0         22.02         16.11         0.93 o                         
  23   2   0        100.57        108.41         4.26 o                         
   1   3   0        577.86        602.09         7.77 o                         
   2   3   0        172.24        144.39         3.80 o                         
   3   3   0       2460.07       2434.77        17.97 o                         
   4   3   0        257.78        220.82         5.79 o                         
   5   3   0        634.44        660.31        10.25 o                         
   6   3   0        905.82        858.00        12.08 o                         
   7   3   0       1649.68       1712.26        21.02 o                         
   8   3   0        961.03       1010.13        16.97 o                         
   9   3   0          9.10          4.21         1.73 o                         
  10   3   0        152.23        141.77         3.23 o                         
  11   3   0         32.91         29.23         1.50 o                         
  12   3   0        186.00        199.51         3.41 o                         
  13   3   0          0.16          0.27         0.77 o                         
  14   3   0        495.76        469.69         5.24 o                         
  15   3   0         12.51         11.11         1.21 o                         
  16   3   0        903.85        875.92         8.72 o                         
  17   3   0       1978.17       1993.17        11.67 o                         
  18   3   0        248.47        270.20         4.51 o                         
  19   3   0       1143.55       1225.25         7.65 o                         
  20   3   0        251.49        263.95         3.27 o                         
  21   3   0        130.51        122.91         2.84 o                         
  22   3   0         73.58         89.08         3.06 o                         
   0   4   0        300.24        284.65        11.68 o                         
   1   4   0        120.73        126.15         4.85 o                         
   2   4   0        931.68        977.83        13.30 o                         
   3   4   0          2.52          4.44         1.44 o                         
   4   4   0        743.17        767.03        13.09 o                         
   5   4   0       1994.08       1985.58        24.27 o                         
   6   4   0         10.96          8.79         1.92 o                         
   7   4   0       1818.05       1836.40        28.24 o                         
   8   4   0        254.68        276.41         4.56 o                         
   9   4   0         58.01         58.80         1.83 o                         
  10   4   0          0.05         -0.02         0.91 o                         
  11   4   0        436.07        442.12         6.69 o                         
  12   4   0         32.37         31.05         1.96 o                         
  13   4   0         48.80         48.64         2.11 o                         
  14   4   0         25.20         25.46         1.86 o                         
  15   4   0        129.75        132.93         4.49 o                         
  16   4   0        148.78        130.42         4.36 o                         
  17   4   0         35.01         23.46         2.01 o                         
  18   4   0        100.58         91.24         3.30 o                         
  19   4   0         23.29         25.52         1.24 o                         
  20   4   0        152.13        154.12         3.07 o                         
  21   4   0        119.98        156.61         3.71 o                         
   1   5   0        392.31        409.25        13.49 o                         
   2   5   0         12.05         12.36         1.18 o                         
   3   5   0        104.28        125.95         4.15 o                         
   4   5   0        643.85        673.95         8.26 o                         
   5   5   0        923.31        968.55        11.40 o                         
   6   5   0        107.85        114.86         2.85 o                         
   7   5   0         53.12         59.35         2.09 o                         
   8   5   0         40.70         38.55         2.72 o                         
   9   5   0         46.24         43.48         1.78 o                         
  10   5   0         73.66         76.42         2.59 o                         
  11   5   0         20.53         22.97         1.41 o                         
  12   5   0         31.40         31.85         2.01 o                         
  13   5   0         61.92         63.24         2.71 o                         
  14   5   0        134.67        129.98         3.71 o                         
  15   5   0          0.59          2.80         1.30 o                         
  16   5   0         40.94         40.84         2.37 o                         
  17   5   0         55.43         50.61         2.21 o                         
  18   5   0        178.16        189.47         3.17 o                         
  19   5   0        149.92        161.32         3.00 o                         
   0   6   0       4338.96       4531.73       121.07 o                         
   1   6   0         89.56         89.98         3.55 o                         
   2   6   0         46.09         49.45         2.73 o                         
   3   6   0         13.34         16.57         1.74 o                         
   4   6   0         87.01         92.34         2.99 o                         
   5   6   0          0.57          0.75         0.61 o                         
   6   6   0        163.89        165.00         3.00 o                         
   7   6   0        257.56        258.37         4.44 o                         
   8   6   0         92.70         92.03         2.76 o                         
   9   6   0        349.80        344.65         5.27 o                         
  10   6   0         18.13         18.03         1.30 o                         
  11   6   0        229.63        233.56         4.04 o                         
  12   6   0          6.60          5.67         1.23 o                         
  13   6   0          9.51          8.63         1.62 o                         
  14   6   0         18.98         21.05         1.62 o                         
  15   6   0          0.08         -0.50         0.79 o                         
  16   6   0         43.31         42.91         1.73 o                         
  17   6   0         53.31         48.93         1.62 o                         
  18   6   0         24.95         27.47         2.11 o                         
   1   7   0        516.78        520.87         9.71 o                         
   2   7   0        334.01        346.45         7.87 o                         
   3   7   0         82.95         85.78         4.00 o                         
   4   7   0         46.40         46.56         3.01 o                         
   5   7   0          2.25          3.72         4.46 o                         
   6   7   0         23.29         23.16         1.61 o                         
   7   7   0        254.28        275.29        12.37 o                         
   8   7   0         63.70         71.99         2.64 o                         
   9   7   0        225.15        221.15         4.09 o                         
  10   7   0        337.25        338.90         4.90 o                         
  11   7   0          9.83          6.78         0.84 o                         
  12   7   0          0.79          1.83         1.67 o                         
  13   7   0          0.24          1.78         0.83 o                         
  14   7   0         14.54         17.94         2.70 o                         
  15   7   0          4.22          1.79         0.97 o                         
   0   8   0        200.92        209.15         8.07 o                         
   1   8   0          8.45          8.13         1.50 o                         
   2   8   0        174.19        162.50         5.15 o                         
   3   8   0         26.62         24.83         2.14 o                         
   4   8   0          1.61          2.58         2.41 o                         
   5   8   0          2.47          3.25         1.83 o                         
   6   8   0          3.69          4.63         1.70 o                         
   7   8   0        119.54        115.15         5.40 o                         
   8   8   0         82.00         83.09         3.30 o                         
   9   8   0          1.51          1.19         1.40 o                         
  10   8   0        313.36        287.91         7.67 o                         
   1   9   0        107.33         88.81         4.89 o                         
   2   9   0         62.05         54.29         3.08 o                         
   3   9   0         23.95         21.30         2.15 o                         
   4   9   0         45.18         43.21         2.68 o                         
   5   9   0         10.40          5.68         1.22 o                         
 -23   1   1         86.53         89.62         2.22 o                         
 -22   1   1        144.86        140.18         4.42 o                         
 -21   1   1         46.19         52.43         2.05 o                         
 -20   1   1        725.55        741.60         7.61 o                         
 -19   1   1         28.60         24.76         1.60 o                         
 -18   1   1       2624.05       2679.60        15.94 o                         
 -17   1   1       1711.62       1705.90        12.58 o                         
 -16   1   1       4637.06       4590.65        28.28 o                         
 -15   1   1       1315.00       1278.92         9.55 o                         
 -14   1   1         24.08         27.11         1.42 o                         
 -13   1   1        593.39        533.78         5.24 o                         
 -12   1   1          4.44          4.10         1.75 o                         
 -11   1   1         58.41         55.07         4.06 o                         
 -10   1   1        376.14        414.21         9.94 o                         
  -9   1   1        991.23        991.03        11.29 o                         
  -8   1   1        500.98        507.30         7.61 o                         
  -7   1   1        324.18        338.09         4.90 o                         
  -6   1   1        543.82        493.58         5.37 o                         
  -5   1   1        261.81        328.46         3.93 o                         
  -4   1   1        343.54        300.37         2.86 o                         
  -3   1   1        306.63        321.06         3.05 o                         
  -2   1   1       6119.83       5628.47        34.59 o                         
  -1   1   1       5073.36       4738.67        58.27 o                         
   0   1   1        214.40        205.96         1.90 o                         
   1   1   1       1040.51        888.07         6.70 o                         
   2   1   1          5.96          3.31         0.72 o                         
   3   1   1       1273.80       1212.92         8.79 o                         
   4   1   1          7.50         14.75         1.61 o                         
   5   1   1        371.78        320.52         5.95 o                         
   6   1   1       2595.47       2287.02        17.94 o                         
   7   1   1         78.88         89.58         3.87 o                         
   8   1   1       5273.19       5188.61        58.37 o                         
   9   1   1         47.62         66.14         3.77 o                         
  10   1   1         74.14         91.09         4.56 o                         
  11   1   1        172.09        188.46         7.85 o                         
  12   1   1          0.85         -0.34         0.94 o                         
  13   1   1          0.17          0.39         0.60 o                         
  14   1   1         19.62         16.36         1.08 o                         
  15   1   1        194.33        184.17         3.20 o                         
  16   1   1        128.12        117.09         2.45 o                         
  17   1   1         30.41         20.70         1.28 o                         
  18   1   1        122.17        113.92         2.61 o                         
  19   1   1          9.90          7.89         0.95 o                         
  20   1   1          7.17          6.21         0.80 o                         
  21   1   1          3.17          3.17         0.81 o                         
  22   1   1         52.50         55.85         2.66 o                         
 -23   2   1         81.85         92.45         3.65 o                         
 -22   2   1        494.11        532.26         5.02 o                         
 -21   2   1          4.80          5.28         0.90 o                         
 -20   2   1          3.09          3.92         1.16 o                         
 -19   2   1        259.41        275.50         5.02 o                         
 -18   2   1        562.24        561.05         7.33 o                         
 -17   2   1        465.19        457.66         6.61 o                         
 -16   2   1        328.32        313.39         5.38 o                         
 -15   2   1        303.57        301.20         4.85 o                         
 -14   2   1         55.90         50.76         1.69 o                         
 -13   2   1        177.08        167.59         2.59 o                         
 -12   2   1        212.96        216.17         4.06 o                         
 -11   2   1        220.19        189.47         8.57 o                         
 -10   2   1         40.90         43.02         2.69 o                         
  -9   2   1          6.86         12.30         1.69 o                         
  -8   2   1        152.10        144.43         4.29 o                         
  -7   2   1        124.70        135.57         3.85 o                         
  -6   2   1       1102.36       1037.31         8.32 o                         
  -5   2   1         20.55         14.92         1.11 o                         
  -4   2   1       4694.18       4548.63        36.69 o                         
  -3   2   1        504.59        457.95         4.47 o                         
  -2   2   1       1058.37        986.86         8.62 o                         
  -1   2   1       2560.32       2482.17        11.12 o                         
   0   2   1      14510.63      13535.28        31.27 o                         
   1   2   1      41854.43      39106.30       246.05 o                         
   2   2   1       5912.81       5513.20        55.36 o                         
   3   2   1        821.68        784.50         6.47 o                         
   4   2   1       2224.96       2130.00        17.10 o                         
   5   2   1         53.12         55.05         2.69 o                         
   6   2   1        396.34        364.58         7.12 o                         
   7   2   1       1207.17       1276.57        16.41 o                         
   8   2   1       1163.16       1219.60        17.08 o                         
   9   2   1       1200.35       1286.41        16.69 o                         
  10   2   1         18.67         18.40         2.37 o                         
  11   2   1         17.22         17.67         1.88 o                         
  12   2   1         43.23         42.89         1.62 o                         
  13   2   1         53.85         54.16         1.73 o                         
  14   2   1         15.60          9.80         0.92 o                         
  15   2   1          6.11          4.63         0.95 o                         
  16   2   1        939.93        986.72         7.32 o                         
  17   2   1        706.57        677.95         6.02 o                         
  18   2   1          3.62          1.83         0.98 o                         
  19   2   1         37.43         41.39         1.75 o                         
  20   2   1        235.31        263.77         3.80 o                         
  21   2   1         26.42         28.68         1.34 o                         
  22   2   1         36.60         49.56         1.72 o                         
 -22   3   1         37.55         39.67         2.07 o                         
 -21   3   1        119.08        128.42         2.48 o                         
 -20   3   1        447.47        470.04         5.45 o                         
 -19   3   1         72.36         78.26         2.78 o                         
 -18   3   1        405.50        436.55         6.13 o                         
 -17   3   1         18.72         25.90         2.01 o                         
 -16   3   1          8.81         16.52         1.50 o                         
 -15   3   1          0.88          1.00         0.85 o                         
 -14   3   1        209.24        207.32         3.46 o                         
 -13   3   1        321.32        295.47         4.36 o                         
 -12   3   1        109.04         92.86         2.18 o                         
 -11   3   1          0.49          1.39         1.09 o                         
 -10   3   1        372.84        367.04        11.20 o                         
  -9   3   1       1601.19       1772.85        23.44 o                         
  -8   3   1       2377.60       2506.16        26.75 o                         
  -7   3   1          0.28          1.54         1.72 o                         
  -6   3   1         10.58          8.60         1.72 o                         
  -5   3   1        271.36        264.20         6.58 o                         
  -4   3   1         93.24         88.49         3.83 o                         
  -3   3   1          4.67          2.06         1.47 o                         
  -2   3   1          0.18          0.49         0.95 o                         
  -1   3   1       1436.19       1492.52        15.75 o                         
   0   3   1         12.01         16.62         1.27 o                         
   1   3   1       1842.10       1810.98        10.18 o                         
   2   3   1        454.19        465.61         7.91 o                         
   3   3   1       1150.09       1148.72        16.75 o                         
   4   3   1        641.23        579.22         9.16 o                         
   5   3   1         33.25         30.67         2.42 o                         
   6   3   1         45.89         49.06         4.53 o                         
   7   3   1        682.81        703.48        13.10 o                         
   8   3   1        157.27        161.20         8.43 o                         
   9   3   1        113.88        125.17         9.27 o                         
  10   3   1         95.41         99.10         2.84 o                         
  11   3   1        321.04        318.59         4.48 o                         
  12   3   1          0.57         -0.11         0.79 o                         
  13   3   1         83.93         93.38         2.91 o                         
  14   3   1          0.10         -0.04         0.95 o                         
  15   3   1          3.80          7.92         1.09 o                         
  16   3   1        267.87        292.59         4.78 o                         
  17   3   1         79.99         75.87         2.24 o                         
  18   3   1        237.04        257.49         3.42 o                         
  19   3   1        110.02         98.51         2.13 o                         
  20   3   1          0.12         -0.05         0.94 o                         
  21   3   1         44.49         49.90         1.96 o                         
 -21   4   1         10.75         11.52         0.71 o                         
 -20   4   1        101.84        112.99         2.29 o                         
 -19   4   1         14.01         10.04         1.28 o                         
 -18   4   1        178.78        162.62         4.58 o                         
 -17   4   1        192.85        190.19         5.22 o                         
 -16   4   1          1.06          3.85         1.43 o                         
 -15   4   1       1826.45       1810.67        14.35 o                         
 -14   4   1        390.30        392.87         6.64 o                         
 -13   4   1        295.90        295.95         5.30 o                         
 -12   4   1         76.03         73.97         2.90 o                         
 -11   4   1        332.18        320.70         5.00 o                         
 -10   4   1         10.68         11.65         0.96 o                         
  -9   4   1          6.11          7.17         1.59 o                         
  -8   4   1        326.70        374.80         7.04 o                         
  -7   4   1       1122.65       1199.97        19.27 o                         
  -6   4   1         22.39         29.26         3.27 o                         
  -5   4   1          3.53          5.02         1.44 o                         
  -4   4   1         12.12         13.06         1.57 o                         
  -3   4   1        701.30        746.45        11.87 o                         
  -2   4   1        564.06        549.05        11.26 o                         
  -1   4   1          1.74         -0.09         1.17 o                         
   0   4   1        925.36        934.08        12.32 o                         
   1   4   1       4339.57       4393.35        32.50 o                         
   2   4   1       1371.55       1359.66        18.46 o                         
   3   4   1       2363.26       2497.77        41.92 o                         
   4   4   1       8155.26       8147.58        85.47 o                         
   5   4   1        913.54        931.24        17.33 o                         
   6   4   1        229.06        228.83         9.62 o                         
   7   4   1        659.32        698.23        13.00 o                         
   8   4   1         44.96         59.31         1.86 o                         
   9   4   1        301.28        322.24         4.35 o                         
  10   4   1         96.27         98.67         2.32 o                         
  11   4   1         13.30         11.70         1.19 o                         
  12   4   1        149.75        154.09         3.65 o                         
  13   4   1         18.04         16.08         1.51 o                         
  14   4   1        117.71        120.32         4.20 o                         
  15   4   1        198.19        198.85         5.29 o                         
  16   4   1         23.69         13.60         1.64 o                         
  17   4   1         56.22         66.50         2.64 o                         
  18   4   1        623.74        619.38         6.78 o                         
  19   4   1         85.11         93.08         2.62 o                         
  20   4   1         79.51        105.06         2.22 o                         
 -20   5   1         31.29         34.70         1.29 o                         
 -19   5   1        181.88        176.95         2.90 o                         
 -18   5   1        190.90        192.87         4.28 o                         
 -17   5   1         84.91         93.39         3.33 o                         
 -16   5   1        374.90        362.11         6.82 o                         
 -15   5   1         11.67         11.87         1.36 o                         
 -14   5   1        145.60        141.32         3.89 o                         
 -13   5   1        262.47        266.73         6.11 o                         
 -12   5   1        254.89        256.74         5.15 o                         
 -11   5   1        360.26        368.95         6.17 o                         
 -10   5   1          0.01         -0.39         0.76 o                         
  -9   5   1        282.35        273.33         5.22 o                         
  -8   5   1        160.63        148.58         3.05 o                         
  -7   5   1        213.68        212.55         3.98 o                         
  -6   5   1         30.67         37.59         3.07 o                         
  -5   5   1        662.21        659.59         7.87 o                         
  -4   5   1          3.12          3.35         1.17 o                         
  -3   5   1        209.38        193.11         3.25 o                         
  -2   5   1        417.99        481.82         7.74 o                         
  -1   5   1         69.00         68.54         2.38 o                         
   0   5   1        576.90        635.19        17.05 o                         
   1   5   1         26.12         35.98         1.91 o                         
   2   5   1        449.15        478.40        10.78 o                         
   3   5   1        549.86        622.76         7.10 o                         
   4   5   1         45.89         40.54         1.26 o                         
   5   5   1        859.83        873.43         5.98 o                         
   6   5   1        144.71        158.65         2.66 o                         
   7   5   1        259.81        253.22         4.01 o                         
   8   5   1         99.11        106.20         2.70 o                         
   9   5   1        455.98        463.25         5.66 o                         
  10   5   1         40.30         37.61         1.70 o                         
  11   5   1         18.46         14.85         1.19 o                         
  12   5   1         74.95         76.97         2.90 o                         
  13   5   1         54.85         51.64         2.81 o                         
  14   5   1         26.48         31.87         2.27 o                         
  15   5   1         46.78         45.44         2.31 o                         
  16   5   1         99.53        102.97         3.83 o                         
  17   5   1        409.36        399.01         5.60 o                         
  18   5   1        614.22        645.09         9.03 o                         
  19   5   1          0.34          0.86         0.50 o                         
 -18   6   1          0.98          0.01         0.65 o                         
 -17   6   1          1.38          0.76         0.81 o                         
 -16   6   1         59.96         61.93         2.74 o                         
 -15   6   1        111.49        111.01         3.41 o                         
 -14   6   1        252.13        256.55         4.61 o                         
 -13   6   1        375.57        371.22         5.76 o                         
 -12   6   1        159.89        162.39         3.92 o                         
 -11   6   1        141.82        136.65         3.09 o                         
 -10   6   1         38.08         37.42         1.80 o                         
  -9   6   1        283.48        301.00         4.79 o                         
  -8   6   1         38.15         39.11         2.17 o                         
  -7   6   1         51.99         57.25         2.47 o                         
  -6   6   1         53.92         53.26         2.18 o                         
  -5   6   1         83.21         87.49         3.09 o                         
  -4   6   1        112.01        113.47         3.21 o                         
  -3   6   1         45.42         46.02         2.44 o                         
  -2   6   1         17.70         22.00         1.82 o                         
  -1   6   1         80.11         81.89         3.42 o                         
   0   6   1        304.38        296.54         9.63 o                         
   1   6   1         35.98         39.87         1.96 o                         
   2   6   1        115.36        115.79         3.29 o                         
   3   6   1         45.58         45.94         2.18 o                         
   4   6   1          3.80          1.94         1.16 o                         
   5   6   1        102.42        115.29         2.57 o                         
   6   6   1        748.78        730.48         7.44 o                         
   7   6   1       1515.40       1518.28        10.95 o                         
   8   6   1        590.10        580.39         6.90 o                         
   9   6   1        175.48        173.00         3.56 o                         
  10   6   1         13.45         11.17         1.09 o                         
  11   6   1          0.63          0.71         0.78 o                         
  12   6   1          0.53         -0.66         0.92 o                         
  13   6   1          8.22          7.56         1.18 o                         
  14   6   1         21.81         22.64         1.80 o                         
  15   6   1        111.48        109.79         2.79 o                         
  16   6   1          2.31          1.39         0.68 o                         
  17   6   1        128.19        149.38         4.35 o                         
 -15   7   1        115.80        106.46         4.22 o                         
 -14   7   1         17.11         19.20         1.36 o                         
 -13   7   1          0.00          0.35         0.92 o                         
 -12   7   1         14.12         16.92         1.69 o                         
 -11   7   1         46.20         49.47         1.91 o                         
 -10   7   1          2.27          3.63         0.88 o                         
  -9   7   1         41.59         47.23         4.18 o                         
  -8   7   1          8.21          7.18         1.68 o                         
  -7   7   1        118.91        114.54         4.17 o                         
  -6   7   1          4.18          7.14         1.61 o                         
  -5   7   1        127.92        123.79         3.50 o                         
  -4   7   1         20.19         22.49         1.73 o                         
  -3   7   1        103.83        113.83         5.48 o                         
  -2   7   1         73.57         72.26         3.80 o                         
  -1   7   1        166.51        176.38         5.71 o                         
   0   7   1         14.83         12.89         2.13 o                         
   1   7   1        176.40        182.22         5.84 o                         
   2   7   1         14.88         15.23         2.03 o                         
   3   7   1         50.03         46.35         5.11 o                         
   4   7   1          2.97          4.14         1.59 o                         
   5   7   1         35.71         35.85         2.04 o                         
   6   7   1         78.85         66.92         2.82 o                         
   7   7   1        601.61        596.88         6.41 o                         
   8   7   1        101.89        104.55         3.11 o                         
   9   7   1        130.28        130.60         3.13 o                         
  10   7   1        322.65        340.57         4.96 o                         
  11   7   1         15.70         12.53         1.05 o                         
  12   7   1         40.06         42.73         3.51 o                         
  13   7   1         34.53         30.50         2.09 o                         
  14   7   1         16.44         17.37         2.03 o                         
 -11   8   1         16.20         15.54         1.91 o                         
 -10   8   1          6.55          7.69         1.12 o                         
  -9   8   1          1.38          0.76         1.48 o                         
  -8   8   1          0.07          2.78         1.48 o                         
  -7   8   1        119.03        114.21         5.40 o                         
  -6   8   1         57.12         58.10         4.14 o                         
  -5   8   1          0.13         -0.12         1.70 o                         
  -4   8   1         97.25         96.48         7.63 o                         
  -3   8   1         34.41         30.12         2.45 o                         
  -2   8   1         16.77         16.29         3.61 o                         
  -1   8   1         74.33         68.91         6.37 o                         
   0   8   1        152.84        156.99         4.96 o                         
   1   8   1        540.48        541.96         9.03 o                         
   2   8   1         14.33         17.22         1.94 o                         
   3   8   1          0.35          2.11         1.15 o                         
   4   8   1         31.26         30.57         2.18 o                         
   5   8   1         21.27         16.92         2.72 o                         
   6   8   1         30.95         32.54         3.12 o                         
   7   8   1         23.41         23.64         2.29 o                         
   8   8   1        315.94        285.67         7.63 o                         
   9   8   1          0.46          6.45         1.54 o                         
  10   8   1          7.75          9.17         1.26 o                         
  -5   9   1          1.16          2.07         1.05 o                         
  -4   9   1          3.92          1.83         1.05 o                         
  -3   9   1         11.53         14.04         1.79 o                         
  -2   9   1         15.32         14.24         1.79 o                         
  -1   9   1        185.25        165.25         3.51 o                         
   0   9   1         49.43         49.91         2.04 o                         
   1   9   1         61.74         53.41         2.06 o                         
   2   9   1         75.18         65.20         3.33 o                         
   3   9   1         11.49          7.02         1.38 o                         
   4   9   1          0.56          1.66         1.26 o                         
 -24   0   2         32.91         40.51         2.14 o                         
 -23   0   2         77.38         67.07         3.89 o                         
 -22   0   2        222.65        242.17         8.65 o                         
 -21   0   2        344.11        345.23        13.63 o                         
 -20   0   2        117.93        127.42         5.87 o                         
 -19   0   2        136.96        145.03         4.71 o                         
 -18   0   2       1637.77       1665.53        12.65 o                         
 -17   0   2        831.21        844.83        12.30 o                         
 -16   0   2        121.72        131.65         4.01 o                         
 -15   0   2         10.14          8.05         1.29 o                         
 -14   0   2         78.44         85.01         3.38 o                         
 -13   0   2         26.33         23.80         8.52 o                         
 -12   0   2        145.33        164.49         9.85 o                         
 -11   0   2       1084.45       1140.86        23.87 o                         
 -10   0   2          3.09         16.09         2.75 o                         
  -9   0   2         47.12         67.88         4.37 o                         
  -8   0   2        218.94        240.41         4.64 o                         
  -7   0   2         42.12         51.97         2.39 o                         
  -6   0   2       1678.59       1675.74        12.71 o                         
  -5   0   2        365.42        379.39         5.32 o                         
  -4   0   2       5232.70       4616.10        20.41 o                         
  -3   0   2        425.04        429.76         8.78 o                         
  -2   0   2      17254.09      15857.15       154.28 o                         
  -1   0   2         34.43         38.75         2.04 o                         
   0   0   2        159.96        164.28         4.79 o                         
   1   0   2       1274.67       1244.03        27.37 o                         
   2   0   2       1377.40       1392.84        12.59 o                         
   3   0   2       2936.75       2773.35        25.28 o                         
   4   0   2       1717.09       1655.83        15.56 o                         
   5   0   2          3.39          4.05         1.84 o                         
   6   0   2       1418.75       1388.67        22.93 o                         
   7   0   2       2436.88       2316.23        35.14 o                         
   8   0   2       1520.32       1625.78        37.59 o                         
   9   0   2       3670.64       3895.06        52.05 o                         
  10   0   2       1873.03       2069.10        36.25 o                         
  11   0   2          6.74          6.98         3.43 o                         
  12   0   2         61.22         66.84         2.38 o                         
  13   0   2          1.51          1.21         0.84 o                         
  14   0   2        188.34        204.18         5.33 o                         
  15   0   2        301.49        275.84         4.91 o                         
  16   0   2          0.02          0.66         1.03 o                         
  17   0   2        229.96        244.89         6.37 o                         
  18   0   2       1665.90       1586.01        15.44 o                         
  19   0   2        100.89         93.04         4.99 o                         
  20   0   2         14.04         18.02         1.57 o                         
  21   0   2         74.18         70.75         3.23 o                         
  22   0   2         12.57          5.39         1.38 o                         
 -24   1   2          0.92          0.38         0.55 o                         
 -23   1   2          4.26          4.38         0.87 o                         
 -22   1   2          1.93          2.27         1.15 o                         
 -21   1   2          0.06          0.94         0.74 o                         
 -20   1   2         91.69         91.97         2.65 o                         
 -19   1   2         24.67         25.45         1.85 o                         
 -18   1   2        267.17        277.61         5.29 o                         
 -17   1   2         17.68         17.88         1.67 o                         
 -16   1   2       4984.84       4875.21        27.98 o                         
 -15   1   2         83.53         75.91         2.32 o                         
 -14   1   2         17.43         15.89         1.06 o                         
 -13   1   2         64.19         71.69         1.96 o                         
 -12   1   2        201.88        215.96         7.87 o                         
 -11   1   2        205.52        227.86         6.97 o                         
 -10   1   2          0.05          1.21         1.20 o                         
  -9   1   2         10.06          7.12         1.14 o                         
  -8   1   2       2356.87       2304.78        13.41 o                         
  -7   1   2        146.06        134.10         3.06 o                         
  -6   1   2          5.19          7.18         0.94 o                         
  -5   1   2        169.15        132.36         1.99 o                         
  -4   1   2        353.59        366.53         3.44 o                         
  -3   1   2        163.16        167.07         3.42 o                         
  -2   1   2          0.00          1.14         0.83 o                         
  -1   1   2       5955.61       5458.49        17.94 o                         
   0   1   2      12924.71      12635.71       111.92 o                         
   1   1   2         13.07          8.77         1.35 o                         
   2   1   2      11154.59      10627.21        56.50 o                         
   3   1   2       2269.84       2236.36        25.01 o                         
   4   1   2        399.84        444.09         7.92 o                         
   5   1   2        579.50        522.30         9.30 o                         
   6   1   2        139.21        151.69         5.55 o                         
   7   1   2       3523.59       3808.94        41.31 o                         
   8   1   2       1004.02        967.84        13.84 o                         
   9   1   2        525.75        544.74        10.98 o                         
  10   1   2        430.25        500.00        10.90 o                         
  11   1   2          9.84         11.69         1.89 o                         
  12   1   2         12.22         17.82         1.11 o                         
  13   1   2         46.66         49.83         1.48 o                         
  14   1   2         48.51         40.25         1.43 o                         
  15   1   2        174.95        167.09         2.89 o                         
  16   1   2        388.89        356.22         4.21 o                         
  17   1   2          2.94          1.77         0.69 o                         
  18   1   2          5.42          6.15         0.85 o                         
  19   1   2          8.78         10.68         0.92 o                         
  20   1   2          0.01          0.45         0.69 o                         
  21   1   2        103.51         91.16         2.43 o                         
  22   1   2         45.31         48.32         2.82 o                         
 -23   2   2         19.37         19.90         1.59 o                         
 -22   2   2          6.65          7.55         0.87 o                         
 -21   2   2          0.05          0.80         0.69 o                         
 -20   2   2         24.31         27.45         1.81 o                         
 -19   2   2         13.74         12.95         1.44 o                         
 -18   2   2        264.35        277.64         5.30 o                         
 -17   2   2        388.45        383.65         6.14 o                         
 -16   2   2         10.91         10.61         1.27 o                         
 -15   2   2          1.72          1.36         1.07 o                         
 -14   2   2        367.99        355.01         3.99 o                         
 -13   2   2         16.12         22.38         1.29 o                         
 -12   2   2          1.30          0.34         0.64 o                         
 -11   2   2         75.36         67.00         4.44 o                         
 -10   2   2        977.27       1100.59        14.44 o                         
  -9   2   2         96.95        110.66         3.66 o                         
  -8   2   2          0.84          2.00         0.87 o                         
  -7   2   2        383.56        413.49         5.88 o                         
  -6   2   2         81.10         77.61         2.09 o                         
  -5   2   2          6.55         10.49         0.87 o                         
  -4   2   2         58.79         57.66         1.53 o                         
  -3   2   2        952.65        915.35         8.52 o                         
  -2   2   2         45.10         35.24         1.51 o                         
  -1   2   2       6015.24       5655.87        15.27 o                         
   0   2   2      32383.29      30571.74       138.68 o                         
   1   2   2        102.04         88.80         1.72 o                         
   2   2   2       3490.19       3302.50        17.53 o                         
   3   2   2         33.58         21.13         1.64 o                         
   4   2   2       1341.34       1323.23        17.61 o                         
   5   2   2        775.42        707.09        13.91 o                         
   6   2   2         25.81         35.85         3.03 o                         
   7   2   2        428.38        431.48        10.20 o                         
   8   2   2        201.58        206.10         7.64 o                         
   9   2   2        105.42         90.87         5.40 o                         
  10   2   2         96.45        105.68         6.04 o                         
  11   2   2        178.57        175.99         2.77 o                         
  12   2   2          9.93          9.77         0.76 o                         
  13   2   2         68.02         76.98         2.00 o                         
  14   2   2          3.45          2.89         0.67 o                         
  15   2   2         30.32         28.01         1.32 o                         
  16   2   2         77.53         57.05         1.71 o                         
  17   2   2        393.01        366.72         4.64 o                         
  18   2   2         20.76         18.97         1.10 o                         
  19   2   2        283.75        301.11         4.60 o                         
  20   2   2        429.98        420.47         4.88 o                         
  21   2   2        166.52        200.38         3.13 o                         
 -23   3   2          0.14          0.12         0.59 o                         
 -22   3   2         98.17         93.11         1.91 o                         
 -21   3   2         22.13         20.06         1.09 o                         
 -20   3   2         20.66         19.99         1.36 o                         
 -19   3   2          7.69          7.79         1.44 o                         
 -18   3   2       1496.24       1497.50        11.43 o                         
 -17   3   2        267.07        269.71         5.85 o                         
 -16   3   2        154.42        157.89         3.79 o                         
 -15   3   2        795.38        798.64         7.82 o                         
 -14   3   2       3606.88       3635.69        20.30 o                         
 -13   3   2        712.37        712.14         6.16 o                         
 -12   3   2         93.33         96.92         2.58 o                         
 -11   3   2        654.77        689.18         5.30 o                         
 -10   3   2        250.03        230.57         8.99 o                         
  -9   3   2          0.05         -1.75         1.75 o                         
  -8   3   2        473.20        480.59        11.93 o                         
  -7   3   2         27.92         28.36         3.04 o                         
  -6   3   2         89.06        101.03         3.79 o                         
  -5   3   2        180.79        143.66         4.40 o                         
  -4   3   2          0.64         -0.44         1.13 o                         
  -3   3   2          0.10         -0.74         0.98 o                         
  -2   3   2        107.45         80.91         1.89 o                         
  -1   3   2       5910.63       5981.14        23.59 o                         
   0   3   2        559.33        524.04         4.80 o                         
   1   3   2       2687.58       2550.17        21.90 o                         
   2   3   2        767.14        795.75        10.57 o                         
   3   3   2        514.47        503.70        10.02 o                         
   4   3   2       2329.12       2526.03        34.45 o                         
   5   3   2       5643.27       5910.95        58.99 o                         
   6   3   2         35.06         47.59         4.44 o                         
   7   3   2        113.50        158.93         8.08 o                         
   8   3   2          3.44          8.63         2.38 o                         
   9   3   2        154.86        180.99         4.25 o                         
  10   3   2         12.68         10.31         1.08 o                         
  11   3   2        201.39        207.08         4.26 o                         
  12   3   2         63.89         62.86         2.60 o                         
  13   3   2        154.62        170.86         4.33 o                         
  14   3   2          2.02          2.12         1.11 o                         
  15   3   2         10.08         14.43         1.39 o                         
  16   3   2         96.55         91.10         2.63 o                         
  17   3   2        181.60        168.86         3.34 o                         
  18   3   2          2.99          5.02         0.98 o                         
  19   3   2         48.84         45.80         1.76 o                         
  20   3   2          8.12          5.94         0.93 o                         
  21   3   2          2.05          2.47         1.14 o                         
 -22   4   2         61.43         62.52         3.08 o                         
 -21   4   2         70.74         80.46         1.85 o                         
 -20   4   2         41.58         41.79         2.17 o                         
 -19   4   2         62.20         73.69         3.00 o                         
 -18   4   2        146.57        147.16         4.73 o                         
 -17   4   2          2.55          2.34         1.71 o                         
 -16   4   2        222.37        238.53         5.30 o                         
 -15   4   2        825.67        837.22         9.81 o                         
 -14   4   2        123.81        124.65         3.80 o                         
 -13   4   2        521.03        532.83         7.08 o                         
 -12   4   2        491.60        506.04         7.31 o                         
 -11   4   2         94.94        100.99         2.70 o                         
 -10   4   2        492.43        525.64         5.79 o                         
  -9   4   2        210.07        229.70         3.61 o                         
  -8   4   2         70.80         67.22         3.10 o                         
  -7   4   2         38.97         33.79         3.69 o                         
  -6   4   2         14.94         13.63         2.42 o                         
  -5   4   2         13.38          8.66         2.01 o                         
  -4   4   2        187.20        187.29         6.31 o                         
  -3   4   2        130.77        132.15         5.72 o                         
  -2   4   2        820.19        857.15        18.80 o                         
  -1   4   2        214.31        224.81         9.77 o                         
   0   4   2        340.42        361.02        12.27 o                         
   1   4   2       1558.90       1564.68        19.26 o                         
   2   4   2       4562.09       4699.97        34.67 o                         
   3   4   2       3222.45       3196.03        29.61 o                         
   4   4   2        193.05        205.55         7.82 o                         
   5   4   2        302.56        318.18        11.38 o                         
   6   4   2        382.91        426.80         5.76 o                         
   7   4   2         23.33         23.83         1.80 o                         
   8   4   2          0.84          1.56         0.66 o                         
   9   4   2        130.09        131.17         2.89 o                         
  10   4   2         14.10         20.09         1.28 o                         
  11   4   2          9.24          8.77         1.00 o                         
  12   4   2         48.82         53.53         3.55 o                         
  13   4   2         38.10         40.82         3.21 o                         
  14   4   2         67.29         69.37         3.95 o                         
  15   4   2          3.58          4.65         1.25 o                         
  16   4   2        466.44        482.63         6.07 o                         
  17   4   2        359.54        386.47         5.11 o                         
  18   4   2         10.19         10.54         1.08 o                         
  19   4   2          0.02          0.05         0.73 o                         
  20   4   2        125.24        147.82         3.92 o                         
 -20   5   2         39.37         39.63         1.58 o                         
 -19   5   2          0.94          2.03         0.80 o                         
 -18   5   2         25.24         25.24         1.75 o                         
 -17   5   2          5.09          4.18         1.78 o                         
 -16   5   2       1034.52       1031.69        11.27 o                         
 -15   5   2          3.09          4.10         1.52 o                         
 -14   5   2          3.39          4.26         1.22 o                         
 -13   5   2          1.32          2.60         1.03 o                         
 -12   5   2        485.23        502.76         7.07 o                         
 -11   5   2        744.94        789.45         9.40 o                         
 -10   5   2        141.71        135.19         3.00 o                         
  -9   5   2        669.40        714.05         7.82 o                         
  -8   5   2        686.18        759.26         7.68 o                         
  -7   5   2        121.29        128.15         2.99 o                         
  -6   5   2        232.75        231.41         8.22 o                         
  -5   5   2         36.68         36.22         1.60 o                         
  -4   5   2         94.52        117.83         3.35 o                         
  -3   5   2          5.01          6.89         1.08 o                         
  -2   5   2         45.60         47.22         2.15 o                         
  -1   5   2        444.77        467.64         8.93 o                         
   0   5   2        164.95        176.57         3.74 o                         
   1   5   2         76.43         75.49         2.30 o                         
   2   5   2         44.93         59.95         1.81 o                         
   3   5   2         16.30         22.75         1.21 o                         
   4   5   2         23.55         32.73         1.25 o                         
   5   5   2         11.43          9.44         0.79 o                         
   6   5   2        136.47        132.74         2.59 o                         
   7   5   2        852.37        873.88         7.57 o                         
   8   5   2          1.22          0.69         0.78 o                         
   9   5   2        176.00        166.11         3.71 o                         
  10   5   2         44.50         45.27         2.14 o                         
  11   5   2        300.73        304.17         6.06 o                         
  12   5   2         46.13         44.89         2.25 o                         
  13   5   2          4.59          2.94         1.47 o                         
  14   5   2         56.14         50.74         3.04 o                         
  15   5   2         85.63         95.94         3.07 o                         
  16   5   2        124.93        130.99         3.34 o                         
  17   5   2        134.33        118.95         2.85 o                         
  18   5   2          0.19         -0.30         0.73 o                         
 -18   6   2        165.61        170.01         3.57 o                         
 -17   6   2         22.70         19.97         1.80 o                         
 -16   6   2         21.87         19.23         2.09 o                         
 -15   6   2        232.05        230.22         5.15 o                         
 -14   6   2         34.53         37.35         2.30 o                         
 -13   6   2        597.37        625.08        11.26 o                         
 -12   6   2         23.58         23.71         2.02 o                         
 -11   6   2        450.64        485.01         6.49 o                         
 -10   6   2         92.70         88.79         3.15 o                         
  -9   6   2         74.14         69.69         2.76 o                         
  -8   6   2        293.01        287.81         5.37 o                         
  -7   6   2         10.32          9.48         1.65 o                         
  -6   6   2        658.97        649.96         9.44 o                         
  -5   6   2        138.27        133.14         3.38 o                         
  -4   6   2        110.98        107.26         3.32 o                         
  -3   6   2        129.48        126.52         3.30 o                         
  -2   6   2        150.94        166.76         3.65 o                         
  -1   6   2         21.10         23.22         1.62 o                         
   0   6   2         27.15         22.71         2.95 o                         
   1   6   2        262.62        281.74         7.47 o                         
   2   6   2         55.23         57.96         2.36 o                         
   3   6   2        324.33        329.17         4.69 o                         
   4   6   2          4.65          3.27         0.77 o                         
   5   6   2        690.38        675.09         7.40 o                         
   6   6   2        664.71        639.01         7.08 o                         
   7   6   2          3.55          3.80         0.78 o                         
   8   6   2         39.89         37.68         1.79 o                         
   9   6   2        332.77        343.62         5.81 o                         
  10   6   2        626.95        639.60         7.80 o                         
  11   6   2          1.57          1.76         0.96 o                         
  12   6   2         41.62         43.97         2.43 o                         
  13   6   2          1.50          1.11         1.28 o                         
  14   6   2          4.41          5.29         1.10 o                         
  15   6   2          2.50          0.92         0.63 o                         
  16   6   2         57.52         57.41         2.39 o                         
 -15   7   2         71.07         72.19         4.42 o                         
 -14   7   2          9.47          8.20         1.48 o                         
 -13   7   2         69.39         74.13         2.77 o                         
 -12   7   2         33.12         33.90         2.65 o                         
 -11   7   2         51.23         50.05         2.28 o                         
 -10   7   2        390.14        404.05        10.76 o                         
  -9   7   2        838.77        860.29        18.38 o                         
  -8   7   2         28.30         27.68         2.22 o                         
  -7   7   2          1.23          1.84         1.07 o                         
  -6   7   2         48.28         46.52         2.82 o                         
  -5   7   2         10.91         10.05         1.25 o                         
  -4   7   2         82.00         87.35         3.05 o                         
  -3   7   2         20.95         24.06         1.72 o                         
  -2   7   2         43.65         46.68         7.67 o                         
  -1   7   2         34.75         33.19         2.76 o                         
   0   7   2         63.99         59.52         3.50 o                         
   1   7   2          0.00          0.86         1.44 o                         
   2   7   2         26.57         29.35         2.61 o                         
   3   7   2        139.14        148.30         6.74 o                         
   4   7   2          9.72          7.52         1.17 o                         
   5   7   2          0.08          1.00         0.95 o                         
   6   7   2          3.27          4.26         0.90 o                         
   7   7   2        430.88        432.21         6.62 o                         
   8   7   2         15.98         13.67         1.35 o                         
   9   7   2         59.04         60.63         2.44 o                         
  10   7   2        935.63        924.65        12.48 o                         
  11   7   2         66.06         64.93         2.00 o                         
  12   7   2         13.84         12.40         1.30 o                         
  13   7   2          2.49          3.75         0.96 o                         
  14   7   2          0.30          0.45         0.93 o                         
 -11   8   2        331.96        320.89         9.21 o                         
 -10   8   2         41.60         33.06         2.94 o                         
  -9   8   2        153.83        158.47         4.43 o                         
  -8   8   2        314.13        294.15         7.87 o                         
  -7   8   2        247.12        242.10         7.67 o                         
  -6   8   2        174.97        175.03         6.94 o                         
  -5   8   2        144.63        137.66         6.37 o                         
  -4   8   2          0.21         -0.81         1.74 o                         
  -3   8   2        100.73         98.73         3.77 o                         
  -2   8   2          7.08          8.59         1.59 o                         
  -1   8   2         26.83         27.96         2.24 o                         
   0   8   2        219.31        210.32         5.61 o                         
   1   8   2         98.18        102.45         4.02 o                         
   2   8   2         23.93         27.91         2.24 o                         
   3   8   2          3.22          5.05         3.73 o                         
   4   8   2         18.33         17.97         1.66 o                         
   5   8   2          6.11          6.65         1.91 o                         
   6   8   2         17.17         14.16         2.31 o                         
   7   8   2         14.14         21.83         2.43 o                         
   8   8   2       1903.53       1716.10        17.81 o                         
   9   8   2        120.97        117.58         4.18 o                         
  -5   9   2          4.39          4.10         0.93 o                         
  -4   9   2          3.94          3.41         1.10 o                         
  -3   9   2          0.30          2.07         1.14 o                         
  -2   9   2          7.90         11.73         1.62 o                         
  -1   9   2         49.77         48.28         2.88 o                         
   0   9   2         55.68         56.59         2.37 o                         
   1   9   2          1.29          1.36         1.85 o                         
   2   9   2          0.01          0.41         0.93 o                         
   3   9   2          9.96          8.48         1.38 o                         
 -24   1   3          0.01          0.55         0.81 o                         
 -23   1   3        178.48        183.62         3.74 o                         
 -22   1   3         11.32         12.20         1.23 o                         
 -21   1   3        147.17        157.23         3.77 o                         
 -20   1   3        339.07        349.23         5.83 o                         
 -19   1   3        141.46        148.42         3.99 o                         
 -18   1   3       1151.07       1177.66        10.84 o                         
 -17   1   3         70.81         66.77         2.54 o                         
 -16   1   3        218.80        210.80         3.71 o                         
 -15   1   3          8.70          8.05         0.94 o                         
 -14   1   3          0.48          0.96         0.84 o                         
 -13   1   3          0.08          0.22         0.70 o                         
 -12   1   3         46.78         76.67         3.55 o                         
 -11   1   3         29.62         23.73         1.89 o                         
 -10   1   3       1006.26       1064.73        11.43 o                         
  -9   1   3       3222.75       3466.49        17.78 o                         
  -8   1   3       1045.49       1112.70         9.36 o                         
  -7   1   3       2174.36       2221.47        11.59 o                         
  -6   1   3         67.95         50.55         1.71 o                         
  -5   1   3        622.67        568.25         5.80 o                         
  -4   1   3       1739.81       1625.94        11.06 o                         
  -3   1   3        180.40        143.49         3.17 o                         
  -2   1   3         43.37         42.22         1.68 o                         
  -1   1   3       2435.56       2239.04        18.21 o                         
   0   1   3      11519.74      11048.04        30.07 o                         
   1   1   3        365.85        352.49         4.26 o                         
   2   1   3       1103.03       1082.77        14.47 o                         
   3   1   3        312.12        319.84         7.93 o                         
   4   1   3        403.53        370.33         7.13 o                         
   5   1   3        123.27        111.68         4.15 o                         
   6   1   3       3558.62       3632.64        28.91 o                         
   7   1   3        510.01        573.94        12.27 o                         
   8   1   3       7078.99       7423.84       110.57 o                         
   9   1   3        739.28        784.83        14.01 o                         
  10   1   3         31.88         24.86         1.99 o                         
  11   1   3       1322.74       1385.93         7.79 o                         
  12   1   3         58.71         50.30         1.65 o                         
  13   1   3        202.13        219.92         3.83 o                         
  14   1   3          3.54          4.29         0.84 o                         
  15   1   3        181.46        188.46         3.45 o                         
  16   1   3         16.39         16.62         1.32 o                         
  17   1   3        386.16        340.68         4.90 o                         
  18   1   3         79.08         67.87         2.08 o                         
  19   1   3         34.92         35.69         1.34 o                         
  20   1   3          0.09         -0.61         0.61 o                         
  21   1   3         32.08         25.31         1.46 o                         
 -24   2   3         23.85         37.95         5.05 o                         
 -23   2   3         27.40         30.77         1.75 o                         
 -22   2   3          2.55          3.39         1.28 o                         
 -21   2   3         29.30         31.78         1.52 o                         
 -20   2   3         55.17         55.38         2.39 o                         
 -19   2   3          9.32          9.58         1.41 o                         
 -18   2   3        682.32        695.75         8.28 o                         
 -17   2   3       1220.09       1209.23        10.75 o                         
 -16   2   3        385.85        369.00         4.40 o                         
 -15   2   3         30.49         31.28         1.34 o                         
 -14   2   3         55.56         50.01         1.56 o                         
 -13   2   3         29.79         38.40         1.26 o                         
 -12   2   3          9.68          4.49         1.39 o                         
 -11   2   3        640.57        668.58        14.90 o                         
 -10   2   3        718.54        733.95        10.99 o                         
  -9   2   3       2684.01       2946.65        23.07 o                         
  -8   2   3          4.82          1.45         0.91 o                         
  -7   2   3        151.14        165.59         3.91 o                         
  -6   2   3       1347.63       1217.53         9.81 o                         
  -5   2   3        594.63        568.76         6.12 o                         
  -4   2   3          0.01          0.61         1.11 o                         
  -3   2   3        619.56        559.91         7.52 o                         
  -2   2   3         34.39         37.36         2.11 o                         
  -1   2   3       1354.74       1301.77         9.28 o                         
   0   2   3        558.49        542.53         7.21 o                         
   1   2   3        430.35        420.43         6.19 o                         
   2   2   3       1181.56       1096.26        14.19 o                         
   3   2   3        615.56        523.65         9.35 o                         
   4   2   3        350.11        342.75         9.70 o                         
   5   2   3        230.93        196.05         7.97 o                         
   6   2   3        156.10        143.66         8.63 o                         
   7   2   3          3.72          3.92         2.09 o                         
   8   2   3       1275.82       1341.01        23.75 o                         
   9   2   3          6.42         15.17         3.09 o                         
  10   2   3        578.58        622.25         8.56 o                         
  11   2   3        127.77        148.00         3.13 o                         
  12   2   3          6.84          3.08         0.69 o                         
  13   2   3        220.06        216.95         3.05 o                         
  14   2   3         56.86         52.90         1.56 o                         
  15   2   3         36.39         45.36         1.62 o                         
  16   2   3          5.83          1.36         0.88 o                         
  17   2   3        108.94        111.56         2.32 o                         
  18   2   3         42.16         43.25         2.38 o                         
  19   2   3        175.46        167.86         3.18 o                         
  20   2   3         17.99         24.40         1.11 o                         
  21   2   3         49.49         53.48         1.77 o                         
 -23   3   3        186.11        203.76         5.85 o                         
 -22   3   3        140.75        137.51         2.45 o                         
 -21   3   3         52.57         62.26         2.48 o                         
 -20   3   3         61.42         58.20         2.98 o                         
 -19   3   3         14.25         18.36         1.88 o                         
 -18   3   3        235.84        247.76         5.67 o                         
 -17   3   3        144.17        141.64         3.62 o                         
 -16   3   3         65.10         66.40         2.55 o                         
 -15   3   3        407.30        377.32         4.92 o                         
 -14   3   3         45.92         37.29         1.59 o                         
 -13   3   3         52.49         56.16         1.66 o                         
 -12   3   3        240.94        255.38         3.56 o                         
 -11   3   3        488.78        523.17         4.64 o                         
 -10   3   3         16.31          6.77         2.07 o                         
  -9   3   3          2.59          1.92         1.60 o                         
  -8   3   3        732.75        813.20        13.68 o                         
  -7   3   3        146.90        154.71         5.78 o                         
  -6   3   3        216.01        243.47         6.00 o                         
  -5   3   3       1262.38       1312.42        14.71 o                         
  -4   3   3       1044.96       1038.55        12.73 o                         
  -3   3   3        101.26         88.02         3.16 o                         
  -2   3   3        138.29        137.00         3.96 o                         
  -1   3   3        863.21        870.94         9.90 o                         
   0   3   3        566.82        555.94         7.34 o                         
   1   3   3         68.13         77.51         3.37 o                         
   2   3   3        532.82        527.79         9.27 o                         
   3   3   3         30.03         32.58         2.86 o                         
   4   3   3          3.77          2.33         1.94 o                         
   5   3   3        136.44        134.20         6.87 o                         
   6   3   3        756.80        779.47        17.23 o                         
   7   3   3        381.94        362.51        12.44 o                         
   8   3   3         27.50         20.25         1.38 o                         
   9   3   3         37.91         32.55         1.41 o                         
  10   3   3        170.42        185.09         3.03 o                         
  11   3   3        650.11        623.69         7.86 o                         
  12   3   3          3.88          4.90         1.32 o                         
  13   3   3        459.76        425.68         5.98 o                         
  14   3   3        408.84        371.54         5.14 o                         
  15   3   3          8.28          7.59         1.08 o                         
  16   3   3        139.40        118.89         2.89 o                         
  17   3   3         51.30         53.73         1.86 o                         
  18   3   3         71.21         70.92         2.23 o                         
  19   3   3         65.01         52.16         1.82 o                         
  20   3   3          4.42          3.92         0.74 o                         
 -22   4   3         15.00         16.38         1.51 o                         
 -21   4   3         24.39         21.24         1.38 o                         
 -20   4   3         12.60         11.38         1.32 o                         
 -19   4   3          2.65          2.46         0.88 o                         
 -18   4   3         17.58         18.38         1.66 o                         
 -17   4   3         55.21         57.51         2.30 o                         
 -16   4   3          7.40          4.84         1.15 o                         
 -15   4   3          3.28          4.35         1.45 o                         
 -14   4   3         49.54         57.65         2.09 o                         
 -13   4   3         59.80         65.89         2.29 o                         
 -12   4   3          9.01          7.43         0.97 o                         
 -11   4   3        613.03        640.66         5.97 o                         
 -10   4   3         13.86          9.88         0.92 o                         
  -9   4   3        156.02        170.81         3.58 o                         
  -8   4   3       1103.13       1077.20        12.64 o                         
  -7   4   3        423.37        462.97        10.71 o                         
  -6   4   3        490.64        480.15        12.62 o                         
  -5   4   3        755.29        753.53        13.35 o                         
  -4   4   3       1042.92       1049.67        17.29 o                         
  -3   4   3         56.24         56.87         4.06 o                         
  -2   4   3         32.21         32.12         3.25 o                         
  -1   4   3         13.88         22.95         3.65 o                         
   0   4   3       5200.50       5132.78        48.58 o                         
   1   4   3       2408.55       2512.48        34.36 o                         
   2   4   3        291.63        282.18        11.65 o                         
   3   4   3         85.60         77.94         6.29 o                         
   4   4   3        471.15        443.01        18.14 o                         
   5   4   3         97.02         74.15         2.33 o                         
   6   4   3        456.06        476.41         5.05 o                         
   7   4   3        305.24        290.27         4.47 o                         
   8   4   3        122.70        113.88         2.89 o                         
   9   4   3        406.21        369.39         5.68 o                         
  10   4   3        284.92        287.44         4.46 o                         
  11   4   3        168.17        173.70         3.56 o                         
  12   4   3         39.80         39.87         1.92 o                         
  13   4   3        115.93        120.96         2.95 o                         
  14   4   3         14.45         10.59         1.13 o                         
  15   4   3         59.69         51.24         1.88 o                         
  16   4   3         25.64         26.07         1.71 o                         
  17   4   3         90.39         89.46         2.64 o                         
  18   4   3        124.91        132.51         3.20 o                         
  19   4   3        126.38        147.32         2.97 o                         
 -20   5   3         57.01         61.05         2.71 o                         
 -19   5   3          4.49          5.02         1.29 o                         
 -18   5   3         41.65         41.24         2.91 o                         
 -17   5   3          0.46          1.36         1.43 o                         
 -16   5   3        104.89        108.74         3.32 o                         
 -15   5   3         64.22         66.08         2.64 o                         
 -14   5   3        121.24        126.01         3.64 o                         
 -13   5   3        780.16        817.86         8.88 o                         
 -12   5   3        723.60        730.12         8.68 o                         
 -11   5   3        225.12        227.05         5.01 o                         
 -10   5   3         80.72         86.02         2.73 o                         
  -9   5   3          6.23          4.29         0.81 o                         
  -8   5   3        197.70        210.08         4.79 o                         
  -7   5   3          7.54          8.67         0.98 o                         
  -6   5   3        139.63        138.16         3.86 o                         
  -5   5   3         14.85         15.29         3.01 o                         
  -4   5   3          5.50          8.09         1.08 o                         
  -3   5   3        153.99        158.06         3.90 o                         
  -2   5   3        275.34        258.06         5.02 o                         
  -1   5   3        908.46        981.87        11.03 o                         
   0   5   3       1989.22       2017.95        23.93 o                         
   1   5   3        734.68        785.87         7.50 o                         
   2   5   3       1218.82       1221.93        11.57 o                         
   3   5   3         54.75         49.43         2.17 o                         
   4   5   3        132.65        135.50         2.79 o                         
   5   5   3         13.16         18.91         1.09 o                         
   6   5   3        471.35        481.32         4.80 o                         
   7   5   3       1782.09       1801.06        14.42 o                         
   8   5   3        228.78        241.66         4.84 o                         
   9   5   3        344.02        334.01         5.91 o                         
  10   5   3         28.80         29.55         2.02 o                         
  11   5   3        137.97        116.78         3.54 o                         
  12   5   3        362.54        361.09         6.22 o                         
  13   5   3        165.73        156.29         4.05 o                         
  14   5   3        110.72        104.69         3.22 o                         
  15   5   3        161.48        170.87         3.78 o                         
  16   5   3         63.65         53.75         2.01 o                         
  17   5   3         12.45         11.10         1.33 o                         
 -18   6   3         22.46         21.01         1.65 o                         
 -17   6   3         20.88         21.30         1.91 o                         
 -16   6   3         16.75         16.72         1.52 o                         
 -15   6   3        171.71        163.20         4.39 o                         
 -14   6   3        159.26        146.27         4.35 o                         
 -13   6   3          8.44          6.18         1.58 o                         
 -12   6   3         81.15         83.34         3.45 o                         
 -11   6   3          1.73          1.22         1.18 o                         
 -10   6   3        108.63        119.06         4.38 o                         
  -9   6   3         11.06         10.66         1.70 o                         
  -8   6   3          9.47          4.94         1.32 o                         
  -7   6   3         89.42         88.00         4.81 o                         
  -6   6   3        706.76        680.80        12.70 o                         
  -5   6   3        212.31        211.26         4.28 o                         
  -4   6   3         77.80         81.26         3.05 o                         
  -3   6   3        132.62        147.98         3.56 o                         
  -2   6   3          5.31          5.22         2.12 o                         
  -1   6   3        159.14        180.64         5.95 o                         
   0   6   3         61.78         62.33         3.14 o                         
   1   6   3        117.74        117.35         2.85 o                         
   2   6   3        670.07        685.88         6.91 o                         
   3   6   3         67.06         76.66         2.63 o                         
   4   6   3       1367.83       1391.64        10.82 o                         
   5   6   3        434.70        424.38         6.04 o                         
   6   6   3         90.31         88.26         2.61 o                         
   7   6   3       1074.69       1060.65        10.28 o                         
   8   6   3        419.43        438.98         6.66 o                         
   9   6   3        234.39        225.56         5.29 o                         
  10   6   3         99.85        111.42         3.36 o                         
  11   6   3         91.37         88.06         2.91 o                         
  12   6   3          6.45          2.34         1.13 o                         
  13   6   3        142.08        134.97         3.99 o                         
  14   6   3          0.01          0.17         0.93 o                         
  15   6   3         12.36          7.87         1.22 o                         
 -16   7   3         45.07         49.13         3.25 o                         
 -15   7   3         47.64         48.29         2.50 o                         
 -14   7   3          0.21          0.38         0.88 o                         
 -13   7   3          7.83          5.03         1.20 o                         
 -12   7   3         54.35         57.68         3.23 o                         
 -11   7   3         92.16         99.12         3.06 o                         
 -10   7   3         65.33         67.71         3.13 o                         
  -9   7   3        189.88        200.23         6.53 o                         
  -8   7   3        359.67        361.07         9.05 o                         
  -7   7   3         12.71         12.49         1.63 o                         
  -6   7   3          2.00          1.32         1.14 o                         
  -5   7   3          0.04          1.32         1.15 o                         
  -4   7   3        163.45        158.02         4.06 o                         
  -3   7   3          1.32          3.91         1.00 o                         
  -2   7   3         53.98         53.50         2.46 o                         
  -1   7   3         12.53         13.90         2.02 o                         
   0   7   3        475.40        485.15        10.26 o                         
   1   7   3         31.94         29.15         2.57 o                         
   2   7   3         93.43         95.14         4.27 o                         
   3   7   3          4.69          4.93         1.50 o                         
   4   7   3         41.33         34.10         1.77 o                         
   5   7   3          2.77          0.81         1.07 o                         
   6   7   3          7.58          7.79         1.00 o                         
   7   7   3        363.51        356.88         7.83 o                         
   8   7   3         90.60         81.35         2.89 o                         
   9   7   3          0.45         -0.97         0.97 o                         
  10   7   3          1.11          1.04         0.72 o                         
  11   7   3         16.08         17.65         1.34 o                         
  12   7   3         14.04         11.82         1.28 o                         
  13   7   3          0.02          0.02         0.55 o                         
 -12   8   3         93.37         83.82         4.42 o                         
 -11   8   3          0.88          1.17         2.03 o                         
 -10   8   3          0.64          1.73         0.82 o                         
  -9   8   3        449.89        463.51         7.28 o                         
  -8   8   3        159.82        144.15         5.44 o                         
  -7   8   3         55.69         49.34         3.57 o                         
  -6   8   3          0.31         -1.42         1.42 o                         
  -5   8   3        196.97        188.62         7.42 o                         
  -4   8   3          2.32         -0.16         1.58 o                         
  -3   8   3         57.25         58.71         2.86 o                         
  -2   8   3         11.11          9.36         1.62 o                         
  -1   8   3          3.42          4.93         1.26 o                         
   0   8   3         29.61         29.57         3.51 o                         
   1   8   3         83.68         84.51         3.50 o                         
   2   8   3          0.55          0.00         1.81 o                         
   3   8   3         60.01         57.14         2.81 o                         
   4   8   3        170.06        165.08         4.38 o                         
   5   8   3          1.07          2.11         1.66 o                         
   6   8   3        288.92        245.83         7.38 o                         
   7   8   3        191.20        143.26         5.27 o                         
   8   8   3          0.62          1.42         1.14 o                         
  -4   9   3          0.36         -0.77         0.77 o                         
  -3   9   3          7.99          6.82         1.30 o                         
  -2   9   3          0.64          0.85         0.85 o                         
  -1   9   3          5.37          5.52         1.22 o                         
   0   9   3          0.18          3.41         1.14 o                         
 -24   0   4         14.49          9.41         1.37 o                         
 -23   0   4         60.84         73.26         3.66 o                         
 -22   0   4         55.12         61.10         3.79 o                         
 -21   0   4        147.38        160.66         4.82 o                         
 -20   0   4        477.15        475.98         8.68 o                         
 -19   0   4       1411.93       1379.18        15.03 o                         
 -18   0   4        111.60        104.04         4.36 o                         
 -17   0   4       2087.31       2068.67        17.10 o                         
 -16   0   4       1834.25       1721.20        15.08 o                         
 -15   0   4        108.99        101.91         3.60 o                         
 -14   0   4        517.05        512.58         5.89 o                         
 -13   0   4         90.51        111.73         4.38 o                         
 -12   0   4        288.32        337.96        16.51 o                         
 -11   0   4        336.79        394.23        11.72 o                         
 -10   0   4       2607.44       2946.69        21.76 o                         
  -9   0   4      13221.17      14164.25        79.76 o                         
  -8   0   4       2688.22       2685.06        19.43 o                         
  -7   0   4       1106.17        984.32        12.33 o                         
  -6   0   4       2036.55       1895.30        16.29 o                         
  -5   0   4       1668.98       1666.64        15.98 o                         
  -4   0   4        134.59        160.56         7.21 o                         
  -3   0   4          3.83          3.58         1.87 o                         
  -2   0   4        975.09        912.57        12.26 o                         
  -1   0   4       2983.14       2899.31        26.64 o                         
   0   0   4         49.40         54.06         3.10 o                         
   1   0   4      11292.67      10841.08        49.60 o                         
   2   0   4         70.99         82.96         5.43 o                         
   3   0   4        439.40        414.94        11.39 o                         
   4   0   4       1114.91       1068.17        16.83 o                         
   5   0   4         50.26         51.86         4.15 o                         
   6   0   4         93.37         98.49         5.41 o                         
   7   0   4        580.44        619.27        19.30 o                         
   8   0   4        308.96        305.77        14.31 o                         
   9   0   4        829.49       1015.01        13.77 o                         
  10   0   4          1.57          1.12         1.76 o                         
  11   0   4         13.98         14.32         1.38 o                         
  12   0   4        116.57        104.72         3.48 o                         
  13   0   4        244.13        228.68         5.23 o                         
  14   0   4        864.00        777.22        10.68 o                         
  15   0   4        190.65        169.71         5.12 o                         
  16   0   4          1.43          0.09         1.35 o                         
  17   0   4        443.78        399.25         7.39 o                         
  18   0   4         41.05         33.89         2.19 o                         
  19   0   4        116.80        122.45         4.25 o                         
  20   0   4         54.10         55.81         2.06 o                         
 -24   1   4          0.01         -0.60         0.60 o                         
 -23   1   4          0.22          1.11         0.69 o                         
 -22   1   4         56.32         62.75         2.30 o                         
 -21   1   4         12.55         11.50         1.45 o                         
 -20   1   4          0.00         -0.97         1.18 o                         
 -19   1   4        283.80        288.09         5.46 o                         
 -18   1   4        823.52        849.25         9.25 o                         
 -17   1   4        829.84        818.19         7.08 o                         
 -16   1   4        245.05        236.81         3.56 o                         
 -15   1   4         47.08         47.43         1.50 o                         
 -14   1   4        853.70        853.65         6.33 o                         
 -13   1   4        469.56        471.24         4.21 o                         
 -12   1   4        353.72        353.87         8.30 o                         
 -11   1   4        124.31        137.00         4.99 o                         
 -10   1   4          0.71          7.08         1.18 o                         
  -9   1   4          6.54          8.44         1.15 o                         
  -8   1   4       1983.88       2106.29        12.99 o                         
  -7   1   4        237.62        275.50         4.36 o                         
  -6   1   4        184.83        164.60         3.27 o                         
  -5   1   4        565.98        536.16         5.04 o                         
  -4   1   4        105.60         89.89         3.18 o                         
  -3   1   4       1678.72       1615.85        13.84 o                         
  -2   1   4         34.25         33.82         1.79 o                         
  -1   1   4       1137.48       1097.83         8.71 o                         
   0   1   4         17.84         27.85         1.54 o                         
   1   1   4        191.75        166.15         4.67 o                         
   2   1   4        646.22        660.33         8.00 o                         
   3   1   4          3.49         10.12         2.82 o                         
   4   1   4        590.07        613.75        12.84 o                         
   5   1   4        792.10        885.90        18.62 o                         
   6   1   4        140.38        180.42         6.74 o                         
   7   1   4       3479.34       3534.72        57.63 o                         
   8   1   4        351.71        357.23        10.91 o                         
   9   1   4          0.19          0.00         0.68 o                         
  10   1   4        205.52        207.92         2.88 o                         
  11   1   4         20.64         24.54         1.20 o                         
  12   1   4          0.55          1.34         0.80 o                         
  13   1   4         12.96          8.56         0.91 o                         
  14   1   4          1.24          3.99         0.95 o                         
  15   1   4        248.42        217.50         3.47 o                         
  16   1   4         29.87         23.29         1.57 o                         
  17   1   4         90.22         72.31         2.77 o                         
  18   1   4        134.97        126.68         2.72 o                         
  19   1   4          1.02          0.15         0.81 o                         
  20   1   4          5.68          6.53         0.73 o                         
 -24   2   4         66.98         82.11         2.31 o                         
 -23   2   4        105.76        129.00         2.98 o                         
 -22   2   4        162.67        158.00         3.82 o                         
 -21   2   4        292.28        299.41         4.92 o                         
 -20   2   4         34.46         35.39         2.01 o                         
 -19   2   4         11.24         12.84         1.59 o                         
 -18   2   4          1.77          3.60         1.35 o                         
 -17   2   4        591.14        572.89         6.60 o                         
 -16   2   4         30.53         28.69         1.53 o                         
 -15   2   4        160.01        166.65         3.05 o                         
 -14   2   4          0.28          3.06         0.80 o                         
 -13   2   4         70.23         67.95         1.74 o                         
 -12   2   4        702.21        794.57         6.33 o                         
 -11   2   4       1587.52       1642.12        19.32 o                         
 -10   2   4        646.35        687.93        10.93 o                         
  -9   2   4         21.93         13.20         1.71 o                         
  -8   2   4         13.43         11.66         1.54 o                         
  -7   2   4       3090.34       3218.11        19.78 o                         
  -6   2   4        381.05        410.03         7.44 o                         
  -5   2   4       2320.26       2217.32        25.58 o                         
  -4   2   4          0.66          1.75         1.34 o                         
  -3   2   4       1597.05       1662.81        15.14 o                         
  -2   2   4        325.58        325.45         6.73 o                         
  -1   2   4       3926.57       3903.98        43.58 o                         
   0   2   4          6.66          9.04         1.25 o                         
   1   2   4        187.34        186.59         5.46 o                         
   2   2   4        209.95        207.99         5.61 o                         
   3   2   4        457.53        490.06        10.10 o                         
   4   2   4          5.69          3.39         1.49 o                         
   5   2   4         15.00         17.59         3.53 o                         
   6   2   4         55.27         52.16         4.84 o                         
   7   2   4         18.16          4.06         1.95 o                         
   8   2   4        199.83        219.02         4.41 o                         
   9   2   4        509.01        548.95         4.18 o                         
  10   2   4        216.62        205.95         2.55 o                         
  11   2   4          5.09         11.85         0.81 o                         
  12   2   4         31.30         25.61         1.25 o                         
  13   2   4          4.59          3.64         0.66 o                         
  14   2   4        100.91        107.16         2.40 o                         
  15   2   4          0.00          1.73         0.67 o                         
  16   2   4         17.26         19.41         1.38 o                         
  17   2   4        161.77        170.00         2.99 o                         
  18   2   4          0.13          0.14         0.57 o                         
  19   2   4         54.41         61.70         1.65 o                         
  20   2   4          9.02         10.15         1.14 o                         
 -23   3   4         31.26         38.32         1.98 o                         
 -22   3   4         45.42         50.68         1.64 o                         
 -21   3   4          2.60          1.10         1.07 o                         
 -20   3   4        110.19        114.48         3.65 o                         
 -19   3   4         17.92         19.87         1.86 o                         
 -18   3   4        224.25        214.96         4.33 o                         
 -17   3   4          0.97          1.15         0.88 o                         
 -16   3   4       1611.87       1644.56        10.76 o                         
 -15   3   4         47.76         51.94         2.27 o                         
 -14   3   4          9.43          7.99         1.14 o                         
 -13   3   4         99.77        104.35         2.41 o                         
 -12   3   4        101.87         87.87         2.12 o                         
 -11   3   4        203.72        200.30         2.88 o                         
 -10   3   4          5.15          4.49         1.18 o                         
  -9   3   4          0.03          0.32         1.69 o                         
  -8   3   4        830.50        868.00        14.51 o                         
  -7   3   4        493.38        479.19        10.45 o                         
  -6   3   4        115.14        131.58         5.02 o                         
  -5   3   4         70.77         58.41         3.39 o                         
  -4   3   4        263.95        293.83         8.07 o                         
  -3   3   4        915.31        896.37        11.39 o                         
  -2   3   4         39.26         32.12         2.31 o                         
  -1   3   4       1177.39       1273.18        13.73 o                         
   0   3   4       7130.18       7378.23        35.73 o                         
   1   3   4       4011.43       3937.58        47.93 o                         
   2   3   4        401.38        453.24        19.75 o                         
   3   3   4        252.53        272.45         7.90 o                         
   4   3   4        271.80        331.88         9.22 o                         
   5   3   4        651.19        628.68        15.36 o                         
   6   3   4        184.38        191.42         4.26 o                         
   7   3   4         74.22         79.07         1.81 o                         
   8   3   4       2166.76       2118.99         8.70 o                         
   9   3   4       3805.63       3885.55        13.33 o                         
  10   3   4         49.62         57.75         1.68 o                         
  11   3   4          2.62          3.04         0.79 o                         
  12   3   4         19.51         32.65         1.47 o                         
  13   3   4        245.33        197.11         3.89 o                         
  14   3   4          8.01          9.23         1.01 o                         
  15   3   4          1.43         -0.47         0.78 o                         
  16   3   4          0.66          0.48         0.66 o                         
  17   3   4         70.56         61.19         2.24 o                         
  18   3   4         55.54         54.38         1.87 o                         
  19   3   4         17.46         11.04         2.01 o                         
 -22   4   4         64.66         64.45         1.94 o                         
 -21   4   4         30.39         42.67         2.42 o                         
 -20   4   4         28.94         33.33         2.05 o                         
 -19   4   4         16.08         16.31         1.46 o                         
 -18   4   4         13.25         13.43         1.47 o                         
 -17   4   4         25.00         26.07         1.71 o                         
 -16   4   4         80.40         81.42         2.51 o                         
 -15   4   4         47.56         46.82         1.97 o                         
 -14   4   4        360.21        359.93         5.25 o                         
 -13   4   4          3.85          5.19         0.80 o                         
 -12   4   4          1.29          1.65         0.72 o                         
 -11   4   4        162.36        154.21         3.59 o                         
 -10   4   4        143.29        135.23         3.31 o                         
  -9   4   4         35.68         39.09         1.56 o                         
  -8   4   4        269.72        310.26         5.03 o                         
  -7   4   4          0.32          1.94         1.32 o                         
  -6   4   4          0.56          4.55         2.57 o                         
  -5   4   4        632.54        682.10        14.68 o                         
  -4   4   4       2847.26       2937.53        38.89 o                         
  -3   4   4        210.83        222.13         8.32 o                         
  -2   4   4       1864.65       1908.28        41.56 o                         
  -1   4   4       1366.65       1349.27        26.18 o                         
   0   4   4         45.44         34.48         4.40 o                         
   1   4   4         14.39         15.43         3.53 o                         
   2   4   4        168.12        153.07         4.35 o                         
   3   4   4        117.34        107.66         2.86 o                         
   4   4   4         31.96         32.90         1.36 o                         
   5   4   4         11.21         14.13         1.12 o                         
   6   4   4          3.61          6.35         0.82 o                         
   7   4   4         74.51         78.81         1.98 o                         
   8   4   4        317.58        307.83         3.95 o                         
   9   4   4        136.39        136.34         3.45 o                         
  10   4   4        100.91         86.03         2.41 o                         
  11   4   4        242.66        271.06         4.82 o                         
  12   4   4         11.95          8.62         1.19 o                         
  13   4   4          6.33          9.01         1.03 o                         
  14   4   4        294.91        275.98         4.64 o                         
  15   4   4        114.18        101.48         4.08 o                         
  16   4   4          0.17          1.72         1.03 o                         
  17   4   4          1.64          0.21         0.62 o                         
  18   4   4         79.26         89.51         2.61 o                         
 -20   5   4          2.37          0.72         0.89 o                         
 -19   5   4          4.15          4.91         1.30 o                         
 -18   5   4        273.39        268.56         6.47 o                         
 -17   5   4        254.78        252.52         5.64 o                         
 -16   5   4        207.51        207.78         5.37 o                         
 -15   5   4         34.82         40.28         2.62 o                         
 -14   5   4        406.02        417.51         7.84 o                         
 -13   5   4        505.99        520.32         8.91 o                         
 -12   5   4          4.26          4.41         1.82 o                         
 -11   5   4        322.66        344.40         6.31 o                         
 -10   5   4         35.71         39.89         2.41 o                         
  -9   5   4        221.61        234.16         4.35 o                         
  -8   5   4         61.75         69.74         2.46 o                         
  -7   5   4        192.49        197.20         3.85 o                         
  -6   5   4        109.44        131.26         5.06 o                         
  -5   5   4         66.42         62.68         3.45 o                         
  -4   5   4        278.68        302.89         5.65 o                         
  -3   5   4          1.01          1.88         1.06 o                         
  -2   5   4         56.75         59.95         2.07 o                         
  -1   5   4        150.29        152.76         3.00 o                         
   0   5   4        123.92        110.43         2.88 o                         
   1   5   4        335.00        334.88         5.03 o                         
   2   5   4        518.31        528.74         5.98 o                         
   3   5   4         20.45         19.70         1.34 o                         
   4   5   4          0.50         -0.32         0.76 o                         
   5   5   4         79.98         76.49         2.33 o                         
   6   5   4          3.19          1.14         0.87 o                         
   7   5   4        715.91        753.44         7.45 o                         
   8   5   4          2.18          2.79         0.87 o                         
   9   5   4         31.83         36.05         2.18 o                         
  10   5   4        191.51        183.85         4.49 o                         
  11   5   4        161.82        141.22         3.25 o                         
  12   5   4        286.42        274.02         5.13 o                         
  13   5   4         89.79         84.30         3.20 o                         
  14   5   4         13.96         12.23         1.28 o                         
  15   5   4          9.99         11.45         1.02 o                         
  16   5   4          8.48         11.92         0.96 o                         
 -18   6   4         10.02         12.82         1.76 o                         
 -17   6   4        120.84        124.89         3.23 o                         
 -16   6   4        162.80        156.88         3.93 o                         
 -15   6   4         88.85         88.14         3.20 o                         
 -14   6   4          9.16          8.33         1.59 o                         
 -13   6   4          3.84          4.48         1.94 o                         
 -12   6   4        103.50        105.77         5.02 o                         
 -11   6   4          0.20         -0.53         1.87 o                         
 -10   6   4          0.22          0.03         1.13 o                         
  -9   6   4        295.28        315.67         7.10 o                         
  -8   6   4         34.77         30.92         2.42 o                         
  -7   6   4        221.22        238.81        11.08 o                         
  -6   6   4        571.12        579.50         9.68 o                         
  -5   6   4        242.47        263.57         5.08 o                         
  -4   6   4         45.21         54.23         2.47 o                         
  -3   6   4         24.26         23.57         1.92 o                         
  -2   6   4        185.33        192.73         4.98 o                         
  -1   6   4          5.55          3.59         2.31 o                         
   0   6   4        255.39        250.21         5.28 o                         
   1   6   4        972.73        983.44         9.09 o                         
   2   6   4          4.08          6.78         1.10 o                         
   3   6   4        335.65        334.62         5.45 o                         
   4   6   4        305.01        294.54         6.13 o                         
   5   6   4          5.47          5.05         1.03 o                         
   6   6   4         34.23         29.15         1.63 o                         
   7   6   4        350.55        348.05         5.09 o                         
   8   6   4        314.43        312.31         5.67 o                         
   9   6   4          9.12         11.59         1.40 o                         
  10   6   4         20.57         19.54         1.58 o                         
  11   6   4         49.05         49.17         2.69 o                         
  12   6   4        252.81        240.80         7.03 o                         
  13   6   4        199.80        176.14         5.47 o                         
  14   6   4          4.27          3.57         0.82 o                         
  15   6   4         16.38         16.88         1.62 o                         
 -16   7   4         54.83         54.33         3.53 o                         
 -15   7   4         80.32         82.11         3.00 o                         
 -14   7   4         58.33         54.45         2.78 o                         
 -13   7   4         95.24         94.96         3.90 o                         
 -12   7   4        105.77        110.87         4.41 o                         
 -11   7   4        909.18        917.69        17.18 o                         
 -10   7   4        197.19        213.87         5.21 o                         
  -9   7   4        326.61        329.64         6.72 o                         
  -8   7   4        229.68        223.87         5.72 o                         
  -7   7   4         44.65         51.58         2.95 o                         
  -6   7   4        214.21        229.05         5.96 o                         
  -5   7   4          0.75          1.84         1.02 o                         
  -4   7   4         22.34         24.50         1.78 o                         
  -3   7   4         42.43         43.26         2.19 o                         
  -2   7   4         29.69         29.48         1.94 o                         
  -1   7   4         91.31         88.73         3.07 o                         
   0   7   4         21.15         24.49         1.77 o                         
   1   7   4        367.41        369.86         9.39 o                         
   2   7   4         55.67         62.32         2.68 o                         
   3   7   4        277.97        302.31         5.68 o                         
   4   7   4          0.82          1.64         0.92 o                         
   5   7   4         11.47         12.32         1.56 o                         
   6   7   4         66.49         72.54         2.35 o                         
   7   7   4         26.68         20.80         1.65 o                         
   8   7   4       1063.21       1007.68        11.50 o                         
   9   7   4          1.06         -0.51         0.75 o                         
  10   7   4         31.64         28.45         1.94 o                         
  11   7   4         64.14         62.74         3.51 o                         
  12   7   4          8.71          7.80         0.97 o                         
 -12   8   4         56.94         48.85         3.37 o                         
 -11   8   4         34.08         33.06         1.81 o                         
 -10   8   4          0.11         -0.55         1.12 o                         
  -9   8   4        955.28        888.83        14.77 o                         
  -8   8   4         18.60         16.11         1.38 o                         
  -7   8   4         37.27         32.30         2.80 o                         
  -6   8   4        340.17        340.97         8.93 o                         
  -5   8   4         26.98         25.89         2.80 o                         
  -4   8   4          3.04          1.87         1.58 o                         
  -3   8   4         97.58         88.57         5.07 o                         
  -2   8   4         92.69         99.03         3.56 o                         
  -1   8   4         27.43         28.97         2.27 o                         
   0   8   4          8.59          9.66         1.52 o                         
   1   8   4        156.22        162.28         6.51 o                         
   2   8   4         90.82         92.44         3.41 o                         
   3   8   4         93.91         87.40         3.23 o                         
   4   8   4        247.32        238.03         5.58 o                         
   5   8   4         64.90         53.35         3.61 o                         
   6   8   4        791.06        704.99        11.40 o                         
   7   8   4        104.75         98.10         4.02 o                         
 -24   1   5         65.92         74.02         2.49 o                         
 -23   1   5          9.01         11.73         1.03 o                         
 -22   1   5          7.71         15.02         1.63 o                         
 -21   1   5          1.82          3.06         1.11 o                         
 -20   1   5         62.11         57.07         2.55 o                         
 -19   1   5        185.73        180.79         3.88 o                         
 -18   1   5       1050.01       1059.88         8.22 o                         
 -17   1   5        383.20        392.92         4.98 o                         
 -16   1   5          5.54          8.17         0.88 o                         
 -15   1   5         80.96         73.87         2.11 o                         
 -14   1   5        536.57        508.38         4.31 o                         
 -13   1   5          0.04          1.08         0.83 o                         
 -12   1   5        468.12        487.50         9.37 o                         
 -11   1   5        386.77        430.52         8.90 o                         
 -10   1   5         79.11         78.56         3.22 o                         
  -9   1   5        851.33       1027.59        11.02 o                         
  -8   1   5         82.44        108.68         3.52 o                         
  -7   1   5        587.28        564.97         9.43 o                         
  -6   1   5       1006.61        942.92        12.04 o                         
  -5   1   5         43.66         62.93         3.12 o                         
  -4   1   5       1922.23       1903.49        15.60 o                         
  -3   1   5         90.66         90.85         3.31 o                         
  -2   1   5       4034.13       4012.27        35.18 o                         
  -1   1   5          0.42          1.91         1.44 o                         
   0   1   5        156.51        163.62         5.57 o                         
   1   1   5       1233.49       1210.50        21.44 o                         
   2   1   5          5.86          1.09         1.29 o                         
   3   1   5         14.96         25.64         2.82 o                         
   4   1   5         46.35         60.78         4.05 o                         
   5   1   5         12.82          6.17         1.78 o                         
   6   1   5          0.60          0.81         2.13 o                         
   7   1   5         29.83         24.13         4.61 o                         
   8   1   5          2.43          3.51         0.55 o                         
   9   1   5       1046.64       1012.37         7.53 o                         
  10   1   5        608.47        599.51         5.32 o                         
  11   1   5         56.73         51.50         1.81 o                         
  12   1   5        127.86        111.23         2.66 o                         
  13   1   5         58.84         59.41         2.05 o                         
  14   1   5        651.48        580.95         6.61 o                         
  15   1   5         11.01          6.11         1.00 o                         
  16   1   5        449.95        434.59         5.36 o                         
  17   1   5        153.64        142.05         2.88 o                         
  18   1   5        162.43        154.29         2.71 o                         
  19   1   5         24.73         21.38         1.47 o                         
 -24   2   5        240.00        301.47         5.38 o                         
 -23   2   5          9.80         13.05         1.13 o                         
 -22   2   5         35.33         31.53         1.82 o                         
 -21   2   5         69.31         65.03         2.81 o                         
 -20   2   5        229.39        239.74         4.63 o                         
 -19   2   5          1.81          4.02         1.23 o                         
 -18   2   5        395.80        374.85         5.62 o                         
 -17   2   5        127.74        104.60         2.89 o                         
 -16   2   5        350.80        348.03         4.51 o                         
 -15   2   5        117.54        113.71         2.63 o                         
 -14   2   5         21.75         22.82         1.34 o                         
 -13   2   5         12.76         23.09         1.41 o                         
 -12   2   5        351.98        350.38         4.13 o                         
 -11   2   5         53.38         50.44         2.08 o                         
 -10   2   5        779.63        866.90        13.97 o                         
  -9   2   5        353.02        352.97         7.93 o                         
  -8   2   5       2884.84       3083.95        22.66 o                         
  -7   2   5          1.32          2.97         1.11 o                         
  -6   2   5          0.06          2.21         1.22 o                         
  -5   2   5          9.32         10.64         1.84 o                         
  -4   2   5        421.00        467.36         9.78 o                         
  -3   2   5       3017.05       3081.16        24.82 o                         
  -2   2   5       1622.93       1636.88        19.54 o                         
  -1   2   5       1203.48       1251.63        15.78 o                         
   0   2   5          0.96          3.82         1.57 o                         
   1   2   5       1022.92       1010.17        12.67 o                         
   2   2   5        585.25        625.57        10.60 o                         
   3   2   5        303.90        311.06         7.87 o                         
   4   2   5        150.68        144.43         5.74 o                         
   5   2   5         71.56         74.65         4.90 o                         
   6   2   5          1.13          1.04         2.03 o                         
   7   2   5        170.97        189.16         2.32 o                         
   8   2   5        224.75        236.80         2.83 o                         
   9   2   5        478.62        419.23         5.03 o                         
  10   2   5          3.25          5.72         0.69 o                         
  11   2   5          0.09          0.56         0.65 o                         
  12   2   5         62.96         54.13         1.59 o                         
  13   2   5        225.14        200.72         3.24 o                         
  14   2   5          4.28          3.93         0.83 o                         
  15   2   5        796.73        789.13         6.01 o                         
  16   2   5         13.20          8.03         0.77 o                         
  17   2   5        145.94        138.63         3.20 o                         
  18   2   5         51.77         38.76         2.83 o                         
  19   2   5         29.55         31.09         1.47 o                         
 -23   3   5         15.69         22.24         1.63 o                         
 -22   3   5         13.79         15.93         1.92 o                         
 -21   3   5          0.44         -0.50         1.49 o                         
 -20   3   5         78.11         85.86         3.19 o                         
 -19   3   5         52.66         59.16         2.89 o                         
 -18   3   5         15.58         17.86         1.35 o                         
 -17   3   5         34.60         40.40         1.83 o                         
 -16   3   5        523.35        537.25         6.11 o                         
 -15   3   5          0.91          1.91         0.78 o                         
 -14   3   5          6.61          8.02         0.97 o                         
 -13   3   5         46.98         50.30         1.68 o                         
 -12   3   5          6.69          7.96         0.84 o                         
 -11   3   5         85.58         80.19         2.01 o                         
 -10   3   5        404.61        441.10         4.82 o                         
  -9   3   5        521.23        530.04         8.98 o                         
  -8   3   5         42.82         36.42         3.15 o                         
  -7   3   5       1087.52       1220.05        17.36 o                         
  -6   3   5        429.77        435.79        11.24 o                         
  -5   3   5        112.93        103.72         4.32 o                         
  -4   3   5          3.87          2.90         1.61 o                         
  -3   3   5          0.01          1.77         1.18 o                         
  -2   3   5         11.34          6.29         1.76 o                         
  -1   3   5        130.74        126.29         5.66 o                         
   0   3   5         53.08         37.69         3.27 o                         
   1   3   5        252.69        210.38        12.01 o                         
   2   3   5          7.36          8.64         3.63 o                         
   3   3   5        397.76        364.99        16.23 o                         
   4   3   5         90.08         79.43         2.46 o                         
   5   3   5         15.16         14.40         0.90 o                         
   6   3   5         47.54         50.57         1.41 o                         
   7   3   5         13.69         11.72         0.76 o                         
   8   3   5         16.03         19.56         0.89 o                         
   9   3   5        284.57        258.69         3.31 o                         
  10   3   5        346.85        330.57         3.76 o                         
  11   3   5        114.85        100.44         2.23 o                         
  12   3   5        293.31        262.57         3.53 o                         
  13   3   5          0.04          1.83         0.75 o                         
  14   3   5         14.18         12.26         0.95 o                         
  15   3   5         20.19         22.95         1.46 o                         
  16   3   5          0.40          1.69         0.69 o                         
  17   3   5         41.99         46.20         1.65 o                         
  18   3   5         30.15         20.16         2.03 o                         
 -22   4   5        329.86        376.46         5.77 o                         
 -21   4   5         25.48         31.47         1.68 o                         
 -20   4   5          7.72          6.79         1.32 o                         
 -19   4   5          0.00         -1.12         1.37 o                         
 -18   4   5         18.63         17.43         1.57 o                         
 -17   4   5        490.23        519.78         6.50 o                         
 -16   4   5        527.45        503.71         6.53 o                         
 -15   4   5         26.07         23.24         1.48 o                         
 -14   4   5         46.01         44.48         1.89 o                         
 -13   4   5          0.05          0.72         0.89 o                         
 -12   4   5          0.01          0.24         0.78 o                         
 -11   4   5         15.29         15.78         1.25 o                         
 -10   4   5        424.08        421.86         6.04 o                         
  -9   4   5        222.31        230.14         4.05 o                         
  -8   4   5         56.33         54.24         1.80 o                         
  -7   4   5        531.67        514.74         7.42 o                         
  -6   4   5          0.62          1.27         0.81 o                         
  -5   4   5        110.57        134.35         4.33 o                         
  -4   4   5        391.92        413.16        12.49 o                         
  -3   4   5         26.43         27.01         4.28 o                         
  -2   4   5          3.88          1.26         1.30 o                         
  -1   4   5       2824.74       3002.00        42.69 o                         
   0   4   5        142.61        146.90         2.81 o                         
   1   4   5         77.22         77.62         1.94 o                         
   2   4   5        302.47        281.15         4.48 o                         
   3   4   5         92.66         99.04         2.79 o                         
   4   4   5        148.23        137.12         2.87 o                         
   5   4   5        100.20        104.40         2.60 o                         
   6   4   5         53.85         47.89         1.85 o                         
   7   4   5        586.70        566.38         9.33 o                         
   8   4   5       1458.99       1448.79         9.33 o                         
   9   4   5        203.27        208.54         3.32 o                         
  10   4   5        183.96        164.38         3.27 o                         
  11   4   5        618.43        567.98         6.43 o                         
  12   4   5         14.93         16.20         1.13 o                         
  13   4   5        128.31        118.20         3.42 o                         
  14   4   5        108.03         95.04         2.85 o                         
  15   4   5         29.80         25.23         1.44 o                         
  16   4   5          1.33          0.27         0.57 o                         
 -20   5   5         11.59         11.77         1.72 o                         
 -19   5   5         95.00         92.18         5.80 o                         
 -18   5   5        119.67        107.22         4.14 o                         
 -17   5   5         42.30         44.94         2.44 o                         
 -16   5   5         63.68         68.62         3.12 o                         
 -15   5   5        184.80        194.88         4.49 o                         
 -14   5   5         31.30         26.66         1.86 o                         
 -13   5   5        264.35        272.92         5.36 o                         
 -12   5   5         12.46         13.82         1.21 o                         
 -11   5   5        114.82        111.26         4.43 o                         
 -10   5   5         57.28         64.81         3.29 o                         
  -9   5   5         33.33         34.77         3.43 o                         
  -8   5   5        356.24        372.12         5.53 o                         
  -7   5   5        158.92        155.75         4.07 o                         
  -6   5   5         18.25         20.13         3.22 o                         
  -5   5   5        295.94        294.09         7.50 o                         
  -4   5   5         98.72         96.79         3.99 o                         
  -3   5   5        103.12        102.87         2.82 o                         
  -2   5   5          0.21          2.63         1.02 o                         
  -1   5   5         40.06         36.00         2.25 o                         
   0   5   5        475.06        490.26         5.86 o                         
   1   5   5        373.32        396.15         5.37 o                         
   2   5   5        360.64        358.88         5.33 o                         
   3   5   5         70.77         69.78         2.29 o                         
   4   5   5         71.67         73.04         2.28 o                         
   5   5   5        189.00        181.36         3.27 o                         
   6   5   5         58.21         56.36         2.04 o                         
   7   5   5        134.74        131.74         3.69 o                         
   8   5   5        144.30        149.07         3.41 o                         
   9   5   5       1218.91       1180.45        11.22 o                         
  10   5   5        352.14        376.79         7.67 o                         
  11   5   5        116.67        115.51         4.31 o                         
  12   5   5          4.26          2.69         1.09 o                         
  13   5   5          0.18         -0.21         0.97 o                         
  14   5   5         19.62         16.34         1.41 o                         
  15   5   5         21.60         25.37         1.58 o                         
 -18   6   5         10.66          7.89         1.08 o                         
 -17   6   5         62.64         61.30         2.21 o                         
 -16   6   5         15.39         12.29         1.28 o                         
 -15   6   5         11.15         14.95         1.85 o                         
 -14   6   5          3.91          4.81         3.57 o                         
 -13   6   5         40.92         36.69         3.06 o                         
 -12   6   5          1.91          5.10         8.07 o                         
 -11   6   5         71.63         69.99         3.15 o                         
 -10   6   5          0.48          0.90         0.89 o                         
  -9   6   5       1114.84       1143.74        13.33 o                         
  -8   6   5        898.31        880.97        14.95 o                         
  -7   6   5         18.91         17.85         1.96 o                         
  -6   6   5         33.48         32.39         3.21 o                         
  -5   6   5         10.83          8.71         1.48 o                         
  -4   6   5         96.07         97.30         4.12 o                         
  -3   6   5         41.93         40.91         2.82 o                         
  -2   6   5         16.58         15.53         1.47 o                         
  -1   6   5       1540.33       1533.62        12.99 o                         
   0   6   5         42.02         41.28         2.33 o                         
   1   6   5        569.64        574.91         7.12 o                         
   2   6   5        188.91        194.68         4.85 o                         
   3   6   5         95.08         98.74         3.13 o                         
   4   6   5         73.19         78.70         2.75 o                         
   5   6   5         67.01         71.85         2.44 o                         
   6   6   5        156.24        157.93         3.49 o                         
   7   6   5        230.15        233.01         4.13 o                         
   8   6   5        137.79        134.35         3.70 o                         
   9   6   5        186.91        168.49         3.95 o                         
  10   6   5         51.56         47.82         2.55 o                         
  11   6   5         66.62         56.90         2.93 o                         
  12   6   5         15.52         13.74         1.97 o                         
  13   6   5         68.63         61.20         2.50 o                         
 -15   7   5        192.23        195.07         5.23 o                         
 -14   7   5        147.69        158.58         8.95 o                         
 -13   7   5          9.83         10.24         1.48 o                         
 -12   7   5        120.19        126.44         4.50 o                         
 -11   7   5        157.07        166.37         5.40 o                         
 -10   7   5         26.91         28.75         1.84 o                         
  -9   7   5        102.62        116.16         3.96 o                         
  -8   7   5         37.36         44.87         2.65 o                         
  -7   7   5        152.26        157.51         4.85 o                         
  -6   7   5        136.19        139.84         4.68 o                         
  -5   7   5         91.58         86.68         3.76 o                         
  -4   7   5          0.36         -0.18         0.91 o                         
  -3   7   5         97.25         87.77         3.02 o                         
  -2   7   5         34.14         31.85         1.99 o                         
  -1   7   5         95.94         90.84         3.09 o                         
   0   7   5        228.03        233.59         4.84 o                         
   1   7   5        282.48        319.83        25.16 o                         
   2   7   5        101.58         93.87         3.21 o                         
   3   7   5        153.98        161.84         5.40 o                         
   4   7   5         40.87         43.63         2.82 o                         
   5   7   5         23.51         30.55         1.88 o                         
   6   7   5         14.53         14.90         1.67 o                         
   7   7   5         36.14         37.24         2.36 o                         
   8   7   5         17.27         14.40         2.07 o                         
   9   7   5         40.09         41.30         3.25 o                         
  10   7   5          2.62          4.22         1.38 o                         
 -11   8   5         36.40         36.33         1.80 o                         
 -10   8   5        124.34        116.04         3.32 o                         
  -9   8   5          0.83          2.32         0.90 o                         
  -8   8   5        157.46        161.58         3.23 o                         
  -7   8   5          9.19          7.79         1.11 o                         
  -6   8   5         20.31         14.32         2.03 o                         
  -5   8   5         11.40         10.39         1.99 o                         
  -4   8   5          0.58         -0.20         1.34 o                         
  -3   8   5        303.17        294.23         8.56 o                         
  -2   8   5        127.52        114.70         5.48 o                         
  -1   8   5         59.75         62.95         2.74 o                         
   0   8   5         98.16         91.37         3.75 o                         
   1   8   5          3.03          5.44         2.11 o                         
   2   8   5          6.35          5.36         1.03 o                         
   3   8   5          9.24          7.88         2.60 o                         
   4   8   5         44.33         41.26         2.96 o                         
   5   8   5          5.13          5.92         1.22 o                         
 -24   0   6         85.08         91.99         3.35 o                         
 -23   0   6          0.85          0.89         0.91 o                         
 -22   0   6         99.96         95.48         3.43 o                         
 -21   0   6          9.58          6.97         1.36 o                         
 -20   0   6        574.73        495.05        10.51 o                         
 -19   0   6         69.27         50.85         3.18 o                         
 -18   0   6         78.82         84.33         3.90 o                         
 -17   0   6        159.92        132.24         4.67 o                         
 -16   0   6         47.00         47.98         2.48 o                         
 -15   0   6         16.50         21.90         2.20 o                         
 -14   0   6         15.80          9.11         1.12 o                         
 -13   0   6        118.64        103.69         2.73 o                         
 -12   0   6        433.58        483.33         6.74 o                         
 -11   0   6         13.41         28.52         3.59 o                         
 -10   0   6       1341.80       1475.10        20.57 o                         
  -9   0   6       2733.50       2741.06        27.43 o                         
  -8   0   6        345.73        358.11         8.55 o                         
  -7   0   6         25.00         23.90         2.27 o                         
  -6   0   6        438.94        421.57         8.82 o                         
  -5   0   6        651.27        702.71        14.73 o                         
  -4   0   6       3828.95       3965.65        43.40 o                         
  -3   0   6          7.97          2.29         2.10 o                         
  -2   0   6       4424.62       4899.80        36.66 o                         
  -1   0   6      12956.23      13704.93        60.43 o                         
   0   0   6       1218.25       1256.29        18.37 o                         
   1   0   6       1631.52       1684.63        21.39 o                         
   2   0   6       1471.07       1571.86        24.92 o                         
   3   0   6        949.97       1018.11        20.11 o                         
   4   0   6         54.64         51.98         4.85 o                         
   5   0   6        562.31        606.64        25.44 o                         
   6   0   6         26.94         33.13         1.82 o                         
   7   0   6          3.27          4.56         0.93 o                         
   8   0   6        772.18        798.81         9.49 o                         
   9   0   6        192.56        193.19         4.94 o                         
  10   0   6        684.94        643.76         9.30 o                         
  11   0   6         71.39         72.11         3.37 o                         
  12   0   6        240.42        230.62         5.95 o                         
  13   0   6         52.12         41.65         2.78 o                         
  14   0   6        213.87        187.59         6.04 o                         
  15   0   6        161.27        170.61         4.95 o                         
  16   0   6        139.53        120.40         4.07 o                         
  17   0   6        193.09        179.77         5.06 o                         
  18   0   6        286.48        252.05         6.52 o                         
 -24   1   6         35.89         41.41         1.79 o                         
 -23   1   6          0.02         -0.48         0.93 o                         
 -22   1   6         26.35         30.75         1.64 o                         
 -21   1   6         59.71         56.29         2.34 o                         
 -20   1   6         22.63         26.84         1.69 o                         
 -19   1   6        617.34        590.85         6.09 o                         
 -18   1   6        473.27        429.91         5.27 o                         
 -17   1   6        105.39         95.05         2.36 o                         
 -16   1   6        101.57         93.86         2.47 o                         
 -15   1   6        284.97        245.02         3.75 o                         
 -14   1   6          9.04         12.62         2.37 o                         
 -13   1   6          3.81          6.15         0.97 o                         
 -12   1   6          2.56          3.55         1.01 o                         
 -11   1   6          0.00          1.27         1.07 o                         
 -10   1   6        139.76        122.84         4.17 o                         
  -9   1   6        260.70        303.10         6.41 o                         
  -8   1   6        198.84        222.25         5.69 o                         
  -7   1   6        256.86        299.63         6.75 o                         
  -6   1   6       1226.48       1192.22        14.42 o                         
  -5   1   6         53.40         50.63         2.95 o                         
  -4   1   6         92.53         75.82         4.36 o                         
  -3   1   6        562.66        554.20        11.26 o                         
  -2   1   6        283.21        329.27         8.59 o                         
  -1   1   6       2454.79       2635.61        24.26 o                         
   0   1   6        242.30        262.06         7.82 o                         
   1   1   6       2399.29       2592.65        24.65 o                         
   2   1   6        122.89        119.64         5.60 o                         
   3   1   6       1024.84       1081.64        16.78 o                         
   4   1   6         47.97         39.14         3.43 o                         
   5   1   6          3.96          4.76         1.28 o                         
   6   1   6        145.81        152.97         2.60 o                         
   7   1   6        217.11        217.18         3.09 o                         
   8   1   6        232.81        217.63         3.27 o                         
   9   1   6        492.24        479.72         5.02 o                         
  10   1   6         71.91         68.13         2.05 o                         
  11   1   6         20.06         21.60         1.36 o                         
  12   1   6          0.24          1.02         0.89 o                         
  13   1   6         23.64         15.71         1.28 o                         
  14   1   6         14.91         11.66         1.16 o                         
  15   1   6        169.11        160.33         3.25 o                         
  16   1   6        199.11        187.58         3.26 o                         
  17   1   6         60.12         60.20         1.70 o                         
  18   1   6          3.23          2.14         0.57 o                         
 -24   2   6         46.58         50.80         2.19 o                         
 -23   2   6         16.59         22.23         1.36 o                         
 -22   2   6        174.89        166.57         3.75 o                         
 -21   2   6          0.89          0.12         1.09 o                         
 -20   2   6         54.44         54.96         2.72 o                         
 -19   2   6         25.23         20.75         1.48 o                         
 -18   2   6        286.47        261.48         4.42 o                         
 -17   2   6         92.27        118.22         2.78 o                         
 -16   2   6        705.89        707.76         7.97 o                         
 -15   2   6        157.19        125.06         2.99 o                         
 -14   2   6        102.62        104.90         2.65 o                         
 -13   2   6        121.94        132.85         2.50 o                         
 -12   2   6         61.29         66.12         1.98 o                         
 -11   2   6         66.85         57.04         1.79 o                         
 -10   2   6        112.28        110.17         3.06 o                         
  -9   2   6        476.53        530.21        11.06 o                         
  -8   2   6         73.10         72.38         3.76 o                         
  -7   2   6         41.24         27.19         3.03 o                         
  -6   2   6       1326.41       1373.17        23.23 o                         
  -5   2   6          0.50         -0.45         1.57 o                         
  -4   2   6       2080.80       2254.56        25.56 o                         
  -3   2   6        329.33        365.73         9.40 o                         
  -2   2   6       1054.52       1054.96        16.01 o                         
  -1   2   6        196.23        213.86         7.31 o                         
   0   2   6       2128.59       2358.08        24.11 o                         
   1   2   6       2200.42       2182.40        34.96 o                         
   2   2   6         99.12        120.78         6.51 o                         
   3   2   6         47.28         39.00         4.34 o                         
   4   2   6         65.99         76.12         2.59 o                         
   5   2   6        100.43        108.30         2.10 o                         
   6   2   6          2.01          1.57         0.48 o                         
   7   2   6        353.91        371.75         3.61 o                         
   8   2   6       1007.97       1004.44         6.16 o                         
   9   2   6       1951.18       1950.69        17.70 o                         
  10   2   6          0.38         -0.33         0.64 o                         
  11   2   6         59.05         66.61         2.03 o                         
  12   2   6        125.96        107.46         2.57 o                         
  13   2   6         56.65         56.39         1.87 o                         
  14   2   6         10.99         10.46         1.15 o                         
  15   2   6        207.94        184.51         3.59 o                         
  16   2   6         11.11         10.71         1.11 o                         
  17   2   6          0.38          0.22         0.55 o                         
  18   2   6         46.59         53.36         4.28 o                         
 -23   3   6          1.25          5.72         1.03 o                         
 -22   3   6          6.91          4.13         1.36 o                         
 -21   3   6        142.58        134.27         3.41 o                         
 -20   3   6        102.51        104.88         3.32 o                         
 -19   3   6         13.49         17.30         1.52 o                         
 -18   3   6        809.57        783.59         8.47 o                         
 -17   3   6       2665.23       2633.01        17.08 o                         
 -16   3   6         12.80          7.86         0.93 o                         
 -15   3   6         86.95         86.01         2.45 o                         
 -14   3   6        115.35        110.33         2.51 o                         
 -13   3   6        276.14        246.31         3.59 o                         
 -12   3   6        100.80        111.60         2.64 o                         
 -11   3   6         31.89         32.20         1.41 o                         
 -10   3   6          2.90          3.60         0.66 o                         
  -9   3   6        737.42        755.68         8.41 o                         
  -8   3   6          0.21          2.84         0.86 o                         
  -7   3   6        291.37        305.64         6.17 o                         
  -6   3   6        398.13        366.29        21.99 o                         
  -5   3   6        297.55        322.51         8.76 o                         
  -4   3   6         63.01         56.33         3.79 o                         
  -3   3   6        215.46        248.55         7.76 o                         
  -2   3   6        102.48        103.90         5.14 o                         
  -1   3   6         13.97          5.76         1.54 o                         
   0   3   6         23.41         19.48         4.02 o                         
   1   3   6        434.20        435.79         7.06 o                         
   2   3   6         10.97         16.36         1.32 o                         
   3   3   6        136.94        135.54         2.41 o                         
   4   3   6        250.86        262.11         3.45 o                         
   5   3   6        516.19        515.77         4.85 o                         
   6   3   6        200.09        196.51         3.01 o                         
   7   3   6        793.93        812.19         7.58 o                         
   8   3   6          5.39          7.21         0.95 o                         
   9   3   6         83.26         80.55         1.97 o                         
  10   3   6        537.29        546.57         5.09 o                         
  11   3   6         92.87        103.61         2.27 o                         
  12   3   6         11.55          8.65         0.78 o                         
  13   3   6        198.88        194.32         2.85 o                         
  14   3   6         43.20         53.66         1.84 o                         
  15   3   6         28.36         36.44         1.76 o                         
  16   3   6          2.43          2.88         1.50 o                         
  17   3   6        124.19        159.78         4.99 o                         
 -22   4   6          8.08         14.48         1.40 o                         
 -21   4   6          0.68          1.61         0.87 o                         
 -20   4   6          1.94          2.58         1.07 o                         
 -19   4   6         11.56         15.09         1.23 o                         
 -18   4   6          0.79         -0.85         0.85 o                         
 -17   4   6         11.79         14.14         1.39 o                         
 -16   4   6        103.26         85.56         2.73 o                         
 -15   4   6        135.72        141.19         3.51 o                         
 -14   4   6          0.01          0.72         0.93 o                         
 -13   4   6         64.77         58.95         2.34 o                         
 -12   4   6          8.54          9.73         1.11 o                         
 -11   4   6        180.49        186.92         3.54 o                         
 -10   4   6         23.25         27.45         1.45 o                         
  -9   4   6          7.24          9.45         1.64 o                         
  -8   4   6        485.16        488.78         7.76 o                         
  -7   4   6       1879.73       1930.20        23.28 o                         
  -6   4   6        799.86        830.28         8.44 o                         
  -5   4   6         22.03         17.65         1.30 o                         
  -4   4   6          9.48         12.63         1.02 o                         
  -3   4   6         39.69         41.89         2.06 o                         
  -2   4   6          0.30          0.07         0.78 o                         
  -1   4   6          1.01          2.81         1.01 o                         
   0   4   6        844.77        852.54         7.43 o                         
   1   4   6         72.66         65.89         2.16 o                         
   2   4   6        423.10        437.02         5.30 o                         
   3   4   6         70.50         71.06         2.14 o                         
   4   4   6         30.80         30.11         1.52 o                         
   5   4   6         87.54         81.77         2.91 o                         
   6   4   6          2.27          2.17         0.85 o                         
   7   4   6        883.92        887.50         8.38 o                         
   8   4   6        681.87        688.62         8.42 o                         
   9   4   6        107.11        113.90         3.49 o                         
  10   4   6         63.23         57.72         2.12 o                         
  11   4   6        110.90        112.12         2.82 o                         
  12   4   6         67.65         57.89         3.24 o                         
  13   4   6        147.48        125.84         3.08 o                         
  14   4   6         42.04         34.93         1.65 o                         
  15   4   6          1.32          1.17         0.59 o                         
 -20   5   6         28.63         39.38         2.06 o                         
 -19   5   6         76.62         67.82         3.10 o                         
 -18   5   6          9.10          7.25         1.17 o                         
 -17   5   6         11.71         12.84         1.44 o                         
 -16   5   6          1.84          1.44         0.91 o                         
 -15   5   6        477.51        492.24         6.80 o                         
 -14   5   6          0.36         -0.09         0.98 o                         
 -13   5   6         12.51         14.42         1.39 o                         
 -12   5   6          2.02          0.59         1.04 o                         
 -11   5   6         29.04         29.98         1.84 o                         
 -10   5   6        136.59        137.30         3.94 o                         
  -9   5   6        164.99        171.43         3.55 o                         
  -8   5   6        495.71        492.06        20.25 o                         
  -7   5   6          2.08          2.97         1.13 o                         
  -6   5   6         78.32         77.76         4.18 o                         
  -5   5   6        479.35        495.66         7.67 o                         
  -4   5   6        151.12        150.12         6.31 o                         
  -3   5   6         22.56         19.56         1.53 o                         
  -2   5   6          0.75          0.13         0.99 o                         
  -1   5   6        743.31        764.50        11.33 o                         
   0   5   6        718.16        702.53         8.43 o                         
   1   5   6        141.00        138.76         3.31 o                         
   2   5   6        105.53        101.71         3.05 o                         
   3   5   6        551.95        587.14         7.26 o                         
   4   5   6          0.90         -0.06         0.85 o                         
   5   5   6        212.78        220.42         4.21 o                         
   6   5   6          0.98          1.91         0.88 o                         
   7   5   6        151.39        160.34         3.14 o                         
   8   5   6         10.92         10.07         1.07 o                         
   9   5   6         55.65         54.55         3.86 o                         
  10   5   6         57.88         60.05         3.76 o                         
  11   5   6         61.67         57.34         3.16 o                         
  12   5   6          0.02         -0.30         0.94 o                         
  13   5   6          2.94          3.00         0.91 o                         
  14   5   6          6.25          2.16         0.58 o                         
 -18   6   6          2.18          3.61         1.26 o                         
 -17   6   6          0.20          1.66         0.90 o                         
 -16   6   6        180.56        180.40        11.32 o                         
 -15   6   6         77.31         81.24         3.68 o                         
 -14   6   6          4.32          3.29         1.38 o                         
 -13   6   6         13.14         15.47         2.12 o                         
 -12   6   6          4.68          6.58         1.35 o                         
 -11   6   6         47.22         50.44         3.25 o                         
 -10   6   6        166.94        165.18         3.90 o                         
  -9   6   6        422.59        418.66         7.98 o                         
  -8   6   6        177.36        183.16         5.45 o                         
  -7   6   6        129.08        130.64         4.69 o                         
  -6   6   6        150.39        156.33         7.28 o                         
  -5   6   6        278.64        298.61        10.10 o                         
  -4   6   6         78.30         82.07         3.61 o                         
  -3   6   6        141.74        146.39         4.92 o                         
  -2   6   6         92.51        101.36         4.30 o                         
  -1   6   6       1135.44       1154.59        11.38 o                         
   0   6   6        325.63        319.07         6.14 o                         
   1   6   6         19.20         25.82         1.96 o                         
   2   6   6         33.30         35.19         2.25 o                         
   3   6   6          5.52          5.66         1.12 o                         
   4   6   6         73.58         80.55         3.07 o                         
   5   6   6         83.78         82.19         2.78 o                         
   6   6   6        114.17        127.30         3.33 o                         
   7   6   6         57.11         62.50         2.27 o                         
   8   6   6         64.14         63.44         3.46 o                         
   9   6   6          4.38          5.84         1.36 o                         
  10   6   6         45.74         48.47         2.62 o                         
  11   6   6         25.33         19.76         1.58 o                         
  12   6   6         99.78         85.47         2.71 o                         
 -15   7   6         44.88         46.84         4.50 o                         
 -14   7   6         50.11         51.30         2.40 o                         
 -13   7   6          0.42          0.96         0.88 o                         
 -12   7   6        299.42        301.11         6.44 o                         
 -11   7   6         98.65         95.44         3.92 o                         
 -10   7   6        390.12        380.49         7.73 o                         
  -9   7   6        188.99        182.06         4.66 o                         
  -8   7   6          0.07          0.63         1.05 o                         
  -7   7   6         14.38         14.96         1.74 o                         
  -6   7   6         77.19         81.42         3.50 o                         
  -5   7   6          9.48          9.49         1.51 o                         
  -4   7   6         74.48         75.73         3.47 o                         
  -3   7   6         49.21         52.57         3.47 o                         
  -2   7   6         11.87         11.05         1.29 o                         
  -1   7   6          5.60          5.91         1.13 o                         
   0   7   6        510.44        559.90        15.48 o                         
   1   7   6        707.88        732.22        12.20 o                         
   2   7   6        271.43        271.13         5.13 o                         
   3   7   6         80.66         92.16         3.53 o                         
   4   7   6          0.28          0.39         1.07 o                         
   5   7   6          0.02          0.46         0.77 o                         
   6   7   6         31.87         33.88         3.12 o                         
   7   7   6         43.41         42.93         3.37 o                         
   8   7   6          2.43          2.60         1.18 o                         
   9   7   6          8.09          9.33         1.54 o                         
 -10   8   6         26.81         26.88         1.51 o                         
  -9   8   6        106.00        103.02         3.02 o                         
  -8   8   6        320.11        292.15         3.85 o                         
  -7   8   6         23.04         17.56         1.14 o                         
  -6   8   6         46.66         41.02         2.76 o                         
  -5   8   6        160.09        160.55         5.56 o                         
  -4   8   6        411.88        388.89         8.80 o                         
  -3   8   6        222.66        213.90         6.65 o                         
  -2   8   6         33.47         31.04         2.76 o                         
  -1   8   6         74.95         68.49         3.89 o                         
   0   8   6        423.20        382.29         5.86 o                         
   1   8   6        313.87        294.91         6.88 o                         
   2   8   6        146.59        141.01         3.45 o                         
   3   8   6         19.92         20.85         1.74 o                         
 -24   1   7         95.68         93.14         7.00 o                         
 -23   1   7          1.81          1.47         0.90 o                         
 -22   1   7         51.76         41.88         1.94 o                         
 -21   1   7        114.81        115.03         2.71 o                         
 -20   1   7        366.69        343.94         4.35 o                         
 -19   1   7        419.42        373.18         5.96 o                         
 -18   1   7         26.25         28.87         1.50 o                         
 -17   1   7       1273.04       1106.88        10.75 o                         
 -16   1   7         19.56         23.75         1.46 o                         
 -15   1   7         62.72         50.82         2.01 o                         
 -14   1   7         11.10         10.65         1.21 o                         
 -13   1   7        149.06        178.28         3.55 o                         
 -12   1   7          6.03          5.60         1.08 o                         
 -11   1   7        681.90        669.70         6.74 o                         
 -10   1   7        232.72        209.37         3.08 o                         
  -9   1   7        329.12        364.95         8.52 o                         
  -8   1   7        341.25        368.64         8.50 o                         
  -7   1   7         42.22         37.08         2.82 o                         
  -6   1   7        119.19        131.53         5.75 o                         
  -5   1   7        222.87        198.59         6.93 o                         
  -4   1   7          4.35          5.79         1.72 o                         
  -3   1   7         12.55         15.21         2.23 o                         
  -2   1   7         19.64         32.46         3.59 o                         
  -1   1   7         79.37         96.87         4.86 o                         
   0   1   7        141.01        118.36         5.38 o                         
   1   1   7       1202.94       1222.14        17.17 o                         
   2   1   7         15.80          7.86         1.94 o                         
   3   1   7        220.37        235.13         3.92 o                         
   4   1   7         69.13         74.08         1.93 o                         
   5   1   7          0.10          0.78         0.63 o                         
   6   1   7         45.92         47.71         1.64 o                         
   7   1   7        557.74        541.51         6.23 o                         
   8   1   7         23.47         24.46         1.37 o                         
   9   1   7       1498.13       1487.48         9.85 o                         
  10   1   7         24.01         24.81         1.56 o                         
  11   1   7          7.39          6.78         1.01 o                         
  12   1   7         55.52         59.53         2.19 o                         
  13   1   7         39.46         35.59         1.69 o                         
  14   1   7         99.28         96.32         2.50 o                         
  15   1   7         76.78         78.32         2.10 o                         
  16   1   7         12.70         14.45         1.09 o                         
  17   1   7          0.12          0.31         0.49 o                         
 -23   2   7        102.99        110.06         4.44 o                         
 -22   2   7         16.36         22.52         1.78 o                         
 -21   2   7         11.38          8.18         1.17 o                         
 -20   2   7         40.85         37.24         1.91 o                         
 -19   2   7        271.89        242.90         4.59 o                         
 -18   2   7         32.96         49.99         1.90 o                         
 -17   2   7         40.37         33.92         1.85 o                         
 -16   2   7         54.92         53.73         2.29 o                         
 -15   2   7         15.86         22.09         1.85 o                         
 -14   2   7          0.57          0.70         0.80 o                         
 -13   2   7          1.30          2.19         1.25 o                         
 -12   2   7         65.80         60.65         1.96 o                         
 -11   2   7         27.28         27.08         1.41 o                         
 -10   2   7         77.51         93.61         2.56 o                         
  -9   2   7        178.63        195.51         3.55 o                         
  -8   2   7        170.70        204.64         3.86 o                         
  -7   2   7         80.66         77.48         4.98 o                         
  -6   2   7         14.52         10.44         2.02 o                         
  -5   2   7         13.93          4.47         1.84 o                         
  -4   2   7         17.87         26.73         3.55 o                         
  -3   2   7        485.41        513.68        12.09 o                         
  -2   2   7          6.08          4.54         1.65 o                         
  -1   2   7         68.66         82.91         4.97 o                         
   0   2   7       2591.45       2851.29        28.70 o                         
   1   2   7         16.30         15.79         1.10 o                         
   2   2   7       1023.11        988.50         8.12 o                         
   3   2   7       1140.93       1152.93         7.87 o                         
   4   2   7          0.09         -0.70         0.70 o                         
   5   2   7        776.54        785.70         6.33 o                         
   6   2   7        411.37        407.80         4.46 o                         
   7   2   7         39.46         41.69         1.66 o                         
   8   2   7       1953.77       1977.96        10.30 o                         
   9   2   7        848.03        862.30         7.33 o                         
  10   2   7         12.31         10.85         1.47 o                         
  11   2   7          1.27         -0.19         0.91 o                         
  12   2   7         14.38         10.97         1.21 o                         
  13   2   7         81.18         78.79         2.49 o                         
  14   2   7         91.02         81.61         2.35 o                         
  15   2   7         81.82         73.88         2.21 o                         
  16   2   7          5.96          9.31         0.76 o                         
 -23   3   7         10.99          5.07         1.50 o                         
 -22   3   7        171.82        167.16         4.10 o                         
 -21   3   7         88.79         90.74         4.14 o                         
 -20   3   7         25.49         20.95         1.96 o                         
 -19   3   7         54.32         65.15         3.17 o                         
 -18   3   7          3.30          5.63         1.15 o                         
 -17   3   7        134.12        145.93         3.34 o                         
 -16   3   7          9.83          6.09         1.32 o                         
 -15   3   7         22.09         28.79         1.62 o                         
 -14   3   7         27.47         41.41         1.94 o                         
 -13   3   7         66.75         60.37         1.79 o                         
 -12   3   7        412.02        409.26         4.52 o                         
 -11   3   7         95.27         88.73         2.09 o                         
 -10   3   7         35.10         25.82         1.28 o                         
  -9   3   7         23.38         28.65         1.43 o                         
  -8   3   7         24.13         25.79         1.50 o                         
  -7   3   7        210.29        196.36         4.03 o                         
  -6   3   7          1.30          3.40         0.76 o                         
  -5   3   7          9.37         14.68         1.72 o                         
  -4   3   7         67.45         70.52         1.89 o                         
  -3   3   7          2.62          1.70         0.65 o                         
  -2   3   7        528.38        580.15         5.60 o                         
  -1   3   7        497.99        537.46         4.88 o                         
   0   3   7         70.36         77.08         1.94 o                         
   1   3   7          7.24          4.59         0.98 o                         
   2   3   7        173.01        172.01         3.00 o                         
   3   3   7        236.92        232.43         3.57 o                         
   4   3   7        803.93        762.11         7.96 o                         
   5   3   7         33.56         31.84         1.61 o                         
   6   3   7        580.30        577.39         7.07 o                         
   7   3   7        820.50        823.25         7.12 o                         
   8   3   7        162.28        163.27         2.93 o                         
   9   3   7         35.57         34.52         1.44 o                         
  10   3   7          3.66          4.18         0.72 o                         
  11   3   7        142.38        134.05         2.68 o                         
  12   3   7         24.05         23.39         1.11 o                         
  13   3   7          3.36          7.32         0.87 o                         
  14   3   7         27.00         24.57         2.05 o                         
  15   3   7          7.13          5.15         1.26 o                         
 -21   4   7          1.26          0.80         0.86 o                         
 -20   4   7         27.60         29.97         2.04 o                         
 -19   4   7        398.99        371.19         6.49 o                         
 -18   4   7         12.80         11.17         1.06 o                         
 -17   4   7        287.65        299.56         4.64 o                         
 -16   4   7         48.04         67.60         2.17 o                         
 -15   4   7         50.08         51.39         2.13 o                         
 -14   4   7          0.30          2.31         0.91 o                         
 -13   4   7         58.92         56.03         2.85 o                         
 -12   4   7          9.54          7.14         1.08 o                         
 -11   4   7         47.68         50.92         2.04 o                         
 -10   4   7        227.59        234.92         4.77 o                         
  -9   4   7        616.90        608.33        10.35 o                         
  -8   4   7          5.40          7.52         1.08 o                         
  -7   4   7          0.31          0.75         0.67 o                         
  -6   4   7        186.62        182.90         4.01 o                         
  -5   4   7         10.41          9.56         1.02 o                         
  -4   4   7        162.63        171.66         3.34 o                         
  -3   4   7        240.95        234.30         4.57 o                         
  -2   4   7          4.87          4.24         0.86 o                         
  -1   4   7        319.76        306.76         4.15 o                         
   0   4   7       1480.25       1522.09         9.31 o                         
   1   4   7        274.25        266.58         3.99 o                         
   2   4   7        690.42        718.85         6.61 o                         
   3   4   7        918.13        915.68         8.58 o                         
   4   4   7         70.19         79.48         2.89 o                         
   5   4   7        674.80        667.02         9.06 o                         
   6   4   7        308.61        311.46         6.24 o                         
   7   4   7        212.64        221.18         5.88 o                         
   8   4   7        591.64        601.46         8.45 o                         
   9   4   7        177.66        186.03         4.60 o                         
  10   4   7          6.07          5.20         1.26 o                         
  11   4   7         14.27         14.27         1.36 o                         
  12   4   7         13.39         14.07         1.51 o                         
  13   4   7         14.21         16.16         2.07 o                         
 -20   5   7         25.26         30.92         2.15 o                         
 -19   5   7          0.01          0.16         1.50 o                         
 -18   5   7          8.83         10.35         1.20 o                         
 -17   5   7       2377.19       2384.69        17.63 o                         
 -16   5   7         30.51         30.81         2.00 o                         
 -15   5   7         48.73         48.22         3.09 o                         
 -14   5   7        537.39        558.91         8.25 o                         
 -13   5   7        283.65        296.70         5.29 o                         
 -12   5   7         49.58         52.02         2.33 o                         
 -11   5   7         71.25         75.50         2.79 o                         
 -10   5   7         19.00         22.82         1.86 o                         
  -9   5   7       1230.70       1263.09        12.90 o                         
  -8   5   7        636.90        655.22         8.01 o                         
  -7   5   7        106.55        114.38         4.70 o                         
  -6   5   7         26.39         30.21         2.27 o                         
  -5   5   7         98.87        101.22         4.02 o                         
  -4   5   7         75.98         78.68         2.83 o                         
  -3   5   7         75.82         79.72         3.04 o                         
  -2   5   7         99.97         99.99         3.37 o                         
  -1   5   7         69.12         61.96         3.48 o                         
   0   5   7         18.28         10.68         1.74 o                         
   1   5   7       1609.31       1635.26        14.35 o                         
   2   5   7       1002.39       1047.31         9.86 o                         
   3   5   7         18.51         20.64         1.55 o                         
   4   5   7        611.50        618.13         7.58 o                         
   5   5   7        130.55        142.28         3.67 o                         
   6   5   7         27.79         28.60         1.97 o                         
   7   5   7        173.03        164.88         4.34 o                         
   8   5   7         28.54         30.26         1.56 o                         
   9   5   7         44.76         38.63         2.68 o                         
  10   5   7         61.15         58.53         5.80 o                         
  11   5   7          8.58         11.44         2.33 o                         
  12   5   7        163.67        154.37         3.71 o                         
 -17   6   7        147.07        142.92         8.18 o                         
 -16   6   7        145.09        142.59         4.01 o                         
 -15   6   7        363.58        348.27        13.86 o                         
 -14   6   7         37.75         32.51         2.45 o                         
 -13   6   7        200.86        203.67         4.54 o                         
 -12   6   7         31.18         34.05         2.00 o                         
 -11   6   7         73.34         64.71         3.72 o                         
 -10   6   7          0.67          0.51         1.59 o                         
  -9   6   7         49.06         51.05         2.82 o                         
  -8   6   7         44.69         44.62         2.87 o                         
  -7   6   7         19.37         23.12         2.29 o                         
  -6   6   7        191.25        201.97         8.07 o                         
  -5   6   7        240.72        256.38         9.29 o                         
  -4   6   7          0.60          0.27         0.89 o                         
  -3   6   7        256.28        262.67         5.79 o                         
  -2   6   7        196.26        202.29         5.03 o                         
  -1   6   7        241.58        220.04         5.05 o                         
   0   6   7          2.82          1.22         1.04 o                         
   1   6   7        387.44        388.36         7.10 o                         
   2   6   7        298.23        295.08         5.90 o                         
   3   6   7          4.19          5.33         1.26 o                         
   4   6   7        156.84        160.31         4.30 o                         
   5   6   7        147.50        148.86         6.49 o                         
   6   6   7          7.17          8.12         1.16 o                         
   7   6   7          1.20          0.95         1.18 o                         
   8   6   7        121.70        117.31         4.01 o                         
   9   6   7          1.76          1.34         1.42 o                         
  10   6   7         36.78         28.24         2.64 o                         
 -14   7   7          7.64          7.30         0.97 o                         
 -13   7   7          2.55         -0.50         0.84 o                         
 -12   7   7        118.45        114.33         3.66 o                         
 -11   7   7        225.42        229.14         6.31 o                         
 -10   7   7         53.12         48.93         2.76 o                         
  -9   7   7         31.87         28.12         1.96 o                         
  -8   7   7          1.37          1.64         1.34 o                         
  -7   7   7         21.68         21.79         1.81 o                         
  -6   7   7         53.23         53.25         2.82 o                         
  -5   7   7        103.35        100.30         3.74 o                         
  -4   7   7        112.03        112.05         3.97 o                         
  -3   7   7        209.06        229.63         6.45 o                         
  -2   7   7          4.26          3.22         0.89 o                         
  -1   7   7       1273.28       1300.01        28.46 o                         
   0   7   7          0.88         -0.27         1.18 o                         
   1   7   7        214.35        193.36         7.12 o                         
   2   7   7         68.19         62.53         2.39 o                         
   3   7   7          5.32          2.29         0.92 o                         
   4   7   7         22.23         25.43         1.83 o                         
   5   7   7          8.67          5.58         0.97 o                         
   6   7   7         92.16         84.27         4.22 o                         
   7   7   7         11.59         14.69         1.79 o                         
  -7   8   7          0.38          1.54         0.81 o                         
  -6   8   7         54.53         48.52         2.56 o                         
  -5   8   7         21.14         18.46         1.79 o                         
  -4   8   7          0.89         -0.57         0.97 o                         
  -3   8   7          1.91          5.52         1.42 o                         
  -2   8   7          6.05          6.49         1.34 o                         
  -1   8   7         50.59         45.44         2.80 o                         
   0   8   7         15.18         12.13         1.66 o                         
   1   8   7         39.00         29.13         2.03 o                         
 -23   0   8         35.18         48.49         5.17 o                         
 -22   0   8        175.17        173.43        13.79 o                         
 -21   0   8          4.80          3.40         1.42 o                         
 -20   0   8        107.05        112.79         3.93 o                         
 -19   0   8          6.67         11.08         1.88 o                         
 -18   0   8        210.94        210.44         5.82 o                         
 -17   0   8         19.45         16.63         1.72 o                         
 -16   0   8        477.81        485.94         8.65 o                         
 -15   0   8        223.43        196.07         5.29 o                         
 -14   0   8         21.12         17.21         1.69 o                         
 -13   0   8        377.77        376.28         5.95 o                         
 -12   0   8        643.62        622.19         7.43 o                         
 -11   0   8        340.59        325.55         5.50 o                         
 -10   0   8         22.92         24.53         1.42 o                         
  -9   0   8        122.85        137.04         3.13 o                         
  -8   0   8        393.46        361.74         8.16 o                         
  -7   0   8          3.35          1.27         1.08 o                         
  -6   0   8        139.25         96.91         8.44 o                         
  -5   0   8          0.08          3.34         2.78 o                         
  -4   0   8          4.52         11.65         5.07 o                         
  -3   0   8        211.82        258.07        13.78 o                         
  -2   0   8         99.34        107.94         9.08 o                         
  -1   0   8       1210.25       1243.43        30.32 o                         
   0   0   8        848.14       1015.89        16.48 o                         
   1   0   8         34.55         57.44         3.02 o                         
   2   0   8        103.59         91.36         4.00 o                         
   3   0   8         17.31         25.91         1.91 o                         
   4   0   8       1690.92       1694.88        24.43 o                         
   5   0   8       1119.49       1123.89        11.15 o                         
   6   0   8       1981.37       1993.09        18.34 o                         
   7   0   8        959.60        944.08        10.80 o                         
   8   0   8       2347.21       2395.36        18.46 o                         
   9   0   8       6355.93       6424.13        30.73 o                         
  10   0   8        584.80        614.92         9.57 o                         
  11   0   8         44.69         43.81         2.69 o                         
  12   0   8         28.18         29.85         3.14 o                         
  13   0   8          0.58          0.51         1.89 o                         
  14   0   8         11.78          9.41         1.83 o                         
  15   0   8        241.49        225.17         5.21 o                         
  16   0   8        150.21        145.69        10.91 o                         
 -23   1   8         10.60          6.15         1.39 o                         
 -22   1   8          3.78          1.39         0.88 o                         
 -21   1   8         27.95         24.18         1.68 o                         
 -20   1   8         13.13          9.15         1.02 o                         
 -19   1   8         61.41         58.75         2.11 o                         
 -18   1   8         52.36         46.01         1.81 o                         
 -17   1   8        602.18        547.04         7.36 o                         
 -16   1   8         21.91         29.99         1.97 o                         
 -15   1   8         26.71         29.63         4.63 o                         
 -14   1   8        360.77        331.92         5.55 o                         
 -13   1   8       1485.69       1416.65        11.23 o                         
 -12   1   8        949.72        932.92         9.14 o                         
 -11   1   8         16.73         13.93         1.17 o                         
 -10   1   8        724.30        711.98         7.36 o                         
  -9   1   8         56.63         43.87         1.45 o                         
  -8   1   8         58.76         58.92         2.30 o                         
  -7   1   8         20.80         26.96         1.25 o                         
  -6   1   8        107.19        106.13         3.77 o                         
  -5   1   8         20.96         25.80         1.62 o                         
  -4   1   8         41.51         49.76         2.72 o                         
  -3   1   8        411.22        433.11         8.09 o                         
  -2   1   8        207.14        241.39         5.74 o                         
  -1   1   8        395.75        462.95         7.82 o                         
   0   1   8         78.31         64.87         1.82 o                         
   1   1   8        231.82        275.48         4.05 o                         
   2   1   8        255.92        272.05         3.43 o                         
   3   1   8        192.08        192.32         3.01 o                         
   4   1   8         40.51         44.26         2.10 o                         
   5   1   8       1768.60       1792.93        12.00 o                         
   6   1   8       2348.34       2387.68        11.96 o                         
   7   1   8         13.63         14.41         1.20 o                         
   8   1   8         75.91         79.78         2.48 o                         
   9   1   8        345.38        344.48         5.01 o                         
  10   1   8        229.04        239.84         4.18 o                         
  11   1   8          9.01         10.32         1.28 o                         
  12   1   8          0.34          1.14         0.93 o                         
  13   1   8          0.03          0.00         0.95 o                         
  14   1   8         20.14         19.76         1.34 o                         
  15   1   8        127.34        124.86         2.66 o                         
  16   1   8         15.77         14.86         0.95 o                         
 -23   2   8          9.88          9.90         1.83 o                         
 -22   2   8         63.87         56.20         3.10 o                         
 -21   2   8         13.75         12.60         1.48 o                         
 -20   2   8         18.05         11.57         1.45 o                         
 -19   2   8          3.19          1.88         0.98 o                         
 -18   2   8        239.00        220.68         4.08 o                         
 -17   2   8        330.64        294.02         5.86 o                         
 -16   2   8         67.18         77.78         3.07 o                         
 -15   2   8        153.84        156.03         4.22 o                         
 -14   2   8          0.05         -0.16         0.94 o                         
 -13   2   8        141.28        131.62         3.71 o                         
 -12   2   8        145.53        144.07         3.66 o                         
 -11   2   8        283.60        262.73         4.70 o                         
 -10   2   8       1185.52       1172.63         9.44 o                         
  -9   2   8        749.64        744.46         7.37 o                         
  -8   2   8        196.31        201.00         3.82 o                         
  -7   2   8         59.76         46.98         1.71 o                         
  -6   2   8          5.44          7.07         0.87 o                         
  -5   2   8         43.62         42.07         1.59 o                         
  -4   2   8         53.06         65.60         1.93 o                         
  -3   2   8          1.80          0.68         0.63 o                         
  -2   2   8         28.28         25.59         1.45 o                         
  -1   2   8        347.11        392.92         4.93 o                         
   0   2   8         55.33         65.15         2.51 o                         
   1   2   8         78.24         94.81         2.70 o                         
   2   2   8        701.10        689.03         6.32 o                         
   3   2   8         74.80         79.16         2.28 o                         
   4   2   8        430.02        419.83         6.79 o                         
   5   2   8        487.78        488.47         7.31 o                         
   6   2   8          6.63          8.33         1.39 o                         
   7   2   8       1098.72       1118.33         8.96 o                         
   8   2   8        515.47        548.22         6.27 o                         
   9   2   8        353.27        357.87         5.93 o                         
  10   2   8        188.15        194.27         4.44 o                         
  11   2   8        212.41        206.47         4.32 o                         
  12   2   8        100.48         97.67         2.86 o                         
  13   2   8          8.61          9.12         1.02 o                         
  14   2   8         19.25         20.42         1.51 o                         
  15   2   8         78.49         96.52         2.37 o                         
 -22   3   8          0.20          0.48         1.03 o                         
 -21   3   8         32.36         29.62         2.31 o                         
 -20   3   8         60.97         64.62         2.43 o                         
 -19   3   8         42.55         46.87         2.26 o                         
 -18   3   8         64.21         53.06         2.29 o                         
 -17   3   8        156.67        145.66         4.15 o                         
 -16   3   8       1677.16       1584.84        13.51 o                         
 -15   3   8       1870.17       1869.46        14.69 o                         
 -14   3   8        304.68        300.26         5.18 o                         
 -13   3   8        372.31        369.39         4.73 o                         
 -12   3   8        730.66        741.23         7.23 o                         
 -11   3   8         12.93         10.69         1.43 o                         
 -10   3   8       1040.93       1018.26         9.64 o                         
  -9   3   8        888.06        880.61         8.86 o                         
  -8   3   8       2440.73       2410.21        17.29 o                         
  -7   3   8        533.58        538.37         7.13 o                         
  -6   3   8        500.62        478.94         6.63 o                         
  -5   3   8         36.05         35.96         1.94 o                         
  -4   3   8         21.87         20.27         1.19 o                         
  -3   3   8         64.13         69.07         2.05 o                         
  -2   3   8         39.95         38.10         1.79 o                         
  -1   3   8          9.62          6.32         1.22 o                         
   0   3   8         65.69         81.80         2.05 o                         
   1   3   8         93.06        108.62         2.78 o                         
   2   3   8         12.84         13.98         1.23 o                         
   3   3   8       2360.74       2450.43        13.45 o                         
   4   3   8       1735.43       1716.10        14.63 o                         
   5   3   8         41.74         42.31         2.09 o                         
   6   3   8        160.99        163.79         3.85 o                         
   7   3   8        714.57        733.55         7.97 o                         
   8   3   8         12.75         12.79         1.11 o                         
   9   3   8         35.51         40.40         1.67 o                         
  10   3   8         32.11         31.81         1.94 o                         
  11   3   8        355.31        366.66         5.81 o                         
  12   3   8         10.75          9.78         1.04 o                         
  13   3   8        302.63        300.67         4.92 o                         
 -21   4   8         23.02         20.49         2.11 o                         
 -20   4   8         11.50         10.52         2.43 o                         
 -19   4   8        130.60        106.82         2.85 o                         
 -18   4   8        225.53        201.75         4.13 o                         
 -17   4   8         77.48         95.51         3.25 o                         
 -16   4   8        250.47        254.24         5.12 o                         
 -15   4   8        404.12        411.33         5.51 o                         
 -14   4   8        403.20        399.49         5.52 o                         
 -13   4   8        793.93        809.87         7.91 o                         
 -12   4   8         16.81         18.21         1.31 o                         
 -11   4   8        289.25        295.95         4.61 o                         
 -10   4   8        516.57        506.57         6.80 o                         
  -9   4   8          7.39          7.47         1.13 o                         
  -8   4   8         10.02         11.06         1.06 o                         
  -7   4   8          2.18          1.89         1.35 o                         
  -6   4   8         56.39         56.19         2.41 o                         
  -5   4   8         30.47         28.36         1.86 o                         
  -4   4   8         16.19         18.99         1.64 o                         
  -3   4   8          7.58         10.83         1.63 o                         
  -2   4   8         58.96         64.16         2.31 o                         
  -1   4   8         59.36         58.34         2.96 o                         
   0   4   8         30.00         30.16         1.76 o                         
   1   4   8        431.91        422.71         6.48 o                         
   2   4   8          2.02          4.55         0.91 o                         
   3   4   8          3.36          4.75         1.07 o                         
   4   4   8         77.22         77.52         2.75 o                         
   5   4   8        100.01        104.10         3.08 o                         
   6   4   8         51.77         53.10         2.23 o                         
   7   4   8         51.90         49.92         2.47 o                         
   8   4   8         68.34         79.54         2.92 o                         
   9   4   8          6.52          7.00         1.03 o                         
  10   4   8         33.02         28.79         1.75 o                         
  11   4   8          3.93          4.20         0.69 o                         
  12   4   8        175.72        171.66         4.83 o                         
 -17   5   8       1179.07       1220.21         9.93 o                         
 -16   5   8         81.46         83.42         2.96 o                         
 -15   5   8        269.25        282.66         5.61 o                         
 -14   5   8          8.97         12.84         1.24 o                         
 -13   5   8        231.59        240.80         4.55 o                         
 -12   5   8        279.40        294.98         5.12 o                         
 -11   5   8         11.35         12.06         1.26 o                         
 -10   5   8        605.91        619.02         8.07 o                         
  -9   5   8         54.25         51.41         1.91 o                         
  -8   5   8          1.65          1.70         0.78 o                         
  -7   5   8         75.45         70.39         2.65 o                         
  -6   5   8          0.77          1.15         1.08 o                         
  -5   5   8          1.10         -0.82         1.30 o                         
  -4   5   8          6.03          6.66         1.18 o                         
  -3   5   8          9.96         10.58         1.38 o                         
  -2   5   8          0.01          1.56         1.21 o                         
  -1   5   8         62.28         52.13         3.33 o                         
   0   5   8        306.65        291.73         7.50 o                         
   1   5   8        575.92        577.11        16.07 o                         
   2   5   8        157.29        158.79         5.65 o                         
   3   5   8          9.51          7.99         1.57 o                         
   4   5   8          7.13          9.59         1.44 o                         
   5   5   8         27.43         26.63         1.85 o                         
   6   5   8        189.33        193.95         3.82 o                         
   7   5   8         30.82         36.31         1.65 o                         
   8   5   8         72.44         80.48         3.39 o                         
   9   5   8        218.97        223.03         5.13 o                         
  10   5   8         45.42         48.65         3.41 o                         
  11   5   8         27.67         35.70         2.43 o                         
 -16   6   8         32.47         31.57         2.11 o                         
 -15   6   8         85.02         80.42         3.81 o                         
 -14   6   8        147.78        138.88         5.36 o                         
 -13   6   8          0.78          3.53         1.46 o                         
 -12   6   8        274.34        283.55        11.04 o                         
 -11   6   8         36.22         29.37         2.38 o                         
 -10   6   8         29.61         27.38         2.31 o                         
  -9   6   8        157.82        159.65         3.92 o                         
  -8   6   8         65.01         74.82         3.40 o                         
  -7   6   8         80.36         82.10         4.10 o                         
  -6   6   8        107.34        120.38         6.05 o                         
  -5   6   8         13.19         17.64         4.46 o                         
  -4   6   8          0.06          1.07         1.19 o                         
  -3   6   8          4.22          4.74         1.39 o                         
  -2   6   8         30.08         34.99         2.62 o                         
  -1   6   8         35.87         35.01         2.68 o                         
   0   6   8          0.15          0.63         1.85 o                         
   1   6   8          0.05         -0.31         1.99 o                         
   2   6   8         96.34        102.65         6.59 o                         
   3   6   8         17.44         20.28         2.06 o                         
   4   6   8        134.10        130.93         4.38 o                         
   5   6   8        139.53        137.78         8.99 o                         
   6   6   8        201.12        213.79         8.74 o                         
   7   6   8         12.51          8.64         1.95 o                         
   8   6   8        117.54        118.72         5.11 o                         
   9   6   8        336.45        327.34         7.38 o                         
 -13   7   8         16.41         16.59         1.58 o                         
 -12   7   8          8.24          4.63         1.18 o                         
 -11   7   8         11.12         10.59         1.54 o                         
 -10   7   8          0.00         -0.73         1.10 o                         
  -9   7   8          0.85          0.89         1.34 o                         
  -8   7   8         23.52         22.22         4.08 o                         
  -7   7   8         14.99         15.27         2.11 o                         
  -6   7   8          0.25          1.91         1.52 o                         
  -5   7   8        111.30        110.79         3.59 o                         
  -4   7   8          0.38          0.96         1.18 o                         
  -3   7   8          0.94          1.17         0.94 o                         
  -2   7   8        188.86        195.34         4.73 o                         
  -1   7   8       1356.05       1341.15        30.69 o                         
   0   7   8         79.89         63.94         4.14 o                         
   1   7   8        158.84        144.96         5.46 o                         
   2   7   8         86.40         80.83         3.92 o                         
   3   7   8          5.04          4.55         0.93 o                         
   4   7   8          2.30          2.65         0.82 o                         
   5   7   8         58.65         50.31         2.88 o                         
 -23   1   9         63.78         73.56         4.81 o                         
 -22   1   9         11.36          4.81         0.91 o                         
 -21   1   9         39.51         35.24         2.24 o                         
 -20   1   9          3.46          3.94         0.84 o                         
 -19   1   9         82.87         70.61         2.76 o                         
 -18   1   9          1.87          0.08         1.00 o                         
 -17   1   9        461.23        452.16         6.72 o                         
 -16   1   9        217.84        192.78         4.93 o                         
 -15   1   9         23.60         29.19         2.60 o                         
 -14   1   9       1075.38       1051.10        11.75 o                         
 -13   1   9       1039.61        987.23        10.27 o                         
 -12   1   9       1044.26        995.50         8.14 o                         
 -11   1   9       3631.18       3464.99        24.80 o                         
 -10   1   9        251.52        242.46         3.48 o                         
  -9   1   9       2181.26       2039.36        13.99 o                         
  -8   1   9       1579.41       1517.89        22.32 o                         
  -7   1   9       1585.21       1493.15        10.81 o                         
  -6   1   9         35.15         37.18         1.35 o                         
  -5   1   9          2.50          1.34         0.60 o                         
  -4   1   9         37.15         30.89         1.11 o                         
  -3   1   9         24.29         20.28         1.08 o                         
  -2   1   9        148.07        130.90         2.80 o                         
  -1   1   9         87.96        108.27         2.60 o                         
   0   1   9        138.20        134.29         2.97 o                         
   1   1   9         14.73         20.77         1.64 o                         
   2   1   9        103.68        105.55         2.71 o                         
   3   1   9         10.16         10.46         0.95 o                         
   4   1   9       1223.77       1258.98        11.04 o                         
   5   1   9       2140.01       2159.42        14.45 o                         
   6   1   9        136.88        148.62         3.90 o                         
   7   1   9       4987.68       5131.96        25.34 o                         
   8   1   9         60.91         63.83         2.70 o                         
   9   1   9        366.03        370.54         6.12 o                         
  10   1   9         31.53         30.81         2.10 o                         
  11   1   9         66.14         61.43         2.40 o                         
  12   1   9          6.46          5.26         0.89 o                         
  13   1   9         17.56         19.82         1.24 o                         
  14   1   9          0.80          0.79         0.64 o                         
 -22   2   9          0.53         -0.74         1.99 o                         
 -21   2   9          5.84          9.74         1.83 o                         
 -20   2   9         10.56          8.72         1.13 o                         
 -19   2   9          0.00          2.06         1.05 o                         
 -18   2   9         79.95         63.05         3.14 o                         
 -17   2   9         67.12         69.33         3.42 o                         
 -16   2   9         14.60         16.17         1.95 o                         
 -15   2   9         25.74         29.72         2.00 o                         
 -14   2   9         49.80         45.99         3.40 o                         
 -13   2   9        244.42        258.64         5.97 o                         
 -12   2   9        960.33        940.25        11.24 o                         
 -11   2   9        110.33        110.67         4.01 o                         
 -10   2   9       2626.17       2526.73        27.50 o                         
  -9   2   9        225.11        219.59         4.43 o                         
  -8   2   9          2.24          0.85         0.76 o                         
  -7   2   9        439.24        429.88         5.08 o                         
  -6   2   9        241.71        240.80         3.85 o                         
  -5   2   9        355.91        350.19         4.70 o                         
  -4   2   9         67.30         58.76         2.04 o                         
  -3   2   9          0.17          1.39         0.68 o                         
  -2   2   9         23.17         31.88         1.55 o                         
  -1   2   9        168.10        184.07         3.45 o                         
   0   2   9        493.19        503.67         5.68 o                         
   1   2   9          0.50          0.04         0.84 o                         
   2   2   9         43.35         45.50         1.93 o                         
   3   2   9         20.53         20.22         1.52 o                         
   4   2   9          2.78          2.88         1.30 o                         
   5   2   9         88.83         97.95         4.70 o                         
   6   2   9        557.33        592.33         7.85 o                         
   7   2   9         13.88         14.24         1.18 o                         
   8   2   9         43.77         42.46         2.12 o                         
   9   2   9        998.71       1023.16         9.43 o                         
  10   2   9        435.72        471.26         6.13 o                         
  11   2   9         60.95         58.18         2.10 o                         
  12   2   9         95.45         95.56         2.43 o                         
  13   2   9          5.92          7.49         0.83 o                         
  14   2   9          0.86          0.37         0.69 o                         
 -21   3   9          1.73          0.70         1.13 o                         
 -20   3   9        140.06        134.39         3.61 o                         
 -19   3   9          8.50          3.07         1.03 o                         
 -18   3   9          1.14          0.19         1.12 o                         
 -17   3   9         71.33         72.87         3.36 o                         
 -16   3   9        457.06        518.39         8.79 o                         
 -15   3   9        153.57        154.11         3.99 o                         
 -14   3   9         99.30         98.45         3.28 o                         
 -13   3   9        180.83        168.79         4.26 o                         
 -12   3   9         31.10         30.60         1.60 o                         
 -11   3   9          5.10          4.70         1.25 o                         
 -10   3   9          7.20          7.49         1.69 o                         
  -9   3   9       1188.46       1115.20        10.76 o                         
  -8   3   9          4.60          5.94         1.01 o                         
  -7   3   9         87.93         94.12         3.08 o                         
  -6   3   9        133.41        146.99         4.48 o                         
  -5   3   9          7.78          6.34         1.20 o                         
  -4   3   9        105.03        108.53         2.97 o                         
  -3   3   9         20.30         24.24         1.42 o                         
  -2   3   9          4.97          5.74         0.90 o                         
  -1   3   9        196.20        186.18         3.63 o                         
   0   3   9        730.68        689.37         9.32 o                         
   1   3   9        633.13        618.88         9.02 o                         
   2   3   9        639.85        632.12         9.18 o                         
   3   3   9        367.29        360.46         5.67 o                         
   4   3   9          8.79         11.32         1.67 o                         
   5   3   9          8.64         11.92         1.61 o                         
   6   3   9          0.75          0.81         1.18 o                         
   7   3   9          3.43          6.54         1.32 o                         
   8   3   9         12.79         12.31         1.57 o                         
   9   3   9        632.66        633.20         7.73 o                         
  10   3   9         32.06         31.36         2.24 o                         
  11   3   9          9.78          9.29         1.25 o                         
  12   3   9         25.12         18.10         2.03 o                         
 -20   4   9          3.09          2.64         1.34 o                         
 -19   4   9         48.21         38.75         2.36 o                         
 -18   4   9         33.33         38.80         2.02 o                         
 -17   4   9        144.78        143.41         3.54 o                         
 -16   4   9         20.51         20.52         1.80 o                         
 -15   4   9        208.80        222.93         4.19 o                         
 -14   4   9        367.02        365.68         5.55 o                         
 -13   4   9         35.99         36.83         1.83 o                         
 -12   4   9        349.13        335.42         5.33 o                         
 -11   4   9         39.74         40.47         2.00 o                         
 -10   4   9        192.77        183.09         4.83 o                         
  -9   4   9       1824.30       1833.11        15.11 o                         
  -8   4   9          1.55          3.32         0.85 o                         
  -7   4   9         35.50         35.96         1.82 o                         
  -6   4   9        317.51        319.78         6.30 o                         
  -5   4   9         49.88         49.56         2.57 o                         
  -4   4   9        144.54        133.25         3.98 o                         
  -3   4   9          1.67          0.48         1.07 o                         
  -2   4   9         70.99         65.40         3.81 o                         
  -1   4   9         37.45         46.66         2.66 o                         
   0   4   9         82.08        102.26         3.78 o                         
   1   4   9        346.55        331.92         6.72 o                         
   2   4   9        329.48        322.22         6.58 o                         
   3   4   9          2.98          4.32         1.17 o                         
   4   4   9        450.98        454.46         7.59 o                         
   5   4   9        126.57        126.23         3.91 o                         
   6   4   9         37.55         36.59         2.11 o                         
   7   4   9          6.95         10.42         1.59 o                         
   8   4   9          5.70          7.04         1.33 o                         
   9   4   9         29.91         36.95         2.82 o                         
  10   4   9        321.98        324.23         8.22 o                         
 -17   5   9         49.73         44.42         2.10 o                         
 -16   5   9          1.55         -0.76         1.16 o                         
 -15   5   9          0.00          1.59         0.91 o                         
 -14   5   9          8.91          4.23         0.80 o                         
 -13   5   9         46.27         50.59         2.29 o                         
 -12   5   9         32.35         28.44         2.25 o                         
 -11   5   9          9.45         14.67         1.85 o                         
 -10   5   9         29.72         28.53         1.56 o                         
  -9   5   9        429.43        434.58         5.86 o                         
  -8   5   9        140.15        145.31         3.30 o                         
  -7   5   9         13.74         16.22         1.67 o                         
  -6   5   9        200.81        214.40         4.82 o                         
  -5   5   9          5.26          4.08         1.35 o                         
  -4   5   9        251.04        245.12         5.32 o                         
  -3   5   9         42.57         46.71         3.10 o                         
  -2   5   9        438.23        434.56         9.02 o                         
  -1   5   9        113.30        106.67         6.90 o                         
   0   5   9        784.05        818.68        18.95 o                         
   1   5   9        229.44        236.38        10.26 o                         
   2   5   9          8.37          6.45         2.96 o                         
   3   5   9         53.22         45.12         4.58 o                         
   4   5   9          0.14          3.81         2.47 o                         
   5   5   9         46.37         50.22         7.24 o                         
   6   5   9          1.02          0.79         0.95 o                         
   7   5   9        172.39        192.09         9.13 o                         
   8   5   9         15.73         10.83         1.83 o                         
   9   5   9        257.74        283.93         6.94 o                         
 -15   6   9        165.83        155.84         4.18 o                         
 -14   6   9          0.60          1.34         0.93 o                         
 -13   6   9          0.71         -0.20         1.05 o                         
 -12   6   9        112.95        117.70         5.03 o                         
 -11   6   9         39.69         45.85         3.49 o                         
 -10   6   9         54.52         50.15         3.65 o                         
  -9   6   9          1.29         -0.08         1.46 o                         
  -8   6   9          0.57          0.78         1.64 o                         
  -7   6   9        292.91        312.44        13.08 o                         
  -6   6   9         59.45         66.13         4.26 o                         
  -5   6   9          0.63          1.58         1.02 o                         
  -4   6   9         39.40         40.54         3.14 o                         
  -3   6   9         57.41         59.83         3.07 o                         
  -2   6   9        104.00         99.42         3.93 o                         
  -1   6   9         10.98          6.23         1.40 o                         
   0   6   9        156.63        150.58         5.58 o                         
   1   6   9         26.18         24.64         2.04 o                         
   2   6   9        236.20        241.48         5.78 o                         
   3   6   9        177.91        164.38         8.74 o                         
   4   6   9         41.29         48.49         2.60 o                         
   5   6   9         28.02         23.24         2.29 o                         
   6   6   9         53.64         51.53         3.45 o                         
   7   6   9         25.15         35.01         2.47 o                         
 -11   7   9        176.97        174.75         4.71 o                         
 -10   7   9         46.41         46.66         2.72 o                         
  -9   7   9          0.01         -1.05         1.05 o                         
  -8   7   9         64.42         64.27         3.37 o                         
  -7   7   9         60.73         63.41         2.18 o                         
  -6   7   9          0.06          0.00         0.70 o                         
  -5   7   9         50.01         48.35         2.13 o                         
  -4   7   9         47.10         51.33         2.25 o                         
  -3   7   9         58.61         54.31         2.84 o                         
  -2   7   9         95.55         97.00         2.96 o                         
  -1   7   9         40.01         37.19         1.79 o                         
   0   7   9          3.97          7.22         1.42 o                         
   1   7   9          1.85          2.84         1.01 o                         
   2   7   9         97.76        102.65         3.77 o                         
 -22   0  10          3.55          6.57         1.83 o                         
 -21   0  10          8.96          3.08         1.70 o                         
 -20   0  10        173.16        189.00        13.23 o                         
 -19   0  10         56.60         69.01         3.77 o                         
 -18   0  10        207.00        165.03         4.55 o                         
 -17   0  10        613.00        568.53        10.85 o                         
 -16   0  10          3.45          3.14         1.13 o                         
 -15   0  10        136.50        140.85         4.87 o                         
 -14   0  10          0.03          0.69         1.79 o                         
 -13   0  10         42.40         46.21         2.73 o                         
 -12   0  10        517.90        484.44         9.48 o                         
 -11   0  10       6006.19       5753.58        24.54 o                         
 -10   0  10       4060.63       3926.87        22.01 o                         
  -9   0  10       3650.25       3506.33        27.49 o                         
  -8   0  10         46.95         50.08         2.34 o                         
  -7   0  10        200.47        211.31         4.60 o                         
  -6   0  10          0.28         -0.91         0.91 o                         
  -5   0  10        281.29        278.37         5.25 o                         
  -4   0  10         35.40         35.87         2.70 o                         
  -3   0  10          0.35          0.86         1.15 o                         
  -2   0  10          1.13          3.37         1.17 o                         
  -1   0  10         10.41         10.74         2.03 o                         
   0   0  10         19.29         18.62         2.29 o                         
   1   0  10         10.76         10.81         1.55 o                         
   2   0  10        178.24        183.82         5.83 o                         
   3   0  10          0.11         -0.48         1.22 o                         
   4   0  10          3.01          1.46         1.26 o                         
   5   0  10        130.34        136.29         5.29 o                         
   6   0  10        641.75        631.88        11.27 o                         
   7   0  10          7.62         11.98         1.96 o                         
   8   0  10       1055.37       1092.10        15.09 o                         
   9   0  10        878.64        916.88        22.25 o                         
  10   0  10         46.08         42.33         2.86 o                         
  11   0  10         14.37         16.24         1.66 o                         
  12   0  10         21.76         20.47         2.19 o                         
  13   0  10         35.37         35.45         1.69 o                         
 -22   1  10         17.82         20.44         1.74 o                         
 -21   1  10         64.30         60.97         2.52 o                         
 -20   1  10         29.28         23.28         1.52 o                         
 -19   1  10         32.40         30.70         1.81 o                         
 -18   1  10        136.29        134.25         4.09 o                         
 -17   1  10        339.03        323.20         6.61 o                         
 -16   1  10        178.39        156.77         5.42 o                         
 -15   1  10        234.16        257.22         7.08 o                         
 -14   1  10         96.24         93.59         3.65 o                         
 -13   1  10        102.43        102.25         3.04 o                         
 -12   1  10        307.84        310.15         5.29 o                         
 -11   1  10          1.18          1.71         1.51 o                         
 -10   1  10        609.32        597.72         5.94 o                         
  -9   1  10          2.20          2.44         0.65 o                         
  -8   1  10        598.83        595.10         5.44 o                         
  -7   1  10        661.45        655.95         5.68 o                         
  -6   1  10        428.75        395.01         4.37 o                         
  -5   1  10         41.95         31.87         1.27 o                         
  -4   1  10          0.08         -0.17         0.60 o                         
  -3   1  10         62.87         59.54         2.51 o                         
  -2   1  10         50.42         58.13         2.00 o                         
  -1   1  10          2.38          3.11         0.95 o                         
   0   1  10          2.43          3.66         1.10 o                         
   1   1  10        336.96        319.10         5.38 o                         
   2   1  10         35.64         36.90         1.95 o                         
   3   1  10         46.15         51.89         2.27 o                         
   4   1  10         87.98         90.64         4.12 o                         
   5   1  10        510.54        532.80         7.20 o                         
   6   1  10        777.60        813.58        12.74 o                         
   7   1  10        454.80        458.25         6.62 o                         
   8   1  10        806.91        846.62         8.70 o                         
   9   1  10        213.73        208.14         4.17 o                         
  10   1  10         81.00         79.57         2.47 o                         
  11   1  10        152.43        152.26         3.06 o                         
  12   1  10          8.39          9.46         0.89 o                         
 -22   2  10         48.91         53.57         2.38 o                         
 -21   2  10        144.00        127.44         4.17 o                         
 -20   2  10          7.84          8.39         0.98 o                         
 -19   2  10         38.61         32.05         1.79 o                         
 -18   2  10          0.08          1.25         1.26 o                         
 -17   2  10          6.72          6.18         1.37 o                         
 -16   2  10        165.37        172.14         5.08 o                         
 -15   2  10         49.61         51.77         2.48 o                         
 -14   2  10        206.72        197.10         5.29 o                         
 -13   2  10       1674.21       1657.91        15.28 o                         
 -12   2  10        296.85        296.96         6.54 o                         
 -11   2  10        111.78        113.49         4.07 o                         
 -10   2  10        185.01        178.74         5.07 o                         
  -9   2  10       1478.90       1473.05        11.29 o                         
  -8   2  10        104.92        111.30         3.05 o                         
  -7   2  10         18.97         18.98         1.42 o                         
  -6   2  10        200.39        209.44         3.94 o                         
  -5   2  10         54.31         59.61         2.50 o                         
  -4   2  10          1.00          6.64         1.76 o                         
  -3   2  10        146.14        134.87         3.17 o                         
  -2   2  10         78.07         70.86         2.58 o                         
  -1   2  10        138.35        146.40         3.66 o                         
   0   2  10         32.30         44.85         2.15 o                         
   1   2  10          8.95          7.46         0.99 o                         
   2   2  10          4.72          3.19         0.85 o                         
   3   2  10          0.03          0.54         0.71 o                         
   4   2  10         21.74         28.45         1.54 o                         
   5   2  10          2.98          1.93         0.89 o                         
   6   2  10        411.25        416.48        11.02 o                         
   7   2  10        138.47        133.71         4.13 o                         
   8   2  10       1313.58       1361.43        11.45 o                         
   9   2  10        221.68        241.15         3.96 o                         
  10   2  10        187.70        187.73         3.98 o                         
  11   2  10         76.80         76.23         2.93 o                         
  12   2  10        236.99        241.38        12.48 o                         
 -21   3  10          1.52         -1.42         1.42 o                         
 -20   3  10         53.83         45.87         1.97 o                         
 -19   3  10        160.26        136.93         3.64 o                         
 -18   3  10        145.75        138.91         3.46 o                         
 -17   3  10        547.69        566.84         8.46 o                         
 -16   3  10         53.42         50.65         2.77 o                         
 -15   3  10        313.42        307.65         5.39 o                         
 -14   3  10         51.30         51.60         2.43 o                         
 -13   3  10         54.75         57.60         2.55 o                         
 -12   3  10         32.91         31.50         1.99 o                         
 -11   3  10         73.34         78.43         2.92 o                         
 -10   3  10         15.24         15.07         1.78 o                         
  -9   3  10        882.20        856.21        11.85 o                         
  -8   3  10       1336.80       1259.49        13.16 o                         
  -7   3  10        576.68        556.38         8.75 o                         
  -6   3  10          0.76          1.65         1.24 o                         
  -5   3  10          5.29          5.40         1.30 o                         
  -4   3  10         30.31         33.03         2.27 o                         
  -3   3  10          1.58          0.93         1.12 o                         
  -2   3  10         86.63         92.78         3.64 o                         
  -1   3  10        146.75        121.99         3.99 o                         
   0   3  10         76.97         82.19         3.17 o                         
   1   3  10        174.16        165.72         4.90 o                         
   2   3  10         90.81         94.91         3.71 o                         
   3   3  10        164.87        176.78         4.95 o                         
   4   3  10         24.48         23.35         1.92 o                         
   5   3  10         66.49         72.78         3.98 o                         
   6   3  10         36.44         37.20         2.68 o                         
   7   3  10          0.02         -0.23         0.86 o                         
   8   3  10       1814.40       1920.65        12.29 o                         
   9   3  10        513.85        540.56         8.05 o                         
  10   3  10        256.75        270.82        27.06 o                         
  11   3  10        147.69        185.74         5.11 o                         
 -19   4  10          1.94          0.00         0.82 o                         
 -18   4  10        132.66        129.04         3.90 o                         
 -17   4  10          0.00          1.41         0.98 o                         
 -16   4  10        339.84        365.67         7.53 o                         
 -15   4  10         91.83         99.10         4.23 o                         
 -14   4  10         21.48         19.67         2.27 o                         
 -13   4  10        116.43        116.79         2.99 o                         
 -12   4  10         99.25        104.73         2.92 o                         
 -11   4  10         38.75         41.44         1.93 o                         
 -10   4  10         14.94         17.47         1.71 o                         
  -9   4  10        972.82        928.25        10.82 o                         
  -8   4  10         63.39         57.98         2.80 o                         
  -7   4  10        135.11        141.47         3.47 o                         
  -6   4  10          7.94          5.46         1.20 o                         
  -5   4  10         24.53         35.05         2.32 o                         
  -4   4  10         22.67         21.49         1.73 o                         
  -3   4  10          0.51          0.42         0.97 o                         
  -2   4  10        148.45        142.44         5.60 o                         
  -1   4  10        242.78        219.78         6.82 o                         
   0   4  10          0.67          1.88         1.23 o                         
   1   4  10         17.93         20.11         1.87 o                         
   2   4  10          4.20          2.23         1.07 o                         
   3   4  10         12.75         10.97         1.41 o                         
   4   4  10         67.59         62.71         2.74 o                         
   5   4  10         91.75         92.23         3.08 o                         
   6   4  10         29.04         29.52         1.72 o                         
   7   4  10        310.30        342.95        10.04 o                         
   8   4  10        100.59        112.87         5.21 o                         
   9   4  10         45.00         43.86         2.64 o                         
 -17   5  10        238.03        205.58         5.76 o                         
 -16   5  10        113.35        106.29         3.04 o                         
 -15   5  10        184.28        183.47         3.41 o                         
 -14   5  10          4.33          3.27         0.84 o                         
 -13   5  10        152.93        137.36         3.33 o                         
 -12   5  10          7.73         10.09         1.12 o                         
 -11   5  10         14.62         15.65         1.37 o                         
 -10   5  10          7.89          5.59         0.92 o                         
  -9   5  10          0.26         -0.54         0.78 o                         
  -8   5  10          9.28          8.51         1.23 o                         
  -7   5  10        176.73        188.76         4.29 o                         
  -6   5  10        297.04        307.08         5.58 o                         
  -5   5  10        166.73        175.34         4.30 o                         
  -4   5  10         50.94         50.77         2.43 o                         
  -3   5  10          3.66          2.46         1.31 o                         
  -2   5  10         10.83         10.28         1.76 o                         
  -1   5  10        106.06         99.84         4.28 o                         
   0   5  10        221.31        208.54         5.98 o                         
   1   5  10        270.86        270.96         6.66 o                         
   2   5  10        108.57        101.89         4.09 o                         
   3   5  10         12.03         11.23         2.35 o                         
   4   5  10         25.76         26.12         2.31 o                         
   5   5  10         77.60         85.31         5.56 o                         
   6   5  10        100.83        112.21         4.22 o                         
   7   5  10         57.93         59.84         3.25 o                         
 -13   6  10         43.21         38.22         2.23 o                         
 -12   6  10          0.15         -0.08         1.05 o                         
 -11   6  10        349.95        336.88         7.71 o                         
 -10   6  10        267.76        268.75         7.26 o                         
  -9   6  10        488.34        476.24        10.06 o                         
  -8   6  10          4.50          4.36         0.85 o                         
  -7   6  10        140.24        155.60         4.44 o                         
  -6   6  10        200.55        188.58         4.59 o                         
  -5   6  10         45.65         46.65         2.80 o                         
  -4   6  10          2.75          4.97         2.70 o                         
  -3   6  10          0.49          0.02         0.89 o                         
  -2   6  10        105.64         97.84         3.55 o                         
  -1   6  10          0.00          0.88         2.72 o                         
   0   6  10         79.89         76.51         3.67 o                         
   1   6  10         25.98         29.30         2.13 o                         
   2   6  10         41.00         45.15         2.25 o                         
   3   6  10         69.65         69.24         5.60 o                         
   4   6  10         17.75         16.30         1.58 o                         
  -7   7  10         42.32         49.70         2.56 o                         
  -6   7  10         10.10          8.93         1.22 o                         
  -5   7  10          7.30          9.17         1.18 o                         
  -4   7  10          1.76          1.30         0.81 o                         
 -21   1  11         49.94         42.73         2.56 o                         
 -20   1  11          7.24          7.17         1.24 o                         
 -19   1  11         53.43         41.56         1.79 o                         
 -18   1  11        157.12        145.29         4.30 o                         
 -17   1  11         20.10         22.45         1.88 o                         
 -16   1  11        528.46        514.92         9.27 o                         
 -15   1  11        102.01         99.81         4.32 o                         
 -14   1  11        337.14        330.26         6.59 o                         
 -13   1  11        469.42        455.51         6.39 o                         
 -12   1  11         14.03         17.95         1.48 o                         
 -11   1  11        153.63        148.98         3.84 o                         
 -10   1  11        839.49        830.87         7.96 o                         
  -9   1  11        453.51        429.46         5.09 o                         
  -8   1  11        142.70        151.89         3.05 o                         
  -7   1  11        133.64        141.23         2.97 o                         
  -6   1  11         30.62         46.24         1.76 o                         
  -5   1  11          7.47         13.22         1.04 o                         
  -4   1  11          2.20          4.91         0.85 o                         
  -3   1  11         34.13         46.76         1.91 o                         
  -2   1  11          0.53          1.24         0.82 o                         
  -1   1  11          0.55          2.08         0.84 o                         
   0   1  11         31.11         25.72         1.48 o                         
   1   1  11          4.11          1.61         1.13 o                         
   2   1  11         35.68         34.18         2.26 o                         
   3   1  11         59.69         61.92         3.03 o                         
   4   1  11         12.44         13.15         1.68 o                         
   5   1  11         17.66         19.92         1.43 o                         
   6   1  11        314.07        328.58         5.11 o                         
   7   1  11          8.27         10.43         1.60 o                         
   8   1  11         52.85         57.47         1.98 o                         
   9   1  11        321.71        332.41         4.20 o                         
  10   1  11          0.55         -0.65         0.65 o                         
 -21   2  11         13.38         14.23         1.39 o                         
 -20   2  11          4.07          5.88         0.69 o                         
 -19   2  11         44.12         51.17         1.95 o                         
 -18   2  11          0.47         -0.21         0.87 o                         
 -17   2  11        134.57        123.41         3.84 o                         
 -16   2  11         55.76         62.73         2.97 o                         
 -15   2  11         52.91         61.27         3.03 o                         
 -14   2  11         79.79         79.27         3.32 o                         
 -13   2  11         48.49         45.04         2.72 o                         
 -12   2  11        163.33        162.70         4.88 o                         
 -11   2  11         66.61         68.48         3.46 o                         
 -10   2  11        463.65        451.38         8.13 o                         
  -9   2  11       2967.35       2960.17        23.84 o                         
  -8   2  11        731.35        724.50         8.35 o                         
  -7   2  11         14.49         12.98         1.67 o                         
  -6   2  11        158.42        136.41         3.68 o                         
  -5   2  11        154.42        135.64         3.69 o                         
  -4   2  11        271.32        220.49         5.57 o                         
  -3   2  11         84.02         75.87         2.77 o                         
  -2   2  11         79.36         60.03         2.49 o                         
  -1   2  11        207.43        188.39         4.28 o                         
   0   2  11        308.33        270.94         5.05 o                         
   1   2  11         99.70         97.82         2.69 o                         
   2   2  11          0.16         -0.73         0.74 o                         
   3   2  11          6.67          6.06         0.85 o                         
   4   2  11         13.43         13.03         1.19 o                         
   5   2  11        325.88        327.61         7.82 o                         
   6   2  11        167.78        168.02         5.42 o                         
   7   2  11        161.41        166.56         5.10 o                         
   8   2  11          4.57          2.50         0.93 o                         
   9   2  11          0.23          3.09         1.18 o                         
  10   2  11        146.59        144.82         3.41 o                         
 -20   3  11          5.15          4.38         1.34 o                         
 -19   3  11          2.87          4.71         1.06 o                         
 -18   3  11         52.66         59.95         1.74 o                         
 -17   3  11         75.36         73.81         3.43 o                         
 -16   3  11         19.07         17.84         1.76 o                         
 -15   3  11         67.13         69.57         2.98 o                         
 -14   3  11         35.31         34.01         1.88 o                         
 -13   3  11        328.50        317.45         6.34 o                         
 -12   3  11         52.49         52.80         2.77 o                         
 -11   3  11        766.30        755.93        10.12 o                         
 -10   3  11        107.99        113.12         4.62 o                         
  -9   3  11        218.85        227.99         5.67 o                         
  -8   3  11        424.40        439.45         7.89 o                         
  -7   3  11         13.79         17.03         2.29 o                         
  -6   3  11        215.69        207.14         5.41 o                         
  -5   3  11         22.35         21.24         1.59 o                         
  -4   3  11        152.48        156.14         4.62 o                         
  -3   3  11         53.39         53.21         2.76 o                         
  -2   3  11         62.79         62.22         2.50 o                         
  -1   3  11          2.72          3.35         0.92 o                         
   0   3  11         20.13         18.54         1.43 o                         
   1   3  11         99.85         93.39         3.59 o                         
   2   3  11         31.48         26.65         2.01 o                         
   3   3  11          7.17          6.27         1.11 o                         
   4   3  11          3.66          2.65         1.12 o                         
   5   3  11        122.26        131.98         3.60 o                         
   6   3  11          5.84          4.54         0.86 o                         
   7   3  11        196.07        194.75         4.82 o                         
   8   3  11         42.06         35.67         2.11 o                         
   9   3  11          5.24          1.99         0.73 o                         
 -18   4  11         15.66         15.64         1.32 o                         
 -17   4  11         57.33         68.63         3.62 o                         
 -16   4  11          0.89          0.23         0.90 o                         
 -15   4  11        161.18        168.31         4.83 o                         
 -14   4  11         61.87         63.34         3.75 o                         
 -13   4  11         43.20         45.44         2.21 o                         
 -12   4  11         87.34         79.10         2.32 o                         
 -11   4  11         40.16         38.98         1.78 o                         
 -10   4  11        188.20        182.57         3.81 o                         
  -9   4  11        213.65        220.37         5.11 o                         
  -8   4  11        409.98        420.34         8.33 o                         
  -7   4  11       1208.87       1201.03         9.81 o                         
  -6   4  11        635.80        634.62         7.13 o                         
  -5   4  11         53.11         53.33         2.59 o                         
  -4   4  11        290.73        271.76         5.90 o                         
  -3   4  11          9.92          9.94         1.95 o                         
  -2   4  11        339.74        313.25         7.88 o                         
  -1   4  11        124.36        113.85         4.75 o                         
   0   4  11         12.07          9.56         1.64 o                         
   1   4  11        173.30        164.77         5.39 o                         
   2   4  11          0.24          1.23         1.30 o                         
   3   4  11          6.15          5.42         1.05 o                         
   4   4  11         54.93         57.29         3.54 o                         
   5   4  11         16.26         11.60         1.41 o                         
   6   4  11         18.24         18.40         1.39 o                         
 -15   5  11          6.43          2.84         0.97 o                         
 -14   5  11         73.20         83.13         2.71 o                         
 -13   5  11          8.29          8.22         0.85 o                         
 -12   5  11          5.36          4.48         0.75 o                         
 -11   5  11        101.34        100.38         5.96 o                         
 -10   5  11         25.36         24.72         1.81 o                         
  -9   5  11        230.18        236.47         6.24 o                         
  -8   5  11        453.03        427.82         7.54 o                         
  -7   5  11         53.09         53.60         2.13 o                         
  -6   5  11        522.79        552.37         6.84 o                         
  -5   5  11        161.01        167.68         3.83 o                         
  -4   5  11         28.79         26.08         1.63 o                         
  -3   5  11         34.81         35.37         1.83 o                         
  -2   5  11          1.07         -0.37         1.76 o                         
  -1   5  11         82.01         99.70         3.79 o                         
   0   5  11         78.18         87.46         3.43 o                         
   1   5  11         45.44         41.50         2.36 o                         
   2   5  11          0.41          2.34         0.99 o                         
   3   5  11         18.77         20.63         1.55 o                         
   4   5  11          7.59          9.49         1.03 o                         
 -10   6  11          0.04         -0.24         0.73 o                         
  -9   6  11        299.84        279.26         6.45 o                         
  -8   6  11         42.35         39.60         2.64 o                         
  -7   6  11         57.56         61.02         3.29 o                         
  -6   6  11          2.23          2.96         1.08 o                         
  -5   6  11        177.56        177.25         5.23 o                         
  -4   6  11        172.59        177.13         3.96 o                         
  -3   6  11         12.48         14.57         1.60 o                         
  -2   6  11        330.34        346.01        15.01 o                         
  -1   6  11          5.76          8.52         1.48 o                         
   0   6  11          3.85          5.33         2.58 o                         
   1   6  11          2.61          3.77         1.01 o                         
 -20   0  12         82.57         74.57         4.46 o                         
 -19   0  12         75.56         81.43         5.15 o                         
 -18   0  12         10.80         14.81         2.96 o                         
 -16   0  12        139.51        143.47         5.60 o                         
 -15   0  12         11.06         11.36         2.15 o                         
 -14   0  12          0.08          0.30         0.99 o                         
 -13   0  12        114.39        119.61         6.49 o                         
 -12   0  12         65.40         59.57         2.73 o                         
 -11   0  12         15.94         14.48         1.51 o                         
 -10   0  12        229.90        234.84         5.41 o                         
  -9   0  12        431.68        425.98         7.71 o                         
  -8   0  12       1022.88        984.82        11.13 o                         
  -7   0  12        717.99        745.49         9.66 o                         
  -6   0  12          1.87          4.75         1.20 o                         
  -5   0  12        824.97        745.78        10.49 o                         
  -4   0  12         62.16         75.26         3.16 o                         
  -3   0  12       1227.24       1078.65        14.55 o                         
  -2   0  12       1058.00        939.24        14.26 o                         
  -1   0  12        124.50        105.05         4.91 o                         
   0   0  12        772.00        780.60        38.40 o                         
   1   0  12        543.39        521.76        14.93 o                         
   2   0  12         71.53         64.77         3.17 o                         
   3   0  12          0.88          2.04         1.08 o                         
   4   0  12         10.20         11.00         1.36 o                         
   5   0  12         26.41         24.84         1.88 o                         
   6   0  12        140.06        144.20         3.59 o                         
   7   0  12        249.96        244.09         6.03 o                         
   8   0  12         13.94          8.64         0.93 o                         
 -20   1  12         14.93         18.72         1.99 o                         
 -19   1  12         18.63         29.48         1.74 o                         
 -18   1  12         36.56         31.77         1.55 o                         
 -17   1  12        124.61        112.39         3.39 o                         
 -16   1  12          3.12          2.32         1.01 o                         
 -15   1  12         20.43         19.36         1.95 o                         
 -14   1  12         13.43         18.43         2.07 o                         
 -13   1  12         44.36         46.62         2.01 o                         
 -12   1  12          3.02          3.28         0.89 o                         
 -11   1  12         18.98         19.04         1.56 o                         
 -10   1  12        811.10        793.08         8.63 o                         
  -9   1  12        602.39        583.79         7.56 o                         
  -8   1  12        728.21        731.53         6.64 o                         
  -7   1  12         24.32         22.85         1.30 o                         
  -6   1  12        105.18        108.10         2.59 o                         
  -5   1  12         14.05          9.36         1.09 o                         
  -4   1  12        133.90        114.24         3.02 o                         
  -3   1  12          3.84          2.32         0.69 o                         
  -2   1  12         25.63         22.54         1.41 o                         
  -1   1  12         10.40         11.69         1.03 o                         
   0   1  12          0.90          0.35         0.69 o                         
   1   1  12          3.57          2.76         0.86 o                         
   2   1  12          3.77          4.84         0.94 o                         
   3   1  12          0.47          1.12         0.83 o                         
   4   1  12         21.59         23.43         1.42 o                         
   5   1  12         10.25         10.67         1.23 o                         
   6   1  12          1.01          1.64         0.76 o                         
   7   1  12          0.47          0.38         0.68 o                         
   8   1  12         93.08         83.02         2.68 o                         
 -19   2  12         80.16         99.12         2.14 o                         
 -18   2  12        229.95        224.70         3.26 o                         
 -17   2  12         61.52         66.40         2.50 o                         
 -16   2  12         35.50         41.39         2.17 o                         
 -15   2  12         61.22         66.31         2.83 o                         
 -14   2  12        158.56        166.92         3.90 o                         
 -13   2  12          0.01         -0.50         1.16 o                         
 -12   2  12         37.04         38.48         2.44 o                         
 -11   2  12         98.17        104.24         3.86 o                         
 -10   2  12        174.50        194.88         4.11 o                         
  -9   2  12         97.88         92.85         2.96 o                         
  -8   2  12        174.74        164.24         3.99 o                         
  -7   2  12        250.72        228.18         4.69 o                         
  -6   2  12         66.77         49.81         2.29 o                         
  -5   2  12        275.58        223.76         4.67 o                         
  -4   2  12         43.81         39.61         2.09 o                         
  -3   2  12        122.17        109.18         3.31 o                         
  -2   2  12        257.84        264.78         4.87 o                         
  -1   2  12        574.99        528.62         6.77 o                         
   0   2  12        120.35        125.52         3.28 o                         
   1   2  12          0.29         -0.80         0.80 o                         
   2   2  12        123.79        137.22         3.14 o                         
   3   2  12          1.67          0.96         1.12 o                         
   4   2  12        131.51        144.61         5.68 o                         
   5   2  12         21.04         21.64         1.89 o                         
   6   2  12         74.60         72.72         2.93 o                         
   7   2  12         74.54         85.45         2.88 o                         
   8   2  12        248.58        266.08         5.72 o                         
 -18   3  12          8.79          5.01         1.01 o                         
 -17   3  12          0.72          1.02         0.87 o                         
 -16   3  12         25.20         37.12         2.29 o                         
 -15   3  12         53.74         50.25         2.78 o                         
 -14   3  12          2.19          2.66         0.93 o                         
 -13   3  12          3.07          0.40         0.97 o                         
 -12   3  12          8.41          6.23         1.16 o                         
 -11   3  12         69.38         74.47         3.08 o                         
 -10   3  12          9.75         12.33         1.57 o                         
  -9   3  12        580.60        591.48        10.27 o                         
  -8   3  12        377.60        405.90         7.26 o                         
  -7   3  12         79.37         92.52         3.54 o                         
  -6   3  12        185.89        170.16         3.91 o                         
  -5   3  12        192.04        192.77         4.03 o                         
  -4   3  12          1.37          0.45         0.82 o                         
  -3   3  12          2.60          1.30         0.80 o                         
  -2   3  12         37.78         30.97         2.00 o                         
  -1   3  12          0.00          0.81         1.76 o                         
   0   3  12          0.56          1.71         1.72 o                         
   1   3  12          2.06          0.45         0.88 o                         
   2   3  12        414.76        415.02         6.33 o                         
   3   3  12         36.53         32.59         1.77 o                         
   4   3  12          1.13          2.28         0.97 o                         
   5   3  12          5.94          7.86         1.17 o                         
   6   3  12          0.65          0.21         1.74 o                         
 -16   4  12        220.99        226.59         4.40 o                         
 -15   4  12          0.04          1.00         0.80 o                         
 -14   4  12          0.24          0.26         1.70 o                         
 -13   4  12         10.20         14.95         1.53 o                         
 -12   4  12         11.12         12.36         1.30 o                         
 -11   4  12          7.72          9.95         0.85 o                         
 -10   4  12         81.18         78.34         2.19 o                         
  -9   4  12        189.27        183.62         3.48 o                         
  -8   4  12        180.16        209.84         4.59 o                         
  -7   4  12          4.84         10.43         1.29 o                         
  -6   4  12         31.34         32.75         2.45 o                         
  -5   4  12          0.95          2.33         0.90 o                         
  -4   4  12         25.84         20.96         3.67 o                         
  -3   4  12         21.99         21.10         2.18 o                         
  -2   4  12          8.12          8.96         1.63 o                         
  -1   4  12         94.84         96.04         4.42 o                         
   0   4  12          2.60          5.95         0.81 o                         
   1   4  12         28.26         24.30         1.84 o                         
   2   4  12        250.99        257.58         5.23 o                         
   3   4  12         62.29         74.32         2.55 o                         
   4   4  12         39.09         39.19         2.47 o                         
 -11   5  12          2.39          5.79         2.11 o                         
 -10   5  12         15.73         15.07         1.08 o                         
  -9   5  12        439.67        474.10         5.16 o                         
  -8   5  12        117.79        103.50         2.55 o                         
  -7   5  12        358.54        365.83         7.14 o                         
  -6   5  12        153.44        161.96         3.24 o                         
  -5   5  12         13.88         12.84         0.99 o                         
  -4   5  12          8.87          9.41         0.86 o                         
  -3   5  12         43.04         43.84         2.21 o                         
  -2   5  12        194.79        191.84         4.36 o                         
  -1   5  12          1.41          5.06         1.01 o                         
   0   5  12        116.39        101.68         5.17 o                         
   1   5  12        127.76        131.90         5.25 o                         
 -18   1  13        275.58        330.93         6.30 o                         
 -17   1  13         11.76         11.39         1.33 o                         
 -16   1  13         51.64         56.87         2.76 o                         
 -15   1  13         95.44        102.16         3.12 o                         
 -14   1  13         96.25         98.16         3.69 o                         
 -13   1  13        105.94         94.34         2.82 o                         
 -12   1  13         58.79         62.92         2.21 o                         
 -11   1  13         58.41         53.77         2.14 o                         
 -10   1  13        203.76        193.01         4.03 o                         
  -9   1  13        836.37        827.71         8.44 o                         
  -8   1  13        112.18        124.72         3.36 o                         
  -7   1  13          2.53          2.95         1.00 o                         
  -6   1  13          3.70          2.24         0.89 o                         
  -5   1  13          7.23          3.70         1.06 o                         
  -4   1  13          3.53          2.26         1.83 o                         
  -3   1  13        233.95        223.43         4.39 o                         
  -2   1  13         83.76         77.38         2.25 o                         
  -1   1  13         72.10         72.17         2.50 o                         
   0   1  13         18.96         24.32         1.52 o                         
   1   1  13         25.09         23.30         1.34 o                         
   2   1  13         12.19          8.99         1.24 o                         
   3   1  13        130.71        136.58         2.71 o                         
   4   1  13         21.54         19.73         1.19 o                         
   5   1  13          0.01         -0.50         0.50 o                         
   6   1  13          0.67          0.57         0.93 o                         
 -17   2  13         25.32         23.72         1.49 o                         
 -16   2  13         17.33         16.19         2.05 o                         
 -15   2  13         28.87         28.86         2.04 o                         
 -14   2  13         81.21         84.46         3.46 o                         
 -13   2  13          1.98          1.59         0.91 o                         
 -12   2  13          0.22          0.06         0.90 o                         
 -11   2  13         31.88         31.80         2.05 o                         
 -10   2  13         72.09         74.60         3.05 o                         
  -9   2  13         81.70         74.81         3.05 o                         
  -8   2  13          0.05         -0.21         0.81 o                         
  -7   2  13         21.95         28.65         1.69 o                         
  -6   2  13        120.31        109.25         3.08 o                         
  -5   2  13          5.24          2.58         0.85 o                         
  -4   2  13         38.59         39.33         1.90 o                         
  -3   2  13        116.93        115.33         3.09 o                         
  -2   2  13          0.78          0.12         0.77 o                         
  -1   2  13        343.31        317.53         4.74 o                         
   0   2  13          2.05          1.91         0.75 o                         
   1   2  13         20.42         15.60         1.78 o                         
   2   2  13         94.98        108.71         3.85 o                         
   3   2  13         14.27         21.19         1.33 o                         
   4   2  13        135.42        154.38         3.06 o                         
   5   2  13          1.53          0.70         0.66 o                         
 -16   3  13         38.47         45.91         5.78 o                         
 -15   3  13        188.87        227.64         5.38 o                         
 -14   3  13         14.82         20.66         1.74 o                         
 -13   3  13         13.89         20.59         1.47 o                         
 -12   3  13          8.46          6.89         0.96 o                         
 -11   3  13         13.95         16.47         1.38 o                         
 -10   3  13         18.50         13.95         1.39 o                         
  -9   3  13         21.49         21.50         1.71 o                         
  -8   3  13        200.50        171.78         4.24 o                         
  -7   3  13         65.18         80.39         2.95 o                         
  -6   3  13         19.32         21.03         1.65 o                         
  -5   3  13         36.62         38.93         1.67 o                         
  -4   3  13         19.76         22.73         1.33 o                         
  -3   3  13         55.70         58.26         2.37 o                         
  -2   3  13         97.16         91.69         2.94 o                         
  -1   3  13         14.64          9.67         1.08 o                         
   0   3  13         24.35         20.67         1.39 o                         
   1   3  13         56.66         44.78         1.79 o                         
   2   3  13         70.78         75.78         2.78 o                         
   3   3  13        103.39        113.75         3.07 o                         
 -13   4  13        111.36        112.71         3.61 o                         
 -12   4  13         32.86         33.17         1.44 o                         
 -11   4  13        103.05         96.54         2.54 o                         
 -10   4  13          1.07          0.18         0.64 o                         
  -9   4  13        323.26        316.42         6.08 o                         
  -8   4  13         33.29         47.13         1.73 o                         
  -7   4  13         30.28         32.07         2.11 o                         
  -6   4  13          9.65         11.91         1.76 o                         
  -5   4  13         63.65         56.94         2.96 o                         
  -4   4  13          5.24          6.27         0.86 o                         
  -3   4  13          7.70          8.10         0.93 o                         
  -2   4  13          2.62          4.20         0.88 o                         
  -1   4  13          0.01         -0.06         0.98 o                         
   0   4  13          0.40          1.24         0.74 o                         
   1   4  13         46.01         53.80         2.64 o                         
 -16   0  14         10.45         11.08         1.79 o                         
 -14   0  14        107.33        109.55         4.02 o                         
 -13   0  14        463.48        503.95         9.66 o                         
 -12   0  14         87.95         96.12         4.58 o                         
 -11   0  14          0.94          1.70         1.18 o                         
 -10   0  14        628.98        637.92        12.58 o                         
  -9   0  14         16.95         15.78         2.31 o                         
  -8   0  14         31.91         31.65         3.25 o                         
  -7   0  14        410.23        369.69         7.17 o                         
  -6   0  14          7.83          6.61         2.54 o                         
  -5   0  14         96.90         77.61         4.16 o                         
  -4   0  14        103.52         86.48         3.53 o                         
  -3   0  14         11.54         11.23         1.46 o                         
  -2   0  14         77.84         85.76         3.43 o                         
  -1   0  14        260.96        225.44        10.57 o                         
   0   0  14          5.67          8.77         1.23 o                         
   1   0  14         73.34         81.74         2.88 o                         
   2   0  14        130.70        157.82         3.63 o                         
 -15   1  14          4.01          3.57         0.97 o                         
 -14   1  14         84.65        106.18         4.46 o                         
 -13   1  14        120.73        124.98         3.61 o                         
 -12   1  14         70.04         78.08         2.30 o                         
 -11   1  14         93.67         96.49         2.70 o                         
 -10   1  14         56.26         52.70         1.87 o                         
  -9   1  14          8.95          9.33         0.96 o                         
  -8   1  14          1.37          0.61         0.74 o                         
  -7   1  14         58.74         53.99         1.97 o                         
  -6   1  14         42.07         38.15         1.69 o                         
  -5   1  14         58.55         52.58         1.90 o                         
  -4   1  14        127.11        123.20         2.79 o                         
  -3   1  14         47.03         46.49         2.12 o                         
  -2   1  14         27.19         30.52         1.70 o                         
  -1   1  14        164.71        145.58         3.38 o                         
   0   1  14         37.56         39.54         1.77 o                         
   1   1  14        152.12        147.61         3.02 o                         
   2   1  14         13.41          8.51         2.17 o                         
 -15   2  14          9.00         11.08         1.38 o                         
 -14   2  14         85.78         94.48         2.96 o                         
 -13   2  14         25.72         24.52         4.02 o                         
 -12   2  14         89.76        101.03         3.42 o                         
 -11   2  14        176.93        190.12         3.88 o                         
 -10   2  14          3.37          2.36         0.84 o                         
  -9   2  14        120.53        106.01         2.38 o                         
  -8   2  14        480.34        491.68         6.10 o                         
  -7   2  14         64.70         76.93         2.19 o                         
  -6   2  14         40.12         39.79         2.14 o                         
  -5   2  14        134.40        130.17         2.81 o                         
  -4   2  14          7.81         11.25         0.94 o                         
  -3   2  14        102.75         89.29         2.21 o                         
  -2   2  14        144.70        128.68         2.65 o                         
  -1   2  14         10.31         12.05         1.38 o                         
   0   2  14        192.77        245.93         4.99 o                         
   1   2  14         12.62         17.89         1.37 o                         
 -13   3  14         23.51         25.67         1.51 o                         
 -12   3  14         75.30         86.87         2.78 o                         
 -11   3  14         43.78         57.64         1.94 o                         
 -10   3  14         95.48         97.14         2.57 o                         
  -9   3  14        720.28        754.75        10.72 o                         
  -8   3  14        469.83        452.80         5.62 o                         
  -7   3  14          0.35         -0.66         0.66 o                         
  -6   3  14         22.38         21.40         1.26 o                         
  -5   3  14          6.18          9.13         2.29 o                         
  -4   3  14          2.87         -0.11         0.52 o                         
  -3   3  14         20.56         16.30         1.37 o                         
  -2   3  14        136.96        133.20         5.23 o                         
  -1   3  14         73.53         77.66         3.69 o                         
 -11   1  15        102.23        121.64         4.26 o                         
 -10   1  15        113.29        164.64         5.19 o                         
  -9   1  15        133.24        146.59         5.07 o                         
  -8   1  15        158.75        199.35         4.84 o                         
  -7   1  15          0.67          0.52         1.13 o                         
  -6   1  15          8.73          9.79         1.11 o                         
  -5   1  15          3.95          4.74         1.02 o                         
  -4   1  15          6.74         11.39         0.86 o                         
  -3   1  15         16.19         13.52         1.00 o                         
  -9   2  15        124.75        110.28         3.89 o                         
  -8   2  15         29.48         42.92         1.85 o                         
  -7   2  15         12.40         16.05         1.52 o                         
  -6   2  15         43.53         46.25         2.92 o                         
                                                                                
